# Supplementary material for: Maternal separation modifies spontaneous synaptic activity in the infralimbic cortex of stress-resilient male rats
Source: PLoS One. 2023 Nov 9;18(11):e0294151. doi: 10.1371/journal.pone.0294151 (PMC10635473; doi:10.1371/journal.pone.0294151)
Supplement: S1 Data — (XLSX) [file pone.0294151.s007.xlsx]

## Sheet: Figure 2
TIME IN CENTER								IMMOBILITY TIME								GROOMING								SUCROSE PREFERENCE
Control group				MS group				Control group				MS group				Control group				MS group				Control group				MS group
ID	Age	Score		ID	Age	Score		ID	Age	Score		ID	Age	Score		ID	Age	Score		ID	Age	Score		ID	Age	Score		ID	Age	Score
1	Juvenile	59.35		1	Juvenile	5.95		Litter 1				Litter 1				Rat 1	Juvenile	10.67		Rat 1	Juvenile	27.33		Litter 1				Litter 1
2	Juvenile	20.62		2	Juvenile	15.235		Rat 1	Juvenile	60		Rat 1	Juvenile	49		Rat 2	Juvenile	3		Rat 2	Juvenile	24.67		Rat 1	Juvenile	41.4552		Rat 1	Juvenile	44.3925
3	Juvenile	36.71		3	Juvenile	45.1		Rat 2	Juvenile	46		Rat 2	Juvenile	42		Rat 3	Juvenile	17.67		Rat 3	Juvenile	18.33		Rat 2	Juvenile	68.0939		Rat 2	Juvenile	87.4372
4	Juvenile	35.67		4	Juvenile	19.095		Litter 2				Litter 2				Rat 4	Juvenile	11.67		Rat 4	Juvenile	19		Litter 2				Litter 2
5	Juvenile	29.9		5	Juvenile	65.405		Rat 1	Juvenile	51		Rat 1	Juvenile	41		Rat 5	Juvenile	7.67		Rat 5	Juvenile	17.33		Rat 1	Juvenile	91.5714		Rat 1	Juvenile	33.698
6	Juvenile	14.26		6	Juvenile	63.58		Rat 2	Juvenile	46		Rat 2	Juvenile	46		Rat 6	Juvenile	19.67		Rat 6	Juvenile	8		Rat 2	Juvenile	28.8184		Rat 2	Juvenile	28.7197
7	Juvenile	40.4		7	Juvenile	19.44		Litter 3				Litter 3				Rat 7	Juvenile	13.67		Rat 7	Juvenile	34.33		Litter 3				Litter 3
8	Juvenile	42		8	Juvenile	50.61		Rat 1	Juvenile	51		Rat 1	Juvenile	56		Rat 8	Juvenile	22.67		Rat 8	Juvenile	19.33		Rat 1	Juvenile	66.6189		Rat 1	Juvenile	75.9162
9	Juvenile	60.135		9	Juvenile	74.995		Rat 2	Juvenile	19		Rat 2	Juvenile	48		Rat 9	Juvenile	27.33		Rat 9	Juvenile	18.33		Rat 2	Juvenile	76.3926		Rat 2	Juvenile	90
10	Juvenile	81.725		10	Juvenile	55.21		Litter 4				Litter 4				Rat 10	Juvenile	27.33		Rat 10	Juvenile	7.67		Litter 4				Litter 4
11	Juvenile	92.86		11	Juvenile	26.99		Rat 1	Juvenile	48		Rat 1	Juvenile	40		Rat 1	Adult	27.3333		Rat 1	Adult	0.333333		Rat 1	Juvenile	90.6336		Rat 1	Juvenile	82.1589
12	Juvenile	43.29		12	Juvenile	45.22						Rat 2	Juvenile	45		Rat 2	Adult	6.66667		Rat 2	Adult	12		Rat 2	Juvenile	17.7465		Rat 2	Juvenile	36.8421
13	Juvenile	33.98		13	Juvenile	27.77		Litter 5				Litter 5				Rat 3	Adult	12.6667		Rat 3	Adult	20.3333		Litter 5				Litter 5
14	Juvenile	21.225		14	Juvenile	71.51		Rat 1	Juvenile	49		Rat 1	Juvenile	31		Rat 4	Adult	8.66667		Rat 4	Adult	28.3333		Rat 1	Juvenile	58.5096		Rat 1	Juvenile	63.3113
15	Juvenile	51.71		15	Juvenile	29.975		Rat 2	Juvenile	54		Rat 2	Juvenile	50		Rat 5	Adult	14		Rat 5	Adult	13.3333		Rat 2	Juvenile	43.7146		Rat 2	Juvenile	34.1772
				16	Juvenile	60.64		Litter 6				Litter 6				Rat 6	Adult	3.66667		Rat 6	Adult	12.3333		Litter 6				Rat 3	Juvenile	6.15114
1	Adult	63.1		1	Adult	111.74		Rat 1	Juvenile	39		Rat 1	Juvenile	21		Rat 7	Adult	28.3333		Rat 7	Adult	9.33333		Rat 1	Juvenile	88.2838		Litter 6
2	Adult	94.8		2	Adult	102.45		Rat 2	Juvenile	32		Rat 2	Juvenile	43		Rat 8	Adult	38.6667		Rat 8	Adult	28		Rat 2	Juvenile	24.9641		Rat 1	Juvenile	13.1343
3	Adult	128.13		3	Adult	155.16		Litter 7				Litter 7								Rat 9	Adult	32		Litter 7				Rat 2	Juvenile	64.1703
4	Adult	160.18		4	Adult	148.14		Rat 1	Juvenile	44		Rat 1	Juvenile	54		Latency								Rat 1	Juvenile	85.5212		Litter 7
5	Adult	153.13		5	Adult	210.85		Rat 2	Juvenile	20		Rat 2	Juvenile	45										Rat 2	Juvenile	71.6467		Rat 1	Juvenile	59.8684
6	Adult	220.81		6	Adult	106.39		Litter 8				Litter 8				Control group				MS group				Litter 8				Rat 2	Juvenile	56.6706
7	Adult	140		7	Adult	220.58		Rat 1	Juvenile	49		Rat 1	Juvenile	45		ID	Age	Score		ID	Age	Score		Rat 1	Juvenile	83.6151		Litter 8
8	Adult	102.43		8	Adult	165.3		Rat 2	Juvenile	46		Rat 2	Juvenile	54		Rat 1	Juvenile	59		Rat 1	Juvenile	3		Rat 2	Juvenile	48.1735		Rat 1	Juvenile	72.8873
9	Adult	103.97		9	Adult	75.14		Litter 9				Litter 9				Rat 2	Juvenile	24		Rat 2	Juvenile	81		Litter 9				Rat 2	Juvenile	69.7354
10	Adult	172.54		10	Adult	80.89		Rat 1	Juvenile	47		Rat 1	Juvenile	55		Rat 3	Juvenile	41		Rat 3	Juvenile	78		Rat 1	Juvenile	16.7804		Litter 9
11	Adult	194.22		11	Adult	48.4										Rat 4	Juvenile	67		Rat 4	Juvenile	80		Rat 2	Juvenile	74.5742		Rat 1	Juvenile	33.0986
12	Adult	95.3		12	Adult	90.853		Litter 10				Litter 10				Rat 5	Juvenile	44		Rat 5	Juvenile	102		Litter 10				Rat 2	Juvenile	47.2678
13	Adult	145.3		13	Adult	161.06		Rat 1	Juvenile	32		Rat 1	Juvenile	53		Rat 6	Juvenile	53		Rat 6	Juvenile	134		Rat 1	Juvenile	90.6798		Litter 10
14	Adult	136.12						Rat 2	Juvenile	55						Rat 7	Juvenile	58		Rat 7	Juvenile	97		Rat 2	Juvenile	29.6296		Rat 1	Juvenile	90.0552
15	Adult	92.006						Litter 11				Litter 11				Rat 8	Juvenile	55		Rat 8	Juvenile	181		Rat 3	Juvenile	78.4314		Rat 2	Juvenile	50.6796
								Rat 1	Juvenile	53		Rat 1	Juvenile	48		Rat 9	Juvenile	57		Rat 9	Juvenile	54		Litter 11				Litter 11
								Rat 2	Juvenile	46		Rat 2	Juvenile	52		Rat 10	Juvenile	65		Rat 10	Juvenile	66		Rat 1	Juvenile	49.6025		Rat 1	Juvenile	58.8721
								Litter 12				Litter 12				Rat 1	Adult	89		Rat 1	Adult	240		Rat 2	Juvenile	83.4783		Rat 2	Juvenile	31.7647
								Rat 1	Juvenile	40		Rat 1	Juvenile	55		Rat 2	Adult	144		Rat 2	Adult	87		Litter 12				Litter 12
													Juvenile	58		Rat 3	Adult	117		Rat 3	Adult	118		Rat 1	Juvenile	41.5789		Rat 1	Juvenile	59.9227
								Litter 13				Litter 13				Rat 4	Adult	131		Rat 4	Adult	8		Rat 2	Juvenile	68.3969		Rat 2	Juvenile	54.5817
								Rat 1	Juvenile	46		Rat 1	Juvenile	55		Rat 5	Adult	39		Rat 5	Adult	206		Litter 13				Litter 13
													Juvenile	38		Rat 6	Adult	120		Rat 6	Adult	55		Rat 1	Juvenile	35.3438		Rat 1	Juvenile	28.8401
								Litter 14				Litter 14				Rat 7	Adult	56		Rat 7	Adult	115		Rat 2	Juvenile	19.0968		Rat 2	Juvenile	19.0691
								Rat 1	Juvenile	50		Rat 1	Juvenile	36		Rat 8	Adult	14		Rat 8	Adult	7		Litter 14
													Juvenile	54						Rat 9	Adult	62		Rat 1	Juvenile	77.7358
								Litter 15				Litter 15												Rat 2	Juvenile	19.0311
								Rat 1	Juvenile	55		Rat 1	Juvenile	49
																								Litter 1				Litter 1
								Litter 16																Rat 1	Adult	14.5721		Rat 1	Adult	67.4662
								Rat 1	Juvenile	47														Rat 2	Adult	73.43		Rat 2	Adult	95.2319
								Rat 2	Juvenile	60														Litter 2				Litter 2
																								Rat 1	Adult	18.8285		Rat 1	Adult	91.5475
								Rat 1	Adult	56		Rat 1	Adult	45										Rat 2	Adult	95.3374		Rat 2	Adult	14.2109
								Rat 2	Adult	46		Rat 2	Adult	50										Litter 3				Litter 3
								Rat 3	Adult	59		Rat 3	Adult	53										Rat 1	Adult	24.0203		Rat 1	Adult	12.4146
								Rat 4	Adult	45		Rat 4	Adult	52										Litter 4				Litter 4
								Rat 5	Adult	60		Rat 5	Adult	46										Rat 1	Adult	8.95296		Rat 1	Adult	51.9364
								Rat 6	Adult	56		Rat 6	Adult	56										Litter 5				Litter 5
								Rat 7	Adult	46		Rat 7	Adult	60										Rat 1	Adult	59.5895		Rat 1	Adult	57.5816
								Rat 8	Adult	44		Rat 8	Adult	51										Litter 6				Rat 2	Adult	87.6433
								Rat 9	Adult	49		Rat 9	Adult	36										Rat 1	Adult	97.2903		Litter 6
								Rat 10	Adult	57		Rat 10	Adult	56										Litter 7				Rat 1	Adult	73.0988
								Rat 11	Adult	55		Rat 11	Adult	41										Rat 1	Adult	93.2525		Rat 2	Adult	94.3982
								Rat 12	Adult	59		Rat 12	Adult	48										Litter 8				Litter 7
								Rat 13	Adult	58														Rat 1	Adult	94.8099		Rat 1	Adult	87.6106
								Rat 14	Adult	44																		Rat 2	Adult	81.9347
								Rat 15	Adult	53
								Rat 16	Adult	48
								Latency
								Control group				MS group
								ID	Age	Score		ID	Age	Score
								Litter 1				Litter 1
								Rat 1	Juvenile	0		Rat 1	Juvenile	0
								Rat 2	Juvenile	0		Rat 2	Juvenile	70
								Litter 2				Litter 2
								Rat 1	Juvenile	0		Rat 1	Juvenile	21
								Rat 2	Juvenile	10		Rat 2	Juvenile	60
								Litter 3				Litter 3
								Rat 1	Juvenile	0		Rat 1	Juvenile	0
								Rat 2	Juvenile	85		Rat 2	Juvenile	0
								Litter 4				Litter 4
								Rat 1	Juvenile	15		Rat 1	Juvenile	5
												Rat 2	Juvenile	0
								Litter 5				Litter 5
								Rat 1	Juvenile	5		Rat 1	Juvenile	25
								Rat 2	Juvenile	11		Rat 2	Juvenile	0
								Litter 6				Litter 6
								Rat 1	Juvenile	15		Rat 1	Juvenile	50
								Rat 2	Juvenile	81		Rat 2	Juvenile	50
								Litter 7				Litter 7
								Rat 1	Juvenile	0		Rat 1	Juvenile	20
								Rat 2	Juvenile	30		Rat 2	Juvenile	37
								Litter 8				Litter 8
								Rat 1	Juvenile	0		Rat 1	Juvenile	11
								Rat 2	Juvenile	12		Rat 2	Juvenile	7
								Litter 9				Litter 9
								Rat 1	Juvenile	20		Rat 1	Juvenile	0
								Litter 10				Litter 10
								Rat 1	Juvenile	0		Rat 1	Juvenile	7
								Rat 2	Juvenile	21
								Litter 11				Litter 11
								Rat 1	Juvenile	0		Rat 1	Juvenile	16
								Rat 2	Juvenile	15		Rat 2	Juvenile	10
								Litter 12				Litter 12
								Rat 1	Juvenile	21		Rat 1	Juvenile	0
													Juvenile	0
								Litter 13				Litter 13
								Rat 1	Juvenile	12		Rat 1	Juvenile	15
													Juvenile	0
								Litter 14				Litter 14
								Rat 1	Juvenile	0		Rat 1	Juvenile	5
													Juvenile	0
								Litter 15				Litter 15
								Rat 1	Juvenile	0		Rat 1	Juvenile	5
								Litter 16
								Rat 1	Juvenile	5
								Rat 2	Juvenile	0
								Rat 1	Adult	2.5		Rat 1	Adult	16
								Rat 2	Adult	20		Rat 2	Adult	5
								Rat 3	Adult	0		Rat 3	Adult	0
								Rat 4	Adult	51		Rat 4	Adult	25
								Rat 5	Adult	0		Rat 5	Adult	26
								Rat 6	Adult	0		Rat 6	Adult	11
								Rat 7	Adult	20		Rat 7	Adult	0
								Rat 8	Adult	13		Rat 8	Adult	10
								Rat 9	Adult	11		Rat 9	Adult	20
								Rat 10	Adult	9		Rat 10	Adult	10
								Rat 11	Adult	6		Rat 11	Adult	19
								Rat 12	Adult	0		Rat 12	Adult	5
								Rat 13	Adult	0
								Rat 14	Adult	50
								Rat 15	Adult	0
								Rat 16	Adult	0

## Sheet: Figure 3
TOTAL sPSC						sIPSC						sEPSC
Group	Time (ms)		Group	Amplitude (pA)		Group	Time (ms)		Group	Amplitude (pA)		Group	Time (ms)		Grupo	Amplitude (pA)
C1	46.9		C1	10.2844		C1	295.3		C1	67.8406		C1	1221.6		C1	15.2283
C1	775.7		C1	16.6931		C1	1209.2		C1	53.2227		C1	2079.2		C1	14.74
C1	1500.5		C1	10.8032		C1	1436.8		C1	20.5078		C1	1976.5		C1	10.6506
C1	2674.3		C1	10.1623		C1	1015.3		C1	60.2112		C1	2719.8		C1	8.08716
C1	1950.9		C1	8.78906		C1	2052.5		C1	61.5234		C1	474.5		C1	9.58252
C1	230.8		C1	13.1531		C1	3983.7		C1	57.8613		C1	213.5		C1	12.0239
C1	834.4		C1	32.1655		C1	680.6		C1	75.6531		C1	1670.5		C1	14.1907
C1	1195.8		C1	12.6343		C1	3683		C1	77.362		C1	996.9		C1	23.2544
C1	370.4		C1	10.7727		C1	28.4		C1	48.7976		C1	724.7		C1	12.9395
C1	928.8		C1	9.39941		C1	91.4		C1	75.7751		C1	53.9		C1	21.4539
C1	1416.1		C1	18.1274		C1	2023.2		C1	50.9033		C1	1832.9		C1	14.5264
C1	1693.6		C1	8.36181		C1	2294.6		C1	72.7844		C1	2215.1		C1	10.7727
C1	1066.9		C1	13.4888		C1	373.2		C1	76.5686		C1	484.8		C1	12.6953
C1	55		C1	9.06372		C1	792.3		C1	50.2014		C1	2475.9		C1	15.8081
C1	803.4		C1	45.8069		C1	206.5		C1	58.7769		C1	907.9		C1	11.6577
C1	1037.8		C1	16.7541		C1	1988.5		C1	46.4783		C1	1380.6		C1	17.9443
C1	539.8		C1	11.7493		C1	355.6		C1	48.1262		C1	615.9		C1	11.9629
C1	2607.8		C1	12.2986		C1	2643.8		C1	20.05		C1	4418.8		C1	13.1531
C1	3902.1		C1	14.5874		C1	68.8		C1	39.154		C1	707		C1	8.27026
C1	1134.1		C1	20.874		C1	2871.6		C1	49.1943		C1	7059.5		C1	11.7798
C1	809.3		C1	14.6484		C1	1106.7		C1	77.4841		C1	4489.8		C1	10.6201
C1	766.5		C1	8.60596		C1	861.8		C1	69.8852		C1	89.8		C1	8.36181
C1	440.3		C1	25.8789		C1	489.7		C1	56.427		C1	3967.8		C1	12.8784
C1	200		C1	8.27026		C1	43.8		C1	24.5666		C1	1437		C1	16.0217
C1	4417.6		C1	34.5459		C1	439.7		C1	20.0806		C1	7877.3		C1	11.0168
C1	106.2		C1	23.9258		C1	3691.8		C1	56.5185		C1	666.3		C1	12.4207
C1	1454.4		C1	12.6038		C1	262.7		C1	11.4136		C1	2939.8		C1	16.5405
C1	18.5		C1	8.8501		C1	652.8		C1	13.1836		C1	863.6		C1	14.0686
C1	270.6		C1	17.0898		C1	76.6		C1	44.342		C1	108.1		C1	15.7776
C1	1833.8		C1	11.0168		C1	85		C1	76.1719		C1	2923.4		C1	18.158
C1	5702.6		C1	11.3831		C1	70.8		C1	30.5481		C1	1727.2		C1	9.76562
C1	4590.4		C1	11.4441		C1	41.5		C1	46.2952		C1	1076.5		C1	18.0969
C1	4741.8		C1	15.5945		C1	632.4		C1	71.4722		C1	550.6		C1	8.81958
C1	1009		C1	11.8408		C1	1466.5		C1	53.2227		C1	268.8		C1	17.1814
C1	914.9		C1	15.3809		C1	69.5		C1	72.8149		C1	6582.6		C1	9.85718
C1	849.9		C1	12.7869		C1	2072.8		C1	68.2983		C1	1492.7		C1	16.4795
C1	705.4		C1	13.7939		C1	2519.2		C1	39.154		C1	520		C1	14.8315
C1	808.5		C1	9.24682		C1	3524.4		C1	71.2891		C1	208.5		C1	11.4136
C1	4130.2		C1	26.4893		C1	199.1		C1	29.6326		C1	426.1		C1	15.0452
C1	1953.5		C1	10.8948		C1	4979.3		C1	44.7082		C1	2131.8		C1	9.85718
C1	482		C1	50.6287		C1	42		C1	51.239		C1	804.7		C1	8.17871
C1	52.8		C1	13.4277		C1	1068.7		C1	59.9975		C1	990.3		C1	15.3809
C1	1262		C1	8.57544		C1	1289.1		C1	55.6946		C1	3731.7		C1	17.5476
C1	2641		C1	16.6626		C1	3001.7		C1	14.0381		C1	125.3		C1	16.4795
C1	2363.5		C1	16.1438		C1	1786.1		C1	56.3965		C1	184.8		C1	11.3831
C1	321.6		C1	12.4817		C1	3843.4		C1	63.2629		C1	1308.6		C1	9.39941
C1	918.4		C1	11.0474		C1	143.6		C1	67.9016		C1	1958.3		C1	13.6719
C1	1658.8		C1	17.4255		C1	986.1		C1	71.5942		C1	3030.2		C1	11.7188
C1	821.4		C1	10.1318		C1	814.7		C1	41.2292		C1	3144.5		C1	13.4582
C1	2175.9		C1	11.7188		C1	3157.3		C1	67.1387		C1	7887.8		C1	12.6038
C1	5464.2		C1	8.08716		C1	143		C1	58.1665		C1	919.9		C1	15.1672
C1	4829.1		C1	11.322		C1	1856.1		C1	59.6924		C1	1361.2		C1	24.353
C1	2647.2		C1	11.322		C1	1450		C1	53.1616		C1	271.5		C1	19.8059
C1	2944.7		C1	12.4207		C1	2318.9		C1	40.0085		C1	2896.5		C1	15.5029
C1	1451.1		C1	10.437		C1	651.8		C1	43.5181		C1	76		C1	9.76562
C1	734.5		C1	9.88769		C1	1138.3		C1	73.761		C2	521.8		C1	11.261
C1	2727		C1	9.73511		C1	418		C1	65.3381		C2	14062.8		C1	11.0474
C1	28.8		C1	15.0452		C1	103.7		C1	9.76562		C2	9579.8		C2	8.88061
C1	867.7		C1	10.8337		C1	529.3		C1	28.9001		C2	5517.1		C2	11.8408
C1	253.5		C1	12.2986		C1	835.1		C1	54.8706		C2	4575.3		C2	11.6272
C1	1454.6		C1	21.8811		C1	1567.1		C1	71.4416		C2	93		C2	10.9253
C1	150.9		C1	9.33838		C1	455.3		C1	48.1567		C2	753.2		C2	13.3362
C1	4064.6		C1	16.5405		C1	3267.9		C1	68.7866		C2	12728.6		C2	13.855
C1	1202.1		C1	10.498		C1	63		C1	9.06372		C2	3782.9		C2	22.6135
C1	855.6		C1	15.0146		C1	73.6		C1	39.154		C2	4891.3		C2	9.85718
C1	549.9		C1	19.3176		C1	112		C1	74.3713		C2	595.4		C2	8.8501
C1	905.8		C1	10.498		C1	1222.3		C1	43.457		C2	8383		C2	11.1389
C1	921.7		C1	12.97		C1	2518.5		C1	50.0488		C2	3534.3		C2	9.18579
C1	4102.2		C1	13.2446		C1	4151.3		C1	62.8967		C2	915.8		C2	10.1929
C1	6834.8		C1	10.4065		C1	77.3		C1	68.5425		C2	2416.9		C2	10.1318
C2	1719.7		C1	14.9536		C1	46.7		C1	30.0293		C2	6351.3		C2	9.70459
C2	417.8		C2	17.8833		C1	3249.1		C1	57.4036		C2	247.2		C2	8.66699
C2	1639.2		C2	9.79614		C1	77		C1	57.4036		C2	11903.6		C2	14.4043
C2	791		C2	48.4314		C1	74.3		C1	48.2178		C2	1037.9		C2	10.7117
C2	2213.8		C2	22.0032		C1	186.9		C1	59.3567		C2	3514.3		C2	14.7095
C2	50.2		C2	13.031		C1	1841.6		C1	56.3965		C2	1266.3		C2	19.1345
C2	364.9		C2	12.9089		C1	1260.4		C1	51.0864		C2	3327.5		C2	11.4136
C2	899		C2	21.759		C1	2128.7		C1	47.1802		C2	3482		C2	21.4539
C2	2323		C2	26.7334		C1	3670.5		C1	35.3394		C3	9694.6		C2	13.2141
C2	1833.8		C2	22.3694		C1	105.1		C1	66.7419		C3	12349.8		C2	9.79614
C2	2046		C2	13.7024		C1	2273.3		C1	77.4231		C3	7585.3		C2	14.6179
C2	4162.5		C2	34.8816		C1	30.7		C1	58.5938		C3	3161.6		C2	11.1694
C2	1190.4		C2	11.4441		C1	129.9		C1	56.3965		C3	23812.7		C3	21.3928
C2	1514.9		C2	13.1531		C1	4041.9		C1	33.9661		C4	21590.5		C3	25.3906
C2	2621.9		C2	9.79614		C1	622.7		C1	57.5562		C4	5925.4		C3	12.6953
C2	71.8		C2	39.7034		C2	434.9		C1	45.8679		C4	12668.9		C3	16.6626
C2	2816.8		C2	29.1138		C2	7648.2		C1	79.5898		C5	5372.2		C3	20.2331
C2	1478.4		C2	9.70459		C2	19353		C2	25.8179		C5	6375.6		C3	11.6272
C2	1022.1		C2	9.79614		C2	5353.9		C2	11.5967		C5	21815.6		C3	10.6201
C2	3231.8		C2	38.0554		C2	3969.5		C2	11.261		C5	2765.4		C4	10.4065
C2	2073.8		C2	13.4888		C2	9327.9		C2	16.7541		C5	4536.9		C4	15.9607
C2	960		C2	11.5967		C2	13423.1		C2	13.6414		C5	13224.8		C4	9.15527
C2	167.3		C2	16.9067		C2	392		C2	31.8298		C5	20		C4	8.5144
C2	1303.3		C2	13.031		C2	5686.1		C2	12.2681		C5	258.8		C5	15.8081
C2	612.3		C2	10.3149		C2	2391.2		C2	17.8528		C5	7391		C5	12.3596
C2	2124.1		C2	19.4702		C2	679.6		C2	12.6953		C5	25073.8		C5	10.3149
C2	2033.2		C2	13.8855		C2	2350.6		C2	12.3901		C5	3418.8		C5	9.27734
C2	726.2		C2	8.75854		C2	9363.9		C2	28.9917		C5	9951.4		C5	9.00268
C2	631.3		C2	14.8621		C2	7945.2		C2	20.5383		C5	8709.5		C5	8.8501
C2	527.2		C2	40.4968		C2	1050.1		C2	12.3596		MS1	640.7		C5	11.1084
C2	1398.3		C2	17.1814		C2	3494.7		C2	11.3525		MS1	4586.6		C5	23.1323
C2	282.6		C2	35.0952		C2	22911.9		C2	12.0239		MS1	1783.4		C5	11.1999
C2	1485.1		C2	10.0708		C3	27574.1		C2	13.4888		MS1	566		C5	11.9018
C2	554.4		C2	33.8745		C3	23684.9		C2	26.8555		MS1	162.6		C5	18.1274
C2	3785.7		C2	23.5291		C3	28809.5		C2	17.4866		MS1	803.9		C5	9.85718
C2	1235.1		C2	25.7568		C4	1418.6		C3	28.4119		MS1	501.3		C5	11.261
C2	1701.6		C2	54.9011		C4	2184.7		C3	14.0381		MS1	927.1		C5	11.0779
C2	795.8		C2	15.2893		C4	1208.6		C3	32.2876		MS1	1228.1		MS1	10.6812
C2	1238.3		C2	10.8032		C4	405.5		C3	42.9077		MS1	186.1		MS1	14.2212
C2	2368.3		C2	17.7612		C4	632.6		C4	42.0532		MS1	1369.4		MS1	11.9018
C2	3185.5		C2	10.8643		C4	3822.6		C4	17.273		MS1	600.1		MS1	16.4185
C2	1259.8		C2	47.3633		C4	300.4		C4	11.9018		MS1	116.5		MS1	11.7188
C2	2243		C2	23.4985		C4	1451.8		C4	14.1296		MS1	1248.8		MS1	10.376
C2	1349.8		C2	29.2053		C4	1945.3		C4	12.6953		MS1	987.9		MS1	11.0474
C2	366.9		C2	27.2217		C4	982.6		C4	14.1907		MS1	694.9		MS1	10.3149
C2	942.9		C2	27.0386		C4	983.2		C4	17.5171		MS1	400.9		MS1	11.2305
C2	339.6		C2	29.5105		C4	1550.4		C4	12.085		MS1	1052.5		MS1	12.3901
C2	228.5		C2	10.2234		C4	983.1		C4	9.58252		MS1	1494.9		MS1	23.9258
C2	1686.3		C2	62.8967		C4	503.2		C4	8.8501		MS1	1237.7		MS1	15.1977
C2	1205.9		C2	12.3901		C4	134.1		C4	14.4959		MS1	4510.8		MS1	14.6484
C2	2291.3		C2	47.699		C4	2005.2		C4	14.4653		MS1	720.4		MS1	10.9863
C2	1986.4		C2	74.2187		C4	1213.5		C4	14.801		MS1	2579.3		MS1	10.5591
C2	3039.8		C2	35.1868		C4	6500		C4	14.8315		MS1	182.5		MS1	10.498
C2	1595.2		C2	39.5203		C4	2181.8		C4	26.5198		MS1	1266.4		MS1	24.231
C2	1496.2		C2	11.2305		C4	3101.1		C4	10.9253		MS1	73.9		MS1	15.0146
C2	335.2		C2	16.9678		C4	268.6		C4	15.625		MS1	1693.4		MS1	10.0708
C2	809.2		C2	19.8669		C4	2891.2		C4	8.91113		MS1	331.6		MS1	19.2871
C2	578.5		C2	22.583		C4	421.2		C4	8.78906		MS1	1686		MS1	11.0474
C2	1359.9		C2	26.6418		C4	2303.4		C4	14.3127		MS1	207.5		MS1	20.1416
C2	298.1		C2	13.1836		C4	158.7		C4	15.564		MS1	286.8		MS1	10.376
C2	796.8		C2	38.7573		C4	2078.9		C4	11.6272		MS1	508.9		MS1	11.7798
C2	166.8		C2	43.9148		C4	1351.2		C4	13.5498		MS1	1181.9		MS1	12.7563
C2	2675.6		C2	49.2554		C4	3079.5		C4	12.2376		MS1	964.1		MS1	10.8032
C2	1464.4		C2	18.9209		C4	2167.5		C4	17.4866		MS1	1202.9		MS1	15.4419
C2	720.7		C2	48.4009		C4	1827.9		C4	11.0779		MS1	1177.5		MS1	11.3525
C2	979.9		C2	18.8904		C4	527		C4	12.4817		MS1	2746.5		MS1	10.0708
C2	829.1		C2	15.8386		C4	1349.9		C4	24.6582		MS1	50.4		MS1	14.4043
C2	674.1		C2	11.7493		C4	314.1		C4	11.2305		MS1	2521		MS1	13.7329
C2	2157.1		C2	11.9018		C4	2725.1		C4	9.18579		MS1	3614.3		MS1	10.0708
C2	1417.2		C2	18.3716		C4	2523.2		C4	21.3013		MS1	1130.5		MS1	10.8032
C2	701.5		C2	23.4375		C4	4466.8		C4	13.9771		MS1	1732.2		MS1	37.3535
C2	1396.2		C2	18.4936		C4	189.5		C4	17.9443		MS1	499.2		MS1	10.498
C2	333.9		C2	12.6038		C4	542.5		C4	15.0146		MS1	799.2		MS1	15.7471
C2	1473.1		C2	65.918		C4	2189.5		C4	15.2283		MS1	817.8		MS1	11.2305
C2	649.9		C2	17.9138		C4	928.2		C4	9.70459		MS1	1049.3		MS1	11.4746
C2	879.4		C2	24.9634		C4	4051.6		C4	8.66699		MS1	665.9		MS1	14.4653
C2	3703.7		C2	14.1907		C4	3038		C4	18.28		MS1	2401		MS1	10.9253
C2	1733.5		C2	11.6272		C4	1875.9		C4	17.0593		MS1	2051		MS1	10.5591
C2	1146.9		C2	19.4397		C4	173.2		C4	21.5759		MS1	3330.1		MS1	11.8408
C2	1632		C2	18.0359		C4	933.9		C4	9.61304		MS1	5101.1		MS1	12.0239
C2	2170.2		C2	25.0549		C4	716.9		C4	19.4702		MS1	2896.2		MS1	17.4561
C2	1073.1		C2	11.5967		C4	4668.7		C4	40.2832		MS1	2919.8		MS1	12.8784
C2	26.9		C2	35.9802		C4	386.2		C4	24.3835		MS1	4084.4		MS1	29.2969
C2	227.9		C2	27.8015		C4	127.5		C4	12.4512		MS1	1764.6		MS1	11.9629
C2	104.3		C2	10.2234		C4	934.8		C4	10.437		MS1	166.4		MS1	11.9629
C2	2712.7		C2	12.7869		C4	2256.6		C4	9.552		MS1	5050.1		MS1	10.376
C2	189.5		C2	48.0042		C4	1327		C4	8.57544		MS1	188.3		MS1	10.8032
C3	1012.2		C2	53.4668		C4	108.6		C4	18.8599		MS1	1494.4		MS1	13.0005
C3	1792.6		C2	13.4888		C4	2445.6		C4	8.97217		MS1	633.8		MS1	10.3149
C3	43.4		C2	33.5083		C4	541.3		C4	18.1885		MS1	940.7		MS1	10.6201
C3	694.8		C3	57.7087		C4	891.2		C4	11.8408		MS1	7107.2		MS1	26.001
C3	1077.7		C3	24.1394		C4	394.7		C4	12.4207		MS1	6822.2		MS1	20.5078
C3	870.1		C3	48.9197		C4	1851.4		C4	14.1907		MS1	178		MS1	53.1006
C3	784.7		C3	17.7918		C4	2526.6		C4	9.85718		MS1	3755		MS1	12.6953
C3	2222.1		C3	10.1013		C4	158.4		C4	15.1062		MS1	1990.9		MS1	12.5122
C3	679.8		C3	31.8298		C4	70.9		C4	14.7705		MS1	2519.9		MS1	11.7188
C3	3107.9		C3	15.0757		C4	489.4		C4	13.7634		MS1	614.8		MS1	31.311
C3	1108.5		C3	28.3814		C4	3338.4		C4	9.61304		MS1	383.8		MS1	11.3525
C3	1144.2		C3	17.0593		C4	126		C4	9.82666		MS1	1433.6		MS1	14.2822
C3	3926.1		C3	28.4119		C4	3606.4		C4	16.2354		MS1	303.6		MS1	17.4561
C3	116.6		C3	34.0881		C4	208		C4	23.8953		MS1	1829.9		MS1	11.1694
C3	849.4		C3	9.15527		C4	125.2		C4	10.1623		MS2	8410.9		MS1	10.3149
C3	2839		C3	18.28		C4	433.1		C4	21.2402		MS2	204.5		MS1	12.146
C3	83.5		C3	9.79614		C4	2643.1		C4	9.18579		MS2	2040		MS1	12.9395
C3	152.4		C3	27.1301		C4	3033.1		C4	11.0168		MS2	2628.4		MS1	10.0098
C3	4390		C3	13.5498		C4	426.1		C4	11.9324		MS2	8592.8		MS1	25.9399
C3	382.5		C3	78.125		C4	1641.5		C4	11.1084		MS2	9426.3		MS1	11.4746
C3	1541.2		C3	8.63647		C4	893.7		C4	8.60596		MS2	9455.1		MS1	13.2446
C3	4408		C3	18.8904		C5	1041.4		C4	12.4817		MS2	3115.4		MS1	12.8784
C3	2217.4		C3	48.3704		C5	3052		C4	13.1836		MS2	39536.5		MS1	11.1694
C3	3947.8		C3	27.4963		C5	296.1		C4	10.8948		MS2	13772.9		MS1	12.146
C3	461.2		C3	16.9678		C5	7558.9		C4	15.7776		MS3	1901.9		MS2	19.6228
C3	2161.9		C3	14.74		C5	3421.5		C4	22.7661		MS3	2844.3		MS2	44.8914
C3	844.8		C3	21.637		C5	4574.6		C4	11.8408		MS3	1177.7		MS2	13.8245
C3	1685.4		C3	10.1318		C5	969.2		C5	15.4114		MS3	2101.5		MS2	11.8713
C3	684.6		C3	8.54492		C5	174.2		C5	19.4092		MS3	738.9		MS2	14.9841
C3	1672.2		C3	20.3857		C5	1349.3		C5	10.1013		MS3	4972.6		MS2	9.0332
C3	355		C3	18.8293		C5	1548.8		C5	12.8479		MS3	895.9		MS2	8.45337
C3	645		C3	37.5366		C5	5867.9		C5	14.9841		MS3	1518.7		MS2	8.02612
C3	3774		C3	19.2871		C5	2511.6		C5	12.1155		MS3	615.5		MS2	11.7493
C3	1466.2		C3	16.2354		C5	1054.4		C5	9.552		MS3	706.8		MS2	10.5591
C3	384.9		C3	55.1453		C5	2952.2		C5	11.9018		MS3	131.6		MS2	10.6812
C3	2000.5		C3	17.7918		C5	6370.3		C5	19.5923		MS3	2314.2		MS3	8.60596
C3	132.3		C3	8.11768		C5	3466.3		C5	13.4277		MS3	4266.4		MS3	8.78906
C3	2119.4		C3	28.4729		C5	318.4		C5	13.0615		MS3	1396.3		MS3	8.75854
C3	51		C3	15.4724		C5	5295.6		C5	10.7117		MS3	1581.9		MS3	12.8479
C3	5193.7		C3	38.6658		C5	649.8		C5	10.8643		MS3	2552.3		MS3	9.18579
C3	3521.3		C3	15.1367		C5	3419		C5	12.2376		MS3	1921.6		MS3	8.8501
C3	882.9		C3	29.2664		C5	982.2		C5	10.5591		MS3	3538.2		MS3	9.30786
C3	156.5		C3	13.8245		C5	2504.4		C5	10.1013		MS3	3288.3		MS3	8.72803
C3	680.9		C3	41.0156		C5	10204.8		C5	8.60596		MS3	2569		MS3	14.801
C3	386.5		C3	42.9688		C5	162.6		C5	12.9395		MS3	136.5		MS3	8.60596
C3	763.7		C3	77.2705		C5	351.7		C5	9.21631		MS3	1362.8		MS3	8.88061
C3	1820.7		C3	44.8608		C5	168.6		C5	8.11768		MS3	6871.5		MS3	9.00268
C3	853.4		C3	8.97217		C5	941		C5	12.3901		MS3	3231.6		MS3	9.06372
C3	128.5		C3	39.2456		C5	543.2		C5	14.2822		MS3	166		MS3	10.376
C3	2297.4		C3	24.9634		C5	334.4		C5	18.3411		MS3	5959.6		MS3	9.49097
C3	983.9		C3	21.0266		C5	3381.6		C5	16.2354		MS3	1223.9		MS3	11.1084
C3	2109.5		C3	24.9023		C5	1462		C5	15.8081		MS3	447.3		MS3	8.8501
C3	67		C3	21.9727		C5	292.5		C5	11.6882		MS3	2799		MS3	11.5967
C3	4078.8		C3	23.1628		C5	389.3		C5	13.4582		MS3	395.4		MS3	9.64355
C3	2511.4		C3	13.8855		C5	169.3		C5	9.33838		MS3	2933.4		MS3	11.0779
C3	1781.2		C3	24.2004		C5	1457.5		C5	33.0505		MS3	316.5		MS3	8.91113
C3	2202.1		C3	16.8457		C5	1820.7		C5	12.0239		MS3	3882.3		MS3	14.3433
C3	973		C3	19.8975		C5	1252.8		C5	15.1672		MS3	61.9		MS3	10.1318
C3	111.3		C3	23.8037		C5	577.9		C5	14.9841		MS3	1607.2		MS3	9.58252
C3	2365.6		C3	8.81958		C5	1548		C5	18.7073		MS3	2666		MS3	10.2844
C3	2144.8		C3	16.449		C5	421.1		C5	22.7051		MS3	1953.8		MS3	10.8643
C3	38.7		C3	25.9705		C5	1640.7		C5	19.5007		MS3	695.4		MS3	12.0544
C3	239.5		C3	19.8364		C5	3940.8		C5	22.8882		MS3	5021.4		MS3	9.09424
C3	115.4		C3	13.3972		C5	1091.2		C5	13.3972		MS3	2794.2		MS3	9.58252
C3	311.8		C3	22.7661		C5	1607.2		C5	12.1155		MS3	2826		MS3	10.1623
C3	2663.6		C3	12.7563		C5	938.3		C5	13.4888		MS3	6458.4		MS3	12.3596
C3	91.4		C3	15.3503		C5	1028.8		C5	17.4255		MS3	246		MS3	9.64355
C3	1303.5		C3	36.8652		C5	216.7		C5	10.8032		MS3	3358.1		MS3	8.75854
C3	1647.9		C3	28.3203		C5	1874.1		C5	26.825		MS3	1691.6		MS3	9.94873
C3	3892.4		C3	13.4277		C5	74.8		C5	12.4512		MS3	9548.1		MS3	11.4441
C3	422.2		C3	11.7798		C5	1847.9		C5	25.5737		MS3	137.7		MS3	11.7493
C3	766.8		C3	21.2097		C5	1312.1		C5	15.8081		MS3	126		MS3	10.8643
C3	537.9		C3	17.7918		C5	1434.7		C5	9.52148		MS4	831.6		MS3	10.6812
C3	402.3		C3	12.8174		C5	5187.3		C5	14.0686		MS4	2397.6		MS3	9.30786
C3	2645.8		C3	10.9253		C5	783.9		C5	53.6804		MS4	231.9		MS3	9.0332
C3	1577.4		C3	28.7476		C5	2518.3		C5	24.8108		MS4	1834.3		MS3	8.78906
C3	1718		C3	22.2168		C5	241.6		C5	14.5569		MS4	1981		MS3	8.97217
C4	757.2		C3	34.2102		C5	1358.9		C5	10.0403		MS4	921.9		MS3	8.63647
C4	6038.1		C3	10.6506		C5	1388.7		C5	13.0005		MS4	3556.9		MS3	9.76562
C4	128.8		C3	25.5432		C5	172		C5	12.9395		MS4	2289.2		MS3	8.14819
C4	6037.9		C3	29.541		C5	58.6		C5	24.9329		MS4	132.2		MS3	8.69751
C4	258.8		C3	59.2041		C5	1806.1		C5	25.5737		MS4	401.3		MS3	10.5896
C4	4220.8		C4	21.5149		C6	1865.2		C5	9.64355		MS4	2369.4		MS3	8.8501
C4	390.9		C4	17.0288		C6	1782.2		C5	11.1694		MS4	170.1		MS3	13.3057
C4	891.2		C4	10.0708		C6	2104.7		C5	53.5889		MS4	3509.2		MS4	14.0991
C4	3780.3		C4	11.4746		C6	130.1		C5	29.8767		MS4	3865.2		MS4	11.1084
C4	714.6		C4	36.3464		C6	857.5		C5	13.4277		MS4	382.6		MS4	12.7869
C4	25.4		C4	11.3525		C6	35.8		C5	12.6953		MS4	5383.1		MS4	10.0708
C4	1024.4		C4	23.3154		C6	2255.5		C5	14.0686		MS4	3433.3		MS4	8.54492
C4	3083.1		C4	64.209		C6	801.8		C5	22.644		MS4	936.5		MS4	17.7307
C4	3548.1		C4	36.0107		C6	461.1		C6	16.8457		MS4	1064.7		MS4	14.0381
C4	3228.6		C4	13.3057		C6	849		C6	24.7497		MS4	583.4		MS4	19.5312
C4	197.4		C4	9.70459		C6	697.3		C6	10.498		MS4	4149.1		MS4	8.17871
C4	4776.9		C4	18.5852		C6	127.7		C6	16.0217		MS4	967.9		MS4	10.498
C4	404.8		C4	18.158		C6	2015		C6	22.583		MS4	10734.6		MS4	13.2752
C4	162.9		C4	24.2004		C6	281.5		C6	18.219		MS4	5806.3		MS4	13.6108
C4	1505.7		C4	21.2707		C6	2163.1		C6	8.78906		MS4	6621.3		MS4	9.49097
C4	2409.9		C4	23.6206		C6	166.2		C6	16.51		MS4	1145.5		MS4	8.66699
C4	340.1		C4	13.8245		C6	995.2		C6	8.11768		MS4	2036.9		MS4	8.97217
C4	942.1		C4	20.9656		C6	694.2		C6	17.2119		MS4	1202.4		MS4	8.11768
C4	480.7		C4	16.2964		C6	259.9		C6	14.1296		MS4	711.3		MS4	9.39941
C4	1429		C4	19.989		C6	505.2		C6	8.88061		MS4	4751		MS4	8.39233
C4	1207.2		C4	13.3972		C6	606.8		C6	18.5242		MS4	1183.5		MS4	10.3149
C4	401.7		C4	21.4233		C6	2252.3		C6	16.3879		MS4	568.3		MS4	8.23974
C4	2548.1		C4	18.9514		C6	939.5		C6	21.637		MS4	852.6		MS4	9.46045
C4	4095.9		C4	17.5171		C6	2978.3		C6	12.4207		MS4	2662.1		MS4	10.7727
C4	318.8		C4	22.2168		C6	350.5		C6	13.1531		MS4	1168.3		MS4	8.66699
C4	1977.3		C4	32.898		C6	309.6		C6	12.6953		MS4	3162.2		MS4	14.0381
C4	2298.9		C4	10.8643		C6	1700.4		C6	8.05664		MS4	3649.7		MS4	10.8337
C4	4117.7		C4	8.11768		C6	807.3		C6	8.57544		MS4	265.9		MS4	13.1531
C4	724.5		C4	16.9983		C6	2310.5		C6	10.0708		MS4	283.2		MS4	14.8621
C4	1582.6		C4	20.752		C6	42.1		C6	16.5405		MS4	3863.3		MS4	9.52148
C4	719.2		C4	19.043		C6	1472.5		C6	17.5781		MS4	4905.6		MS4	10.8948
C4	7336.7		C4	8.5144		C6	1133.3		C6	12.8784		MS4	3528.4		MS4	9.91821
C4	197.9		C4	34.3628		C6	562.9		C6	16.0522		MS4	6186.5		MS4	17.273
C4	399.2		C4	19.3176		C6	536.3		C6	23.0102		MS4	2396.1		MS4	10.437
C4	808.2		C4	18.6157		C6	2360.1		C6	14.9536		MS5	1855.8		MS4	11.4746
C4	105.1		C4	8.72803		C6	1509.3		C6	10.4065		MS5	842.8		MS4	8.3313
C4	238.5		C4	23.4375		C6	2535.1		C6	11.2305		MS5	139.4		MS4	8.57544
C4	206.2		C4	13.0005		C6	127.9		C6	20.5383		MS5	823.7		MS4	10.6812
C4	216.1		C4	16.571		C6	499.5		C6	13.7634		MS5	658.8		MS4	10.6506
C4	596.2		C4	8.81958		C6	689.1		C6	12.7869		MS5	448.7		MS4	8.81958
C4	79.1		C4	44.0063		C6	348		C6	27.0386		MS5	181.6		MS4	9.39941
C4	1028		C4	10.5896		C6	69		C6	17.1814		MS5	359.3		MS4	11.4441
C4	1683.8		C4	18.7378		C6	98.5		C6	33.1726		MS5	325.2		MS4	10.4675
C4	648.9		C4	33.3557		C6	1219.3		C6	48.1262		MS5	571.3		MS4	15.3503
C4	302.6		C4	13.1836		C6	2227.2		C6	17.5781		MS5	1679.8		MS4	9.85718
C4	387.4		C4	15.8081		C6	1948.5		C6	8.91113		MS5	240.4		MS4	9.12476
C4	2051.1		C4	8.08716		C6	873.8		C6	8.17871		MS5	280.2		MS4	10.9558
C4	3729.8		C4	24.8413		C6	402.9		C6	22.3694		MS5	483.3		MS5	16.1743
C4	642.8		C4	37.262		C6	1096.5		C6	11.6577		MS5	266.4		MS5	14.9231
C4	2976.8		C4	23.5596		C6	33.5		C6	8.36181		MS5	769.1		MS5	43.7012
C4	290.6		C4	74.1272		C6	166.4		C6	18.28		MS5	203.4		MS5	24.8718
C4	805.7		C4	9.33838		C6	44.3		C6	16.571		MS5	271.6		MS5	21.3928
C4	786		C4	18.8599		C6	764		C6	30.2734		MS5	549		MS5	27.1301
C4	878.5		C4	11.8713		C6	152.4		C6	15.2588		MS5	129.4		MS5	19.7449
C4	853.9		C4	11.5356		C6	283.5		C6	20.05		MS5	299.6		MS5	22.1252
C4	1625.8		C4	13.1226		C6	1880.1		C6	14.8926		MS5	513.4		MS5	19.5618
C4	882.9		C4	33.5083		C6	2624.9		C6	23.7427		MS5	37.6		MS5	23.0713
C4	88.1		C4	16.6016		C6	371.9		C6	11.0474		MS5	136.9		MS5	28.3814
C4	4306.9		C4	11.8713		C6	325.6		C6	15.0757		MS5	59.5		MS5	21.1792
C4	1344.5		C4	43.0603		C6	597		C6	10.9253		MS5	357.5		MS5	19.0735
C4	4668.8		C4	9.79614		C6	327.4		C6	9.76562		MS5	886.2		MS5	12.2376
C4	2103.3		C4	36.499		C6	449.1		C6	13.5498		MS5	570.8		MS5	24.0784
C4	275.4		C4	13.6414		C6	1707.7		C6	8.27026		MS5	126		MS5	21.9727
C4	2273.4		C4	16.1438		C6	414.8		C6	19.6533		MS5	721.5		MS5	16.51
C5	324.3		C4	13.2446		C6	330.5		C6	17.395		MS5	103.6		MS5	26.886
C5	1357.6		C4	8.36181		C6	181.5		C6	16.1743		MS5	218.4		MS5	26.4587
C5	5144.5		C4	31.4636		C6	212.4		C6	8.66699		MS5	156.9		MS5	18.5852
C5	845.4		C4	25.9399		C6	856		C6	11.3831		MS5	28		MS5	15.3503
C5	1614.5		C4	11.5356		C6	579.8		C6	18.9209		MS5	184.4		MS5	44.9219
C5	719.8		C4	40.9851		C6	1582.9		C6	11.9018		MS5	400.7		MS5	9.64355
C5	2606.9		C4	13.916		C6	529.2		C6	15.9912		MS5	403.8		MS5	9.52148
C5	319		C5	11.4136		C6	188		C6	11.7798		MS5	280.1		MS5	17.9748
C5	1441.8		C5	8.20923		C6	3021.3		C6	8.39233		MS5	153.9		MS5	8.57544
C5	7236.3		C5	13.0615		C6	715.4		C6	10.5286		MS5	581.8		MS5	24.4141
C5	3680.1		C5	19.0735		C6	774		C6	11.9018		MS5	220.1		MS5	30.2429
C5	647.3		C5	21.5759		C6	1887.7		C6	8.8501		MS5	905.9		MS5	11.4746
C5	127.8		C5	10.6201		C6	528.9		C6	47.0886		MS5	383		MS5	13.2752
C5	1098.5		C5	39.8254		C6	1984.2		C6	8.72803		MS5	283.1		MS5	19.4397
C5	120.2		C5	11.0474		C6	154		C6	10.1623		MS5	129.4		MS5	12.7258
C5	2068.9		C5	13.092		C6	46.3		C6	10.2844		MS5	83.2		MS5	18.6157
C5	180.2		C5	17.0593		C6	727.7		C6	12.4512		MS5	202.8		MS5	32.9895
C5	937.3		C5	11.9629		C6	958.8		C6	20.5078		MS5	93.1		MS5	16.4795
C5	2205.6		C5	15.1977		C6	1172.2		C6	29.9377		MS5	307		MS5	24.6887
C5	740.3		C5	10.437		C6	3005.7		C6	13.092		MS5	69.8		MS5	14.9231
C5	5211.1		C5	19.6533		C6	606.8		C6	15.625		MS5	699.3		MS5	18.6157
C5	3968		C5	12.0544		C6	741.4		C6	13.2752		MS5	61.3		MS5	15.5945
C5	2957.9		C5	10.2234		C6	1622.8		C6	9.0332		MS5	156.7		MS5	16.7541
C5	249.2		C5	11.1389		C6	41.5		C6	10.6812		MS5	270.3		MS5	10.2844
C5	1601.6		C5	9.52148		C6	1754.9		C6	14.4653		MS5	366.4		MS5	8.60596
C5	3010.5		C5	17.395		C6	1336.8		C6	10.7422		MS5	855.9		MS5	17.2119
C5	388.8		C5	12.4817		C6	1098.8		C6	15.9607		MS5	815.7		MS5	9.76562
C5	96		C5	13.0005		C6	818.7		C6	13.1226		MS5	355.7		MS5	10.4065
C5	676.6		C5	20.1416		C6	643.2		C6	9.67407		MS5	151.9		MS5	14.2212
C5	4604.8		C5	43.9453		C6	1097		C6	22.0337		MS5	445.2		MS5	9.52148
C5	790.9		C5	23.0713		C6	407.4		C6	29.8462		MS5	312.2		MS5	11.0168
C5	6531.5		C5	24.9634		C6	4356.7		C6	10.8337		MS5	118.1		MS5	17.273
C5	2124.6		C5	18.0664		C6	848.4		C6	16.0217		MS5	621.8		MS5	18.4936
C5	115.1		C5	19.043		C6	308.2		C6	8.02612		MS5	16.1		MS5	11.261
C5	2845		C5	15.686		C6	94.8		C6	16.2354		MS5	30.4		MS5	17.9748
C5	512.2		C5	12.97		C6	269.8		C6	21.2097		MS5	561.7		MS5	9.73511
C5	869.6		C5	14.3127		C6	1782.1		C6	10.2234		MS5	156.8		MS5	21.6064
C5	1774		C5	8.42285		C6	295.2		C6	16.7847		MS5	294.9		MS5	29.3884
C5	4955.4		C5	8.57544		C6	134.2		C6	11.261		MS5	348.2		MS5	12.7258
C5	208.8		C5	8.39233		C6	642.5		C6	11.4136		MS5	120.2		MS5	9.0332
C5	1494.6		C5	14.1907		C6	781		C6	11.261		MS5	33.7		MS5	19.4092
C5	75.4		C5	12.6343		C6	584.4		C6	14.9231		MS5	299.7		MS5	33.844
C5	4272.7		C5	13.3667		C6	508.8		C6	8.8501		MS5	190.7		MS5	26.3367
C5	816.4		C5	13.7939		C6	913.4		C6	33.7524		MS5	244.8		MS5	15.6555
C5	4621.2		C5	11.8713		C6	113.3		C6	17.5781		MS5	182.8		MS5	13.4888
C5	665.8		C5	17.7307		C6	33.6		C6	13.031		MS5	1142.9		MS5	14.9841
C5	301.4		C5	13.1836		C6	1163		C6	10.3149		MS5	313.3		MS5	17.0288
C5	2665.9		C5	8.45337		C6	18		C6	13.1226		MS5	107.8		MS5	17.2119
C5	320.2		C5	12.3291		C6	1481.9		C6	26.6113		MS5	39.1		MS5	13.2446
C5	871.1		C5	12.5427		C6	229		C6	60.2112		MS5	705		MS5	21.5759
C5	2766.4		C5	10.3455		C6	31.8		C6	18.7988		MS5	1054		MS5	17.2119
C5	667.1		C5	18.4326		C6	739		C6	14.7705		MS5	655.2		MS5	21.3318
C5	7677.4		C5	10.8643		C6	785.8		C6	10.7727		MS5	1893.2		MS5	44.6167
C5	2992.7		C5	18.0664		C6	904		C6	11.1694		MS5	852.9		MS5	20.1416
C5	2046		C5	8.75854		C6	892.8		C6	12.97		MS5	1016.5		MS5	31.5857
C5	48.6		C5	10.8337		C6	648		C6	10.498		MS5	1557.2		MS5	10.7727
C5	4111.7		C5	8.39233		C6	664.5		C6	8.36181		MS5	462.3		MS5	16.7541
C5	2526.7		C5	11.4746		C6	2299		C6	9.85718		MS5	134.8		MS5	12.6038
C5	21.3		C5	8.57544		C6	15.9		C6	12.7258		MS5	619.8		MS5	18.7378
C5	1551.5		C5	18.5852		C6	49.2		C6	10.2539		MS5	2606.5		MS5	65.3076
C6	79.6		C5	10.376		C6	1541.5		C6	13.5498		MS5	1076.1		MS5	10.7727
C6	2874.3		C5	19.5312		C6	1454.7		C6	12.3291		MS5	276.3		MS5	12.97
C6	3002.1		C5	18.158		C6	1828.3		C6	10.9863		MS5	866.4		MS5	15.0146
C6	710.1		C5	17.8528		C6	70.1		C6	10.0098		MS5	436.6		MS5	12.5122
C6	159.8		C5	22.4304		C6	1582.6		C6	18.5852		MS5	1424.2		MS5	15.1367
C6	564		C5	10.0708		C7	438.5		C6	13.7939		MS5	1473.9		MS5	14.6179
C6	1694.5		C5	10.1013		C7	321.3		C6	8.20923		MS5	472.5		MS5	24.353
C6	1599.9		C5	26.4893		C7	1149.4		C6	16.2659		MS5	974.8		MS5	15.0757
C6	3938.2		C6	8.57544		C7	855		C6	11.5967		MS5	824.9		MS5	9.39941
C6	626.7		C6	15.1062		C7	1052.8		C6	13.1836		MS5	1192.3		MS5	10.6812
C6	1099.5		C6	9.70459		C7	1114.6		C6	11.3525		MS5	502		MS5	19.2261
C6	283.9		C6	10.2234		C7	1385.8		C6	23.8647		MS5	1008.8		MS5	38.3301
C6	390.8		C6	11.0168		C7	390.2		C6	15.7776		MS5	805.8		MS5	12.3291
C6	378.4		C6	14.4653		C7	258		C6	12.4817		MS5	8.2		MS5	11.0168
C6	2615.2		C6	8.48389		C7	507.7		C7	14.3433		MS5	53.9		MS5	9.70459
C6	573.5		C6	8.05664		C7	281.2		C7	30.365		MS5	137.7		MS5	17.2424
C6	2632.9		C6	28.3814		C7	114.9		C7	16.571		MS5	165.7		MS5	15.6555
C6	428.5		C6	24.1699		C7	433.9		C7	14.3738		MS5	69		MS5	17.0898
C6	1630.4		C6	10.0708		C7	257.6		C7	23.8037		MS5	129.8		MS5	19.165
C6	9134.9		C6	13.2446		C7	112.5		C7	17.7002		MS5	466.8		MS5	20.2331
C6	493.3		C6	13.9771		C7	494.1		C7	51.8494		MS5	549.4		MS5	11.0474
C6	1558.6		C6	12.2681		C7	301.2		C7	10.0098		MS5	1378.5		MS5	8.69751
C6	1378.3		C6	15.1977		C7	2794		C7	24.4141		MS5	1822.2		MS5	9.67407
C6	4616.3		C6	9.18579		C7	426		C7	18.1274		MS5	72.8		MS5	21.9727
C6	956.3		C6	23.1628		C7	891.8		C7	19.043		MS5	261.2		MS5	13.4277
C6	2230.9		C6	23.8647		C7	58.4		C7	20.752		MS5	482.4		MS5	12.1155
C6	764.5		C6	12.3596		C7	1133.3		C7	24.231		MS5	223.2		MS5	11.2305
C6	2994.9		C6	14.5874		C7	16.7		C7	18.6157		MS5	304.5		MS5	17.1814
C6	1036.6		C6	16.449		C7	597		C7	22.2473		MS5	860.4		MS5	11.1389
C6	2787.1		C6	8.63647		C7	344.5		C7	10.8032		MS5	97.3		MS5	14.3738
C6	1665		C6	11.7493		C7	155		C7	13.092		MS5	1418.4		MS5	23.8647
C6	2094.1		C6	11.0474		C7	619.6		C7	19.0125		MS5	158.3		MS5	33.5083
C6	1782.5		C6	19.5923		C7	566.1		C7	11.261		MS5	232.9		MS5	10.2539
C6	1413		C6	12.97		C7	381.5		C7	25.7568		MS5	61		MS5	13.4888
C6	1153.9		C6	27.4048		C7	358.4		C7	38.0249		MS5	1019.6		MS5	36.3464
C6	3853.6		C6	14.8926		C7	1073.5		C7	19.2261		MS5	559.8		MS5	8.75854
C6	192		C6	8.23974		C7	1309.5		C7	13.4582		MS5	557.1		MS5	14.0381
C6	665.1		C6	38.9404		C7	1627.1		C7	18.7073		MS5	991.7		MS5	52.6733
C6	423.8		C6	8.42285		C7	452		C7	21.7285		MS5	624.9		MS5	11.5967
C6	293.4		C6	13.5803		C7	93.2		C7	23.6206		MS5	36.1		MS5	12.3901
C6	309.6		C6	20.1416		C7	961		C7	17.3035		MS5	220.2		MS5	18.28
C6	4540.1		C6	9.3689		C7	1207.2		C7	18.5852		MS5	351.2		MS5	10.8337
C6	1935.8		C6	18.4021		C7	3305.7		C7	19.6533		MS5	656.5		MS5	31.2805
C6	954.9		C6	11.7493		C7	2144.3		C7	15.9912		MS5	498.1		MS5	15.6555
C6	1236.2		C6	14.3127		C7	995.7		C7	21.3928		MS5	406		MS5	18.6768
C6	1564.6		C6	19.8669		C7	845.3		C7	15.8386		MS5	292		MS5	16.9678
C6	389.5		C6	29.3274		C7	2046		C7	18.7073		MS5	34.3		MS5	19.7754
C6	4362.8		C6	18.2495		C7	436		C7	20.9351		MS5	707.6		MS5	25.4211
C6	1110.1		C6	16.51		C7	58.4		C7	32.2876		MS5	469		MS5	12.4817
C6	459.4		C6	15.9912		C7	232.6		C7	24.292		MS5	661.6		MS5	11.8713
C6	8007.1		C6	36.6516		C7	166.2		C7	41.3208		MS5	1437.9		MS5	15.0146
C6	505.5		C6	27.9236		C7	702.4		C7	20.05		MS5	176.1		MS5	14.0076
C6	556.8		C6	15.686		C7	394.7		C7	18.8904		MS5	611.9		MS5	17.4561
C6	946		C6	17.6086		C7	1784.6		C7	16.0828		MS5	574.1		MS5	9.76562
C6	260.6		C6	11.9629		C7	18.3		C7	23.9868		MS5	205.3		MS5	17.4255
C6	2004		C6	24.0479		C7	2222.5		C7	30.1209		MS5	1233		MS5	9.15527
C6	674.1		C6	16.3269		C7	299.9		C7	12.8174		MS5	2313.4		MS5	23.0102
C6	2136.1		C6	9.33838		C7	736.7		C7	27.71		MS5	745.1		MS5	10.6506
C6	1560.2		C6	11.0168		C7	2849.2		C7	24.9329		MS5	443.8		MS5	8.69751
C6	1350.9		C6	13.9771		C7	216.7		C7	19.5923		MS5	1394.6		MS5	18.3105
C6	332.9		C6	22.3084		C7	1563.8		C7	18.4021		MS5	98.9		MS5	18.8599
C6	152.7		C6	10.0708		C7	1655.5		C7	18.0359		MS5	224.9		MS5	20.2942
C6	515.2		C6	8.69751		C7	891.2		C7	11.9324		MS5	584		MS5	16.6931
C6	1689.8		C6	16.0217		C7	22		C7	13.5193		MS5	559.2		MS5	13.916
C6	705.1		C6	11.261		C7	625.1		C7	26.9775		MS5	86.8		MS5	12.6648
C6	1571.1		C6	12.9395		C7	714.3		C7	23.6816		MS5	529.1		MS5	11.2305
C6	1087.4		C6	10.7727		C7	42.4		C7	20.05		MS5	177		MS5	45.929
C6	795.2		C6	36.7432		C7	1367.6		C7	16.571		MS5	612.9		MS5	29.6936
C6	2985.5		C6	9.91821		C7	610.5		C7	15.2283		MS5	54		MS5	25.2075
C6	317.7		C6	18.8599		C7	420.9		C7	37.9639		MS5	790.3		MS5	24.0479
C6	1814		C6	14.5569		C7	1471.3		C7	37.7502		MS5	170.2		MS5	10.437
C6	1468.9		C6	21.1487		C7	331.6		C7	27.9236		MS5	335.5		MS5	20.3857
C6	229.1		C6	11.2305		C7	826		C7	19.4092		MS5	310.4		MS5	17.7918
C7	2122		C6	23.3765		C7	374.5		C7	24.1394		MS5	156.8		MS5	40.4968
C7	1610.3		C6	17.5476		C7	176.5		C7	20.2331		MS5	371.9		MS5	16.2354
C7	514.6		C6	31.5552		C7	1277.6		C7	13.2752		MS5	890		MS5	12.3901
C7	808.5		C6	11.9629		C7	100		C7	23.5291		MS5	30.2		MS5	13.0005
C7	211.5		C6	18.7073		C7	725.5		C7	17.1814		MS5	130.8		MS5	11.5051
C7	1188.1		C6	11.9324		C7	735.7		C7	13.4277		MS5	259		MS5	11.4746
C7	148.3		C6	10.2234		C7	862.6		C7	11.5662		MS5	105.2		MS5	35.2783
C7	1359		C6	16.7541		C7	147		C7	14.5264		MS5	157		MS5	17.4561
C7	2322.2		C6	22.7966		C7	74.1		C7	19.4397		MS5	27		MS5	15.8081
C7	1438.9		C7	13.5193		C7	1392.6		C7	21.637		MS5	1159.1		MS5	19.7143
C7	81.9		C7	12.4207		C7	455.4		C7	18.9819		MS5	35.2		MS5	10.8948
C7	571.4		C7	12.5427		C7	1344.5		C7	17.3035		MS5	312.4		MS5	20.2331
C7	4078.8		C7	13.1226		C7	313.1		C7	22.1252		MS5	43.5		MS5	13.6414
C7	1507.8		C7	11.3831		C7	874.2		C7	12.5122		MS5	340.8		MS5	12.6648
C7	3556.3		C7	10.8032		C7	2337.1		C7	19.8975		MS5	166.7		MS5	12.3291
C7	993.3		C7	8.17871		C7	200.4		C7	12.0239		MS5	57.7		MS5	9.0332
C7	312.4		C7	9.18579		C7	1340		C7	20.4163		MS5	132		MS5	25.9094
C7	589.9		C7	14.679		C7	671.1		C7	13.7329		MS5	91.1		MS5	27.3438
C7	1088.7		C7	13.1226		C7	1344.6		C7	14.6484		MS5	717.2		MS5	14.0991
C7	313.7		C7	9.42993		C7	452		C7	19.2871		MS5	112.1		MS5	16.8457
C7	699.5		C7	28.8086		C7	83.6		C7	18.7988		MS5	276.5		MS5	16.6931
C7	355.4		C7	10.1318		C7	773.3		C7	12.8784		MS5	220.1		MS5	11.1694
C7	22.6		C7	17.0898		C7	957.8		C7	17.5171		MS5	57		MS5	12.1155
C7	2262.4		C7	10.6506		C7	46.8		C7	25.6043		MS5	156.8		MS5	27.9236
C7	3494.6		C7	18.0054		C7	202.1		C7	31.8604		MS5	379.8		MS5	13.3667
C7	677.3		C7	8.8501		C7	355.9		C7	12.6648		MS5	200		MS5	12.6038
C7	3970.1		C7	12.2681		C7	617.8		C7	18.8904		MS5	758.1		MS5	12.8784
C7	3332		C7	15.9912		C7	48.4		C7	19.4702		MS5	198.9		MS5	34.8205
C7	798.3		C7	12.9089		C7	810.9		C7	23.4985		MS5	101.1		MS5	9.21631
C7	1160.3		C7	8.27026		C7	73.4		C7	19.2566		MS5	184.2		MS5	23.1018
C7	574.9		C7	14.0991		C7	388.4		C7	20.9045		MS5	382.4		MS5	22.3999
C7	2503.3		C7	8.72803		C7	253.7		C7	11.8408		MS5	72.6		MS5	77.3926
C7	496.2		C7	10.6506		C7	728.6		C7	13.916		MS5	145.1		MS5	8.97217
C7	37.5		C7	18.5852		C7	1913.9		C7	21.759		MS5	300		MS5	28.1372
C7	842.7		C7	11.261		C7	2217.4		C7	36.7432		MS5	255.7		MS5	9.24682
C7	283.3		C7	17.9748		C7	522.4		C7	8.05664		MS5	163.1		MS5	8.78906
C7	2985.9		C7	19.5923		C7	646.6		C7	8.88061		MS5	2374.5		MS5	14.679
C7	3013.2		C7	11.0474		C7	668		C7	25.6348		MS5	766.6		MS5	25.0244
C7	4096.3		C7	25.8789		C7	599.5		C7	13.2446		MS5	395.9		MS5	13.3667
C7	686.7		C7	17.273		C7	284.1		C7	8.60596		MS5	202.4		MS5	13.5803
C7	560.7		C7	10.6201		C7	616.4		C7	11.1999		MS5	731		MS5	12.1765
C7	563.2		C7	10.7117		C7	24.7		C7	34.9121		MS5	228.7		MS5	10.1013
C7	3263.4		C7	17.0898		C7	1751.6		C7	15.625		MS5	326.5		MS5	11.1999
C7	670.4		C7	11.5662		C7	766.6		C7	12.5732		MS5	257.4		MS5	15.2588
C7	183.4		C7	8.69751		C7	184.7		C7	10.6201		MS5	66.3		MS5	12.2986
C7	2037.6		C7	10.8337		C7	1048.5		C7	8.97217		MS5	336		MS5	17.1509
C7	2015.4		C7	9.3689		C7	754.7		C7	26.3061		MS5	78.3		MS5	17.4561
C7	908.3		C7	12.5732		C7	153.5		C7	25.4517		MS5	157.9		MS5	12.1765
C7	1381.5		C7	11.322		C7	4143.6		C7	13.6108		MS5	485.7		MS5	25.177
C7	944.8		C7	15.3809		C7	1248.8		C7	12.97		MS5	657.4		MS5	19.5618
C7	1777.9		C7	23.6206		C7	20.5		C7	35.9802		MS5	598.3		MS5	17.2424
C7	628		C7	9.12476		C7	98.7		C7	10.5896		MS5	166.8		MS5	12.6343
C7	50.3		C7	9.64355		C7	542.7		C7	21.2402		MS5	37.4		MS5	11.5356
C7	3358.3		C7	10.0403		C7	740.2		C7	20.5383		MS5	862.4		MS5	11.5662
C7	1388.5		C7	14.8926		C7	1537.8		C7	10.4065		MS5	278.8		MS5	20.4773
C7	2747.6		C7	13.0615		C7	1636		C7	10.3455		MS5	247.8		MS5	12.5122
C7	1780.8		C7	12.6343		C7	159.5		C7	12.6953		MS5	1739.9		MS5	23.9258
C7	1510.3		C7	23.1323		C7	177.9		C7	15.9607		MS5	200.7		MS5	12.97
C7	543.8		C7	23.7122		C7	2148		C7	18.0969		MS5	728.5		MS5	12.7258
C7	81.9		C7	20.2331		C7	188		C7	15.5335		MS5	582.3		MS5	21.2097
C7	4731.4		C7	13.6108		C7	89.3		C7	13.2446		MS5	494.8		MS5	11.7493
C7	1725.5		C7	28.717		C7	16.7		C7	15.2283		MS5	149.4		MS5	14.679
C7	2456.7		C7	9.73511		C7	26.3		C7	33.5083		MS5	192.2		MS5	25.177
C7	4843.5		C7	17.273		C7	102.8		C7	16.51		MS5	195.9		MS5	13.8855
C7	999.5		C7	10.7727		C7	466.1		C7	33.8135		MS5	189.1		MS5	9.33838
C7	976.3		C7	10.2539		C7	1259.1		C7	8.94165		MS5	411.7		MS5	20.2026
C7	307		C7	28.1372		C7	605.6		C7	48.2788		MS5	542.8		MS5	18.3105
C7	295.7		C7	22.583		C7	3079.8		C7	18.4326		MS5	2110.6		MS5	16.3879
C7	1791.5		C7	21.5759		C7	718.2		C7	14.1907		MS5	1046.5		MS5	24.3225
C7	424.4		C7	20.9045		C7	607.2		C7	21.5149		MS5	529.4		MS5	24.7803
C7	1081.2		C7	9.88769		C7	763.7		C7	8.02612		MS5	957		MS5	13.4582
C7	374.9		C7	16.7541		C7	91.4		C7	15.9912		MS5	24.1		MS5	10.8032
C7	1064.9		C7	12.4817		C7	431.2		C7	18.8293		MS5	199.9		MS5	25.5432
C7	2636.1		C7	9.67407		C7	432.5		C7	20.2026		MS5	246.3		MS5	11.3831
C7	2638.4		C7	10.7422		C7	119.1		C7	8.8501		MS5	232.6		MS5	10.5591
C7	729.3		C7	10.3149		C7	458.3		C7	19.989		MS5	487.2		MS5	12.6953
C7	1517.9		C7	11.9324		C7	338.8		C7	20.4468		MS5	1071.7		MS5	10.8032
C7	1332.2		C7	9.73511		C7	1389		C7	19.6228		MS5	1607.6		MS5	28.2898
C7	805.6		C7	14.7095		C7	1805.9		C7	21.9727		MS5	499.7		MS5	21.9116
C8	3436.9		C7	11.1999		C7	1682.7		C7	22.3694		MS5	492.4		MS5	15.5029
C8	2169.3		C7	12.7563		C7	272.5		C7	31.0974		MS5	251.7		MS5	27.8931
C8	94.4		C7	15.3809		C7	154.8		C7	10.0708		MS5	194.7		MS5	22.522
C8	529.3		C7	12.2986		MS1	166.8		C7	13.2446		MS5	1052.6		MS5	10.3149
C8	2415.4		C7	10.1318		MS1	430.9		C7	13.7634		MS5	107.2		MS5	17.5781
C8	473.4		C7	20.3552		MS1	312.4		C7	12.207		MS5	681.1		MS5	26.7944
C8	2611		C7	9.15527		MS1	155.4		C7	12.6038		MS5	67.6		MS5	10.7422
C8	136.2		C7	11.5051		MS1	589.9		C7	18.6157		MS6	9352.5		MS5	17.0288
C8	406.7		C7	18.7988		MS1	4216.6		C7	37.6587		MS6	21787.8		MS5	11.2305
C8	384.4		C7	9.12476		MS1	2691.7		C7	36.1328		MS6	7711.9		MS5	10.2234
C8	284.6		C7	18.2495		MS1	628.1		C7	11.1389		MS6	7046.7		MS5	17.273
C8	133.9		C8	15.5945		MS1	5482		C7	13.3362		MS6	4230.5		MS5	25.6653
C8	522.2		C8	69.2139		MS1	99.4		C7	19.104		MS6	796.3		MS5	13.8855
C8	2946.7		C8	8.36181		MS1	228.8		C7	18.5242		MS6	6236.5		MS5	15.8081
C8	2535		C8	16.6626		MS1	1498		MS1	11.9934		MS6	1312.7		MS5	22.0032
C8	375.4		C8	11.4441		MS1	1931.2		MS1	24.6887		MS6	24552.3		MS5	20.5078
C8	3874.5		C8	13.7329		MS1	955.9		MS1	26.001					MS5	12.4207
C8	390.9		C8	8.94165		MS1	1107.4		MS1	17.1509					MS5	11.8408
C8	837.3		C8	14.3127		MS1	2208.3		MS1	31.0059					MS5	14.9231
C8	1758.4		C8	8.05664		MS1	2387.3		MS1	17.2119					MS5	14.1602
C8	1583.1		C8	13.2752		MS1	1129.3		MS1	15.1977					MS5	16.9067
C8	413.6		C8	11.261		MS1	1911.5		MS1	10.8643					MS6	10.7727
C8	1039.5		C8	23.4985		MS1	1557		MS1	24.2004					MS6	9.42993
C8	2464.2		C8	13.7024		MS1	410.4		MS1	40.8325					MS6	9.06372
C8	3938.5		C8	59.4482		MS1	184.4		MS1	18.4326					MS6	8.97217
C8	1981.7		C8	13.4582		MS1	557.2		MS1	33.3557					MS6	14.7705
C8	3350.8		C8	19.8364		MS1	107.6		MS1	21.9727					MS6	8.72803
C8	1333.7		C8	9.30786		MS1	211.1		MS1	45.6238					MS6	9.85718
C8	2405.8		C8	15.625		MS1	1430.6		MS1	12.0239					MS6	8.72803
C8	381.6		C8	16.571		MS1	1127.3		MS1	9.52148					MS6	18.9819
C8	2351		C8	11.1084		MS1	592.8		MS1	13.855					MS6	14.1907
C8	49.9		C8	11.5967		MS1	488.1		MS1	10.9253
C8	879.3		C8	9.21631		MS1	3984.4		MS1	28.717
C8	3434.2		C8	8.08716		MS1	1863		MS1	18.1885
C8	1623.4		C8	32.2571		MS1	970.7		MS1	12.5122
C8	1444.6		C8	15.9607		MS1	1541.7		MS1	19.7143
C8	810.3		C8	11.3831		MS1	4339.1		MS1	11.1389
C8	1336.4		C8	23.6206		MS1	411.6		MS1	22.8882
C8	1663.8		C8	20.4773		MS1	1278.8		MS1	32.4097
C8	3943.7		C8	13.5803		MS1	2350.4		MS1	28.0762
C8	150		C8	9.42993		MS1	3838.3		MS1	18.7988
C8	1238.6		C8	26.2756		MS1	738.5		MS1	14.9841
C8	901		C8	9.91821		MS1	179.3		MS1	15.3809
C8	326.8		C8	10.5896		MS1	212.7		MS1	25.0855
C8	442.9		C8	9.12476		MS1	537.4		MS1	47.1191
C8	436		C8	12.0239		MS1	92.7		MS1	14.8315
C8	215.8		C8	13.5498		MS1	904.2		MS1	26.9165
C8	851.1		C8	21.9727		MS1	1701.9		MS1	11.0168
C8	87.6		C8	13.6719		MS1	1203.8		MS1	19.3176
C8	808.7		C8	15.5945		MS1	1048.1		MS1	14.1602
C8	2529.9		C8	9.85718		MS1	104.5		MS1	16.449
C8	1036.5		C8	9.00268		MS1	1444		MS1	24.8413
C8	750.8		C8	32.8064		MS1	1838.3		MS1	45.0745
C8	2185.5		C8	13.7329		MS1	1397.6		MS1	12.0544
C8	833.7		C8	12.8784		MS1	1261.3		MS1	35.0342
C8	377.1		C8	10.3455		MS1	1098.9		MS1	24.7803
C8	1786		C8	28.5034		MS1	611.8		MS1	29.2053
C8	408		C8	9.00268		MS1	47.8		MS1	29.6631
C8	1527.8		C8	9.76562		MS1	247.5		MS1	26.123
C8	65.1		C8	10.4675		MS1	2693.4		MS1	51.9714
C8	4093.1		C8	10.0098		MS1	1482.3		MS1	29.7852
C8	345.4		C8	12.1765		MS1	666.8		MS1	19.989
C8	4132		C8	16.0828		MS1	660.6		MS1	30.5481
C8	174.6		C8	11.2305		MS1	6177.1		MS1	19.928
C8	838		C8	13.3667		MS1	1365.4		MS1	8.57544
C8	6614.5		C8	15.2893		MS1	1129.7		MS1	21.637
C8	1627.8		C8	18.3716		MS1	2400.5		MS1	16.4795
C8	1710.9		C8	16.8762		MS1	1205.4		MS1	18.5852
C8	2387.3		C8	11.0474		MS1	661.3		MS1	19.1345
C8	2051.7		C8	22.3084		MS1	1156.7		MS1	25.1465
C8	1117.3		C8	31.9824		MS1	95.4		MS1	26.3367
C8	1392.1		C8	22.0032		MS1	935		MS1	10.9863
C8	1542.2		C8	16.2354		MS1	642.9		MS1	17.1509
C8	296.7		C8	15.7165		MS1	5612.3		MS1	24.5972
C8	3826.8		C8	10.4675		MS1	898.9		MS1	27.6184
C8	358.6		C8	10.2539		MS1	1540.2		MS1	8.75854
C8	6314.4		C8	18.1274		MS1	1214.5		MS1	30.6702
C9	143.8		C8	10.3149		MS1	127.7		MS1	21.3013
C9	763.5		C8	15.2588		MS1	743.9		MS1	27.0691
C9	79.1		C8	14.5264		MS1	481.6		MS1	11.9934
C9	1004		C8	10.3149		MS1	348		MS1	12.8784
C9	232.9		C8	9.49097		MS1	407.9		MS1	15.625
C9	187		C8	15.0757		MS1	50.5		MS1	32.1655
C9	222.7		C8	8.72803		MS1	4020.7		MS1	17.1509
C9	73.6		C8	17.1509		MS1	1982		MS1	20.0195
C9	1324.2		C8	29.7241		MS1	1449.9		MS1	8.88061
C9	947.6		C8	8.94165		MS1	172.5		MS1	13.8855
C9	561.8		C8	10.0708		MS1	115.6		MS1	12.3291
C9	392.4		C8	11.9018		MS2	4481.6		MS1	8.42285
C9	1472.8		C9	9.33838		MS2	1417.1		MS1	26.4282
C9	376.2		C9	9.15527		MS2	4654.4		MS1	23.4985
C9	98		C9	12.7258		MS2	2592		MS1	17.6392
C9	710.2		C9	8.97217		MS2	24734.4		MS1	16.3879
C9	813.2		C9	18.8293		MS2	4265.7		MS1	50.2014
C9	183.6		C9	11.9629		MS2	135.1		MS1	21.1792
C9	1009.7		C9	10.0098		MS2	3245.5		MS1	11.3831
C9	89.9		C9	16.9678		MS2	9221.2		MS1	43.8843
C9	3055.9		C9	15.9912		MS2	12055.4		MS1	19.8364
C9	300.3		C9	18.0359		MS2	2210.8		MS1	36.2244
C9	727.3		C9	11.6882		MS2	6027.3		MS1	33.02
C9	1117		C9	14.3127		MS2	1749.8		MS1	14.2517
C9	86		C9	12.2376		MS2	2793.5		MS2	11.6272
C9	153		C9	12.0239		MS2	317		MS2	8.63647
C9	1780.1		C9	10.7727		MS2	3121.2		MS2	12.97
C9	1830		C9	22.0032		MS2	549.1		MS2	8.20923
C9	981.5		C9	11.4746		MS2	2834.4		MS2	24.0784
C9	535.8		C9	13.1531		MS2	4576.1		MS2	18.0054
C9	25.3		C9	15.5029		MS2	425.4		MS2	10.8032
C9	401		C9	14.9536		MS2	8936.9		MS2	29.4189
C9	2806		C9	17.2424		MS2	3362.7		MS2	9.09424
C9	342.4		C9	10.1013		MS2	4033.8		MS2	12.5732
C9	87.3		C9	18.3411		MS2	904.6		MS2	14.1602
C9	280.9		C9	9.88769		MS2	1398.2		MS2	18.1885
C9	1667.4		C9	24.0784		MS3	912.4		MS2	15.2893
C9	798.6		C9	18.4936		MS3	537.6		MS2	11.8103
C9	563.5		C9	12.4512		MS3	1379.6		MS2	11.4441
C9	684.5		C9	13.6108		MS3	778.4		MS2	13.2446
C9	27.1		C9	18.7988		MS3	65		MS2	13.4582
C9	467.3		C9	13.5803		MS3	521.6		MS2	11.6577
C9	98.2		C9	11.3831		MS3	284.1		MS2	18.3411
C9	290.1		C9	11.3831		MS3	1478.9		MS2	9.39941
C9	868.3		C9	15.8691		MS3	966.4		MS2	10.2234
C9	53.6		C9	13.0615		MS3	3033		MS2	10.437
C9	1080.2		C9	10.9863		MS3	183.4		MS2	15.3503
C9	3857.8		C9	18.5852		MS3	1616.8		MS2	10.5286
C9	1919.3		C9	16.9372		MS3	1308.3		MS2	8.75854
C9	133.8		C9	14.0686		MS3	983.6		MS2	12.9089
C9	261		C9	17.1509		MS3	3256		MS3	40.4053
C9	1591.2		C9	11.7493		MS3	4189.8		MS3	27.4963
C9	1131.6		C9	9.46045		MS3	196.3		MS3	61.1877
C9	736.9		C9	15.1062		MS3	1820.6		MS3	10.2234
C9	138		C9	13.031		MS3	1196.4		MS3	17.7307
C9	40.5		C9	12.085		MS3	1866.5		MS3	27.5268
C9	368.6		C9	24.7192		MS3	751		MS3	13.916
C9	661.1		C9	9.552		MS3	5633.7		MS3	14.2212
C9	1907.6		C9	9.64355		MS3	817.7		MS3	53.6499
C9	113.3		C9	18.4326		MS3	1249.4		MS3	16.0217
C9	1220.5		C9	11.1084		MS3	33.1		MS3	12.9395
C9	68.8		C9	16.6321		MS3	400.4		MS3	8.20923
C9	380.7		C9	8.60596		MS3	217.3		MS3	10.6506
C9	125.6		C9	10.6812		MS3	299.2		MS3	14.4348
C9	961.7		C9	10.1318		MS3	183.3		MS3	12.6953
C9	330.4		C9	15.1977		MS3	333.5		MS3	35.5225
C9	3426.9		C9	9.06372		MS3	166.7		MS3	14.1296
C9	688.7		C9	15.625		MS3	483.3		MS3	10.5591
C9	45.3		C9	14.1907		MS3	1383.4		MS3	14.0991
C9	307.7		C9	13.6719		MS3	1860		MS3	13.3972
C9	776.5		C9	17.0898		MS3	198.4		MS3	11.4136
C9	432		C9	19.4702		MS3	1757.9		MS3	35.0342
C9	406.7		C9	10.437		MS3	83.4		MS3	20.4468
C9	827.4		C9	20.0806		MS3	91.5		MS3	11.8713
C9	117.2		C9	26.7029		MS3	5475.1		MS3	12.97
C9	325.7		C9	24.353		MS3	517		MS3	17.273
C9	900.6		C9	16.1133		MS3	551		MS3	11.1999
C9	548.3		C9	15.4114		MS3	98.6		MS3	10.0098
C9	2424.6		C9	14.3127		MS3	183.5		MS3	23.6206
C9	625.8		C9	8.3313		MS3	108.6		MS3	18.3716
C9	916.7		C9	8.23974		MS3	345.3		MS3	20.2942
C9	965.4		C9	11.9934		MS3	223.7		MS3	19.4397
C9	946.4		C9	18.8599		MS3	1756.4		MS3	15.1977
C9	455.9		C9	12.97		MS3	880.8		MS3	32.8674
C9	806.4		C9	11.0168		MS3	1701.4		MS3	12.2376
C9	658.5		C9	22.1558		MS3	67.6		MS3	22.644
C9	255.4		C9	14.2822		MS3	649.2		MS3	21.1182
C9	819		C9	9.49097		MS3	3516.5		MS3	44.9524
C9	916		C9	12.4817		MS3	83.9		MS3	20.2331
C9	239.6		C9	15.9912		MS3	603		MS3	9.49097
C9	1970.3		C9	31.8909		MS3	330.6		MS3	8.57544
C9	89.6		C9	12.3291		MS3	599.1		MS3	8.39233
C9	270		C9	37.5671		MS3	116.7		MS3	8.20923
C9	1250.5		C9	16.571		MS3	433.4		MS3	10.4675
C9	3139.6		C9	11.4746		MS3	3149.3		MS3	33.9355
C9	417.3		C9	15.3198		MS3	2871.4		MS3	46.1121
C9	2734.6		C9	26.7029		MS3	276.1		MS3	11.3831
C9	1512.9		C9	48.1262		MS3	2767.1		MS3	9.82666
C9	488.3		C9	11.0168		MS3	333.2		MS3	76.0193
C9	1645.1		C9	16.6016		MS3	250		MS3	24.9939
C9	216.1		C9	17.5781		MS3	584		MS3	26.7944
C9	857		C9	9.52148		MS3	101.3		MS3	9.09424
C9	2477.7		C9	9.94873		MS3	331.1		MS3	9.39941
C9	604.7		C9	9.85718		MS3	216.7		MS3	10.4675
C9	1587.7		C9	10.5591		MS3	234.2		MS3	16.8762
C9	238		C9	11.6577		MS3	99		MS3	8.63647
C9	1145.8		C9	10.1623		MS3	4032.6		MS3	11.5967
C9	127.5		C9	11.9934		MS3	800.3		MS3	9.61304
C9	1506.8		C9	8.63647		MS3	1217.1		MS3	14.2822
C9	1109.9		C9	26.5503		MS3	260.6		MS3	8.69751
C9	274.1		C9	9.27734		MS3	1035.7		MS3	17.7612
C9	383.5		C9	16.6626		MS3	319.5		MS3	29.48
C9	374.2		C9	14.0686		MS3	1575.1		MS3	10.0708
C9	286.7		C9	11.3831		MS3	1224.8		MS3	15.3198
C9	1305.7		C9	11.2915		MS3	5317		MS3	10.7422
C9	816		C9	13.7634		MS3	704.1		MS3	12.3901
C9	54.8		C9	13.7329		MS3	2316.3		MS3	28.7476
C9	894.3		C9	12.3596		MS3	1533.2		MS3	12.7563
C9	459.2		C9	10.3455		MS3	252.8		MS3	12.6648
C9	86.2		C9	26.123		MS3	243.6		MS3	32.9285
C9	837.9		C9	11.5356		MS3	1607.8		MS3	8.27026
C9	2519.3		C9	9.73511		MS3	1874.6		MS3	11.3525
C9	209.5		C9	8.63647		MS3	34		MS3	9.85718
C9	1878.3		C9	17.7612		MS3	1992.5		MS3	19.989
C9	167.7		C9	10.4065		MS3	5287.6		MS3	10.7422
C9	56.2		C9	29.2053		MS3	5864.4		MS3	10.1318
C9	715.8		C9	18.7073		MS3	4150.1		MS3	13.8855
C9	956		C9	16.9372		MS3	2933.8		MS3	20.9351
C9	460.4		C9	31.4941		MS3	531.7		MS3	12.8174
C9	372.9		C9	12.4512		MS4	52.4		MS3	8.8501
C9	1645.7		C9	20.4163		MS4	50.4		MS3	12.9395
C9	1716.3		C9	8.5144		MS4	291		MS3	12.8174
C9	570.7		C9	9.3689		MS4	3495.2		MS3	10.4675
C9	698.5		C9	18.7683		MS4	1587.3		MS3	10.0403
C9	1265.1		C9	17.0898		MS4	641.2		MS3	22.7966
C9	1215.9		C9	9.94873		MS4	386.2		MS3	31.4941
C9	629.6		C9	13.4277		MS4	1025.4		MS3	9.39941
C9	133.3		C9	11.8713		MS4	313.1		MS3	8.60596
C9	392.2		C9	16.2659		MS4	2041.3		MS3	32.9285
C9	672.4		C9	10.1013		MS4	1286.7		MS3	33.3862
C9	2262.3		C9	9.18579		MS4	425.2		MS3	20.0806
C9	1061		C9	10.4675		MS4	2591.6		MS3	9.42993
C9	471.7		C9	9.552		MS4	849.1		MS3	11.2915
C9	238.6		C9	14.5874		MS4	151.1		MS3	21.698
C9	588.1		C9	32.959		MS4	526.4		MS4	21.9116
C9	1154.1		C9	14.9536		MS4	1406.5		MS4	16.2964
C9	109.9		C9	19.104		MS4	145.8		MS4	30.4565
C9	578.5		C9	9.18579		MS4	917.5		MS4	17.0288
C10	66.3		C9	11.9018		MS4	516.3		MS4	8.75854
C10	1302.7		C9	16.2659		MS4	1099.9		MS4	21.5454
C10	1593.2		C9	8.78906		MS4	2079		MS4	20.8435
C10	188.9		C9	26.947		MS4	1284.2		MS4	16.8457
C10	942.5		C9	10.437		MS4	132.9		MS4	14.5569
C10	687.4		C9	12.146		MS4	1004.8		MS4	38.208
C10	248.7		C9	10.5896		MS4	65.8		MS4	23.3765
C10	1707.1		C9	20.7214		MS4	1865.8		MS4	18.5242
C10	395.4		C9	19.989		MS4	1700.7		MS4	14.1296
C10	1890.5		C9	8.14819		MS4	3708.2		MS4	20.0806
C10	289		C9	15.2588		MS4	742.2		MS4	10.8337
C10	509.5		C9	16.1743		MS4	12.8		MS4	24.4446
C10	548.6		C9	10.3149		MS4	536.9		MS4	21.5149
C10	16.7		C9	11.0779		MS4	259.1		MS4	35.4919
C10	471.7		C10	20.1416		MS4	398.6		MS4	19.5618
C10	997.8		C10	16.0828		MS4	445		MS4	30.9143
C10	92.9		C10	10.6506		MS4	1734		MS4	15.3198
C10	566.1		C10	51.5137		MS4	586.5		MS4	25.3906
C10	2102		C10	60.8826		MS4	941.2		MS4	11.9324
C10	718.3		C10	12.6953		MS4	1448.6		MS4	12.4512
C10	880.5		C10	31.8604		MS4	1269.3		MS4	10.2539
C10	85.5		C10	64.1785		MS4	267.9		MS4	22.8271
C10	2005.7		C10	16.51		MS4	736.6		MS4	8.17871
C10	41.6		C10	35.2478		MS4	457.7		MS4	33.9661
C10	342.4		C10	24.231		MS4	397.7		MS4	10.9253
C10	2134.6		C10	57.2815		MS4	62.1		MS4	10.8337
C10	1066.9		C10	64.4226		MS4	749.7		MS4	9.39941
C10	2038.2		C10	19.8669		MS4	326.7		MS4	21.759
C10	481.3		C10	15.7776		MS4	1475.5		MS4	19.7449
C10	1218.4		C10	23.3765		MS4	321.7		MS4	9.85718
C10	887.3		C10	17.9443		MS4	386.2		MS4	17.7307
C10	310.8		C10	30.7922		MS4	210.1		MS4	33.3252
C10	1564		C10	22.583		MS4	28.7		MS4	19.3176
C10	233.6		C10	10.5896		MS4	143.7		MS4	19.8975
C10	514.6		C10	45.6848		MS4	980.7		MS4	21.4844
C10	470		C10	31.4941		MS4	733.6		MS4	15.2893
C10	1349		C10	23.8342		MS4	213.3		MS4	8.75854
C10	415.7		C10	40.802		MS4	2188.1		MS4	12.9395
C10	762.1		C10	13.0005		MS4	314.9		MS4	12.0239
C10	592.3		C10	8.54492		MS4	1029.4		MS4	43.8538
C10	846.8		C10	40.0391		MS4	310.5		MS4	12.7869
C10	1534.9		C10	14.3433		MS4	1303.2		MS4	32.5622
C10	2295.8		C10	15.9912		MS4	824.5		MS4	31.0669
C10	1113.3		C10	9.88769		MS4	1658.6		MS4	15.686
C10	3090.2		C10	28.4119		MS4	1046.9		MS4	14.5569
C10	1087.6		C10	59.4177		MS4	48.6		MS4	14.0076
C10	180.7		C10	56.2744		MS4	668.2		MS4	12.146
C10	1938.2		C10	31.0364		MS4	639.7		MS4	15.8691
C10	1072.4		C10	41.8701		MS4	67.9		MS4	10.5896
C10	152.4		C10	9.46045		MS4	296.3		MS4	14.2212
C10	2571.6		C10	50.7202		MS4	100.4		MS4	10.4065
C10	234.2		C10	11.9018		MS4	304.1		MS4	10.0708
C10	347.1		C10	78.125		MS4	1755.8		MS4	28.7476
C10	1444.5		C10	12.146		MS4	639.2		MS4	18.8599
C10	266.2		C10	11.1694		MS4	19.8		MS4	21.698
C10	1503.7		C10	37.5671		MS4	1396		MS4	16.8762
C10	996.5		C10	31.9824		MS4	80.9		MS4	24.6887
C10	77.9		C10	23.0408		MS4	143.8		MS4	21.2707
C10	1188.2		C10	11.1084		MS4	1144.2		MS4	14.6484
C10	35.6		C10	44.0369		MS4	716.8		MS4	21.0571
C10	1229.8		C10	15.1672		MS4	414.8		MS4	14.0076
C10	3252.9		C10	45.5933		MS4	168		MS4	13.4277
C10	1955.2		C10	39.3372		MS4	341.3		MS4	25.177
C10	478.3		C10	21.1792		MS4	873		MS4	31.1584
C10	1878.6		C10	10.0098		MS4	172.6		MS4	13.2752
C10	387.5		C10	12.6648		MS4	3294.9		MS4	19.7143
C10	965.6		C10	22.9187		MS4	1280.4		MS4	8.08716
C10	528.8		C10	30.5786		MS4	762.8		MS4	26.2756
C10	1314.1		C10	14.2212		MS4	1363.8		MS4	16.6931
C10	1277.1		C10	20.9656		MS4	1404.8		MS4	8.8501
C10	773.4		C10	13.4888		MS4	486.3		MS4	12.4512
C10	1210.7		C10	62.1643		MS4	2494.9		MS4	28.9612
C10	1510.8		C10	13.0005		MS4	491.7		MS4	9.73511
C10	660.4		C10	17.1814		MS4	76.8		MS4	15.625
C10	16.7		C10	22.7356		MS4	26.5		MS4	23.4375
C10	1075.7		C10	25.177		MS4	3468.7		MS4	11.6882
C10	281.2		C10	11.6577		MS4	102.4		MS4	12.146
C10	669.8		C10	49.4995		MS4	412.2		MS4	26.2451
C10	213.6		C10	15.625		MS4	582.9		MS4	32.2266
C10	874.6		C10	52.4597		MS4	2802.8		MS4	14.1296
C10	2694.8		C10	16.8457		MS4	657.5		MS4	9.52148
C10	66		C10	77.301		MS4	688.2		MS4	18.28
C10	339.1		C10	8.63647		MS4	264.7		MS4	18.8293
C10	2248.5		C10	12.4817		MS4	1660.3		MS4	12.97
C10	764.8		C10	30.8533		MS4	313.2		MS4	18.5547
C10	831.3		C10	16.3879		MS4	96.5		MS4	16.8762
C10	1543.6		C10	46.875		MS4	394.1		MS4	17.0593
C10	455.2		C10	11.6882		MS4	17.3		MS4	19.4702
C10	1242.8		C10	37.5366		MS4	44.8		MS4	15.4419
C10	880.3		C10	18.3105		MS4	1183.8		MS4	13.7329
C10	920.1		C10	18.6462		MS4	2434.5		MS4	27.6794
C10	292.3		C10	43.457		MS4	1082.5		MS4	13.916
C10	656.3		C10	11.4136		MS4	429.8		MS4	46.3257
C10	1073.5		C10	29.3274		MS4	235.8		MS4	19.6228
C10	2239.3		C10	46.936		MS4	1485		MS4	9.46045
C10	173.3		C10	12.7563		MS4	109.1		MS4	12.3291
C10	297.9		C10	18.0359		MS4	340.2		MS4	19.5007
C10	3753.6		C10	68.6951		MS4	1421.4		MS4	22.7356
C10	1670		C10	11.2305		MS4	1509.1		MS4	18.7073
C10	525.2		C10	8.3313		MS4	409.4		MS4	20.4468
C10	324.6		C10	14.3433		MS4	1477.1		MS4	22.7051
C10	774.4		C10	62.6831		MS4	575.8		MS4	26.825
C10	1114.1		C10	14.4348		MS4	583		MS4	23.1934
C10	561.1		C10	19.4397		MS4	3306.3		MS4	21.0876
C10	1431.5		C10	11.7188		MS4	357.9		MS4	23.2544
C10	1647.3		C10	24.7803		MS4	237.7		MS4	37.6282
C10	244		C10	26.062		MS4	95.3		MS4	13.7329
C10	433		C10	57.1594		MS4	132.9		MS4	11.6577
C10	889.8		C10	14.2822		MS4	1786		MS4	16.3574
C10	504.1		C10	57.8003		MS4	640.9		MS4	23.4985
C10	12.5		C10	10.1318		MS4	40.9		MS4	14.2212
C10	1388.9		C10	40.7105		MS4	694.2		MS4	14.4043
C10	1746.5		C10	50.8423		MS4	236.3		MS4	10.8643
C10	1033.2		C10	59.3262		MS4	1503.6		MS4	19.989
C10	320.6		C10	49.5605		MS4	2681.2		MS4	21.759
C10	1389.5		C10	22.1863		MS4	934.9		MS4	15.5945
C10	1487.1		C10	15.7471		MS4	633.7		MS4	23.8342
C10	599.3		C10	19.4092		MS4	136		MS4	21.1792
C10	709.6		C10	36.2244		MS4	237.7		MS4	26.062
C10	1490		C10	43.2434		MS4	2052.7		MS4	13.6719
C10	859.5		C10	17.7307		MS4	238.2		MS4	18.158
C11	404.7		C10	25.8179		MS4	386.2		MS4	37.1094
C11	466.8		C10	8.11768		MS5	1143.3		MS4	14.6484
C11	1457.3		C10	34.4849		MS5	2165.3		MS4	21.1182
C11	1542.6		C10	14.6484		MS5	164.2		MS4	13.3667
C11	545.9		C10	29.7546		MS5	2354.3		MS4	21.5149
C11	606.2		C10	55.2673		MS5	106.1		MS4	10.437
C11	686.4		C10	12.2376		MS5	1022.5		MS4	16.4185
C11	999		C10	8.75854		MS5	1519.6		MS4	12.5122
C11	476.2		C10	23.8342		MS5	711.4		MS4	14.679
C11	584.1		C10	23.8953		MS5	1465.1		MS4	32.898
C11	526.9		C10	26.6418		MS5	1378		MS4	9.76562
C11	2247.1		C10	10.0403		MS5	945.9		MS4	18.9514
C11	1898.9		C10	19.3176		MS5	2206.9		MS4	16.8152
C11	739.2		C10	40.4968		MS5	1125.7		MS4	17.1509
C11	1750.6		C10	16.9678		MS5	1229.4		MS4	21.1487
C11	320.9		C11	10.376		MS5	1281.1		MS4	32.5622
C11	485.6		C11	22.583		MS5	4902.8		MS4	9.06372
C11	1430.1		C11	13.0615		MS5	6468.8		MS5	9.85718
C11	502.9		C11	16.9372		MS5	1710.3		MS5	14.5264
C11	1440.6		C11	78.186		MS5	669.4		MS5	24.7192
C11	1084.1		C11	22.522		MS5	938.1		MS5	13.1531
C11	450.3		C11	21.759		MS5	778.2		MS5	18.219
C11	149.8		C11	14.0381		MS5	2246		MS5	21.5454
C11	1206.6		C11	20.4163		MS5	5011.3		MS5	25.8484
C11	674.3		C11	29.9683		MS5	686.9		MS5	19.6533
C11	575		C11	14.3127		MS5	1051.4		MS5	11.2915
C11	1007.9		C11	11.0474		MS5	1453.9		MS5	56.7017
C11	241.3		C11	9.09424		MS5	66.5		MS5	11.6882
C11	1999.1		C11	22.522		MS5	598.4		MS5	9.91821
C11	854		C11	12.0239		MS5	146.8		MS5	36.7737
C11	1791.4		C11	20.7214		MS5	1678.8		MS5	13.7939
C11	766.6		C11	9.61304		MS5	76.2		MS5	14.9841
C11	1877.1		C11	13.6414		MS5	239		MS5	13.4888
C11	860		C11	10.6812		MS5	249.9		MS5	26.0315
C11	588.5		C11	9.67407		MS5	222.6		MS5	20.2026
C11	3578.6		C11	10.8032		MS5	1032.7		MS5	12.6038
C11	569.3		C11	20.3857		MS5	219.3		MS5	12.5122
C11	1064.5		C11	15.1977		MS5	917.8		MS5	15.4419
C11	800		C11	18.6462		MS5	1012.2		MS5	33.8135
C11	1033.6		C11	23.8647		MS5	2270.1		MS5	17.7002
C11	1386.9		C11	11.1389		MS5	264.9		MS5	11.2305
C11	902		C11	15.2893		MS5	1188.9		MS5	43.396
C11	3787.6		C11	31.6772		MS5	3572.4		MS5	23.3459
C11	1179.7		C11	17.5781		MS5	448.6		MS5	41.7786
C11	1837.9		C11	9.79614		MS5	951.1		MS5	30.2124
C11	2394.1		C11	18.4021		MS5	856.5		MS5	16.2354
C11	990.8		C11	12.8784		MS5	2155.5		MS5	20.5383
C11	2512.6		C11	15.8081		MS5	1341.5		MS5	27.8931
C11	718.6		C11	15.0757		MS5	2121.1		MS5	25.6043
C11	2469.8		C11	15.8386		MS5	1673.6		MS5	17.1204
C11	304.2		C11	8.94165		MS5	2496.4		MS5	17.7307
C11	262.2		C11	9.79614		MS5	1362.5		MS5	14.3738
C11	362.4		C11	17.8833		MS5	4205.3		MS5	30.0293
C11	1237.2		C11	14.5874		MS5	1474.4		MS5	17.1204
C11	358.8		C11	14.5874		MS5	658.4		MS5	39.3066
C11	2446.4		C11	8.05664		MS5	3027.3		MS5	16.2354
C11	857.8		C11	16.4795		MS5	1589.8		MS5	10.8032
C11	131.1		C11	17.273		MS5	261.2		MS5	9.58252
C11	663.3		C11	8.20923		MS5	313.8		MS5	12.9089
C11	583.2		C11	10.5896		MS5	143.1		MS5	10.2844
C11	2072.6		C11	10.7422		MS5	1209.9		MS5	18.8904
C11	154.8		C11	14.9231		MS5	2093.5		MS5	15.564
C11	642.9		C11	10.5896		MS5	1621.3		MS5	12.8174
C11	240.5		C11	17.9138		MS5	1235.5		MS5	9.52148
C11	280.4		C11	13.2752		MS5	658.4		MS5	30.8227
C11	130.8		C11	18.4631		MS5	1209.4		MS5	17.4255
C11	914.2		C11	12.7258		MS5	399.6		MS5	16.3574
C11	616.1		C11	41.2598		MS5	407.6		MS5	18.158
C11	633.8		C11	11.5662		MS5	975.9		MS5	8.75854
C11	915.9		C11	25.1465		MS5	2569.5		MS5	19.3481
C11	563.7		C11	9.85718		MS5	3891.3		MS5	25.3296
C11	1486.6		C11	11.8713		MS5	1522.1		MS5	14.1602
C11	555.3		C11	10.3149		MS5	1862.1		MS5	11.6272
C11	171.9		C11	18.3411		MS5	750.5		MS5	36.9568
C11	225.2		C11	19.6533		MS5	19.1		MS5	12.7869
C11	1365.1		C11	29.9377		MS5	235.6		MS5	18.6462
C11	1417		C11	42.4805		MS5	1602.5		MS5	13.5498
C11	1411.1		C11	29.2664		MS5	2812.2		MS5	8.72803
C11	1121.2		C11	38.4216		MS5	771.8		MS5	10.9558
C11	1507.9		C11	9.64355		MS5	863.5		MS5	21.4844
C11	1991.4		C11	9.52148		MS5	2464.3		MS5	18.158
C11	704.2		C11	20.9045		MS5	1792.8		MS5	15.1062
C11	1607.1		C11	8.48389		MS5	3346.3		MS5	17.7002
C11	1599.5		C11	17.1204		MS5	1621		MS5	8.69751
C11	2329.9		C11	34.6375		MS5	166.5		MS5	11.0168
C11	1702.5		C11	34.2712		MS6	1997.6		MS5	14.6179
C11	2714.5		C11	25.8179		MS6	1118.5		MS5	15.4114
C11	134.9		C11	41.9617		MS6	541		MS5	27.832
C11	423.2		C11	25.6348		MS6	8215.6		MS5	19.2871
C11	1999.7		C11	13.916		MS6	2443.8		MS5	13.5498
C11	533.1		C11	9.61304		MS6	18969.4		MS5	19.165
C11	4431.4		C11	15.1977		MS6	2685.5		MS5	25.6043
C11	1711.5		C11	14.2517		MS6	9878.7		MS5	14.3433
C11	1302.8		C11	15.8081		MS6	7901.5		MS5	17.1814
C11	1090.7		C11	28.6865		MS6	2355.6		MS5	12.3596
C11	169.6		C11	17.273		MS6	5972.4		MS5	10.2234
C11	340.3		C11	21.0876		MS6	7747.2		MS5	16.2964
C11	90.4		C11	20.4468		MS6	15855		MS5	15.8081
C11	20.3		C11	25.7263		MS6	6578.5		MS5	13.5803
C11	296.3		C11	22.0947		MS6	2133.1		MS5	24.8108
C11	1671.3		C11	17.8528		MS6	14786.9		MS5	10.8948
C11	852		C11	21.0266		MS7	819.5		MS5	33.9966
C11	72.3		C11	29.7241		MS7	130.3		MS6	9.97925
C11	1085.3		C11	11.1999		MS7	627.2		MS6	11.6577
C11	1413.2		C11	19.989		MS7	192.1		MS6	14.0991
C11	1056.2		C11	11.2915		MS7	333		MS6	11.4441
C11	1082.7		C11	25.6348		MS7	1784		MS6	12.6038
C11	176.5		C11	16.4185		MS7	1563.8		MS6	26.062
C11	417.5		C11	22.6135		MS7	538.2		MS6	10.8948
C11	437.1		C11	25.8789		MS7	394.4		MS6	14.9536
C11	36.2		C11	18.7683		MS7	1274.6		MS6	20.2026
C12	1692		C11	19.7754		MS7	640.1		MS6	10.8032
C12	1106		C11	44.5557		MS7	995.4		MS6	27.1606
C12	544.7		C11	23.5291		MS7	164.8		MS6	22.9797
C12	1771.9		C11	9.18579		MS7	317.1		MS6	24.5056
C12	33.6		C11	20.3247		MS7	1560.3		MS6	9.24682
C12	3034		C11	18.7073		MS7	1104.1		MS6	13.6108
C12	129.7		C11	20.5689		MS7	1123.1		MS6	10.0403
C12	495.3		C11	14.6484		MS7	774.4		MS6	10.9863
C12	84.2		C11	29.1138		MS7	653.5		MS7	18.7988
C12	49.9		C11	20.0806		MS7	287.3		MS7	12.4817
C12	2166.6		C11	27.71		MS7	471.3		MS7	20.4468
C12	95		C11	26.123		MS7	1761.9		MS7	22.1863
C12	1151.3		C11	13.5498		MS7	990.9		MS7	9.85718
C12	386.6		C11	25.8179		MS7	162.4		MS7	17.2119
C12	416.5		C11	15.4724		MS7	512.5		MS7	11.5356
C12	182		C11	22.9797		MS7	232.5		MS7	63.9954
C12	400.1		C11	16.0217		MS7	103.1		MS7	12.5732
C12	73		C12	19.2566		MS7	415.5		MS7	13.7329
C12	2319.8		C12	16.6626		MS7	456.3		MS7	36.9873
C12	1675.7		C12	14.6179		MS7	2792.2		MS7	16.9983
C12	1070.2		C12	17.3035		MS7	500.2		MS7	34.6985
C12	4856.4		C12	51.6052		MS7	111		MS7	24.3225
C12	1576.3		C12	24.4141		MS7	2003.2		MS7	12.0544
C12	300.5		C12	13.4888		MS7	378.8		MS7	47.7295
C12	1342.4		C12	22.0642		MS7	599.8		MS7	17.8833
C12	416.2		C12	9.85718		MS7	191.1		MS7	21.7895
C12	1095.6		C12	11.2305		MS7	436.6		MS7	25.8179
C12	1872.3		C12	10.1013		MS7	575		MS7	8.45337
C12	361.4		C12	18.7988		MS7	272.3		MS7	32.1655
C12	1059		C12	27.832		MS7	923.6		MS7	37.9333
C12	1938.8		C12	33.081		MS7	925.4		MS7	20.874
C12	41.5		C12	13.916		MS7	394.5		MS7	13.9771
C12	43.5		C12	27.0996		MS7	68.9		MS7	23.5596
C12	2248.3		C12	13.1531		MS7	1341.5		MS7	12.97
C12	388.5		C12	21.8201		MS7	1292.2		MS7	35.9192
C12	426.1		C12	13.855		MS7	222.9		MS7	8.11768
C12	1294.1		C12	13.1531		MS7	2030.1		MS7	21.0266
C12	89.1		C12	11.7798		MS7	307.5		MS7	19.7143
C12	851.6		C12	18.7988		MS7	328.6		MS7	23.407
C12	2567.3		C12	15.1367		MS7	353.2		MS7	16.2048
C12	607.2		C12	16.9983		MS7	2288.4		MS7	13.916
C12	575.8		C12	8.69751		MS7	505.2		MS7	24.5972
C12	200.1		C12	17.8833		MS7	678.6		MS7	25.8179
C12	987.5		C12	14.9536		MS7	129.7		MS7	18.28
C12	1043.9		C12	48.4619		MS7	361.7		MS7	16.2659
C12	3159.1		C12	26.7029		MS7	244.9		MS7	37.323
C12	2075.3		C12	16.4185		MS7	718.5		MS7	21.3623
C12	674.7		C12	12.1765		MS7	1115.3		MS7	26.825
C12	90.6		C12	9.15527		MS7	279.3		MS7	17.9443
C12	1132.2		C12	10.8337		MS7	1759.9		MS7	25.238
C12	151.2		C12	11.5662		MS7	2333.8		MS7	11.5051
C12	197.2		C12	20.752		MS7	1833		MS7	29.7852
C12	352.1		C12	13.4582		MS7	260.2		MS7	28.1067
C12	3320		C12	12.2376		MS7	416.2		MS7	14.1296
C12	1311.1		C12	16.1743		MS7	407.6		MS7	12.146
C12	126.3		C12	56.0913		MS7	469.9		MS7	21.4539
C12	1289.4		C12	23.2239		MS7	2199.1		MS7	37.2925
C12	1207.6		C12	11.2915		MS7	2730.4		MS7	24.5361
C12	683.3		C12	15.4114		MS7	2599.7		MS7	15.2283
C12	117.8		C12	12.6038		MS7	581.3		MS7	36.7737
C12	2174		C12	58.0444		MS7	3675.7		MS7	22.3084
C12	147.7		C12	11.8103		MS7	702.7		MS7	17.5781
C12	172.9		C12	11.5662		MS7	200.6		MS7	16.3269
C12	1669.6		C12	29.0832		MS7	858.2		MS7	25.9094
C12	408.9		C12	11.1389		MS7	763.6		MS7	18.3105
C12	749.4		C12	9.97925		MS7	1291.8		MS7	41.3208
C12	1808.3		C12	8.14819		MS7	241.7		MS7	40.9241
C12	5941.1		C12	15.6555		MS7	578.1		MS7	15.8997
C12	354.6		C12	8.63647		MS7	645.7		MS7	13.031
C12	252.9		C12	24.5361		MS7	567.5		MS7	34.1797
C12	1408.9		C12	12.5427		MS7	512.2		MS7	21.4233
C12	626.1		C12	12.9089		MS7	1435.4		MS7	56.4575
C12	407.8		C12	26.2451		MS7	1156.6		MS7	37.0483
C12	803.4		C12	22.3694		MS7	671.3		MS7	23.8342
C12	2806.1		C12	27.832		MS7	632.2		MS7	17.5476
C12	1683.7		C12	14.8926		MS7	801.1		MS7	15.2588
C12	2008		C12	12.1155		MS7	1155.1		MS7	15.5029
C12	48.9		C12	17.0898		MS7	2620.3		MS7	67.4744
C12	601.4		C12	16.7236		MS7	686.3		MS7	13.1531
C12	2775.3		C12	12.5427		MS7	575.8		MS7	64.8193
C12	1617		C12	20.752		MS7	692.9		MS7	11.1999
C12	163		C12	13.0005		MS7	569.8		MS7	24.4446
C12	2253.9		C12	15.0452		MS7	1293.3		MS7	9.64355
C12	1898		C12	9.49097		MS7	2147.1		MS7	17.4255
C12	880		C12	18.5242		MS7	438.4		MS7	24.6277
C12	474.6		C12	25.2075		MS7	619.6		MS7	17.2119
C12	816.1		C12	12.2986		MS7	390.6		MS7	41.6565
C12	1433.3		C12	14.0686		MS7	399.2		MS7	26.4282
C12	1117.3		C12	13.3362		MS7	1097.5		MS7	64.209
C12	581.9		C12	9.82666		MS7	879.4		MS7	20.4163
C12	83.4		C12	15.1062		MS7	611.3		MS7	11.6577
C12	35.6		C12	11.6882		MS7	1671.3		MS7	24.6887
C12	19.6		C12	15.7165		MS7	953.3		MS7	17.9443
C12	2192.7		C12	17.2119		MS7	3081.8		MS7	12.2986
C12	670.8		C12	12.2681		MS7	579		MS7	56.366
C12	129.1		C12	11.0474		MS7	1183.6		MS7	10.1929
C12	699.6		C12	19.8059		MS7	934.1		MS7	64.1174
C12	2010.2		C12	35.5225		MS7	208.8		MS7	23.8953
C12	1038.1		C12	13.1836		MS7	881.1		MS7	15.1977
C12	596.8		C12	50.9949		MS7	819.5		MS7	15.5945
C12	586.5		C12	12.3291		MS7	567.3		MS7	16.1438
C12	705.8		C12	15.0146		MS7	1372		MS7	19.9585
C12	1475		C12	10.9253		MS7	725.3		MS7	49.2249
C12	2420.2		C12	10.2539		MS7	420.5		MS7	19.2871
C12	412.6		C12	13.5803		MS7	1619.5		MS7	35.3699
C12	256.3		C12	26.1841		MS7	226.6		MS7	24.9023
C12	498.1		C12	20.0195		MS7	468.6		MS7	28.9917
C12	877.2		C12	10.9253		MS7	256.3		MS7	21.2402
C12	852.2		C12	24.5056		MS7	455.5		MS7	39.5203
C12	320.1		C12	10.5286		MS7	1823.3		MS7	30.8227
C12	2218.6		C12	41.1987		MS7	386.6		MS7	19.4092
C12	396.5		C12	20.9351		MS7	1014.4		MS7	23.6816
C12	1057.5		C12	16.3269		MS7	500.9		MS7	54.0771
C12	1063.4		C12	10.9863		MS7	119.2		MS7	45.3491
MS1	746.8		C12	12.6038		MS7	483.6		MS7	13.092
MS1	633.9		C12	11.6882		MS7	576.7		MS7	15.0452
MS1	163.6		C12	10.2539		MS7	2698.8		MS7	43.7317
MS1	1004.9		C12	18.4326		MS7	357.9		MS7	71.5637
MS1	261.1		C12	13.8245		MS7	853.7		MS7	19.1956
MS1	352.4		C12	12.2681		MS7	576.2		MS7	14.0991
MS1	334.8		C12	10.5896		MS7	107.8		MS7	14.4043
MS1	2388.2		C12	11.9629		MS7	488		MS7	40.0085
MS1	3653.5		C12	42.511		MS7	271.5		MS7	8.69751
MS1	754.1		C12	16.6626		MS7	2902.4		MS7	39.2761
MS1	236.2		C12	9.85718		MS7	2706.2		MS7	24.1699
MS1	828.5		C12	16.9983					MS7	30.7007
MS1	590		C12	10.6506					MS7	11.7188
MS1	1488.9		C12	12.2986					MS7	43.2434
MS1	2088.9		C12	15.686					MS7	45.0134
MS1	1202.9		C12	14.74					MS7	30.1514
MS1	105.5		C12	18.4326					MS7	50.8423
MS1	2786.7		C12	11.9018					MS7	18.5242
MS1	111.2		MS1	49.3164					MS7	18.0969
MS1	264.7		MS1	25.6348					MS7	42.1753
MS1	528.9		MS1	19.7754					MS7	14.2517
MS1	178.6		MS1	19.6533					MS7	46.9971
MS1	98.1		MS1	35.0342					MS7	19.8364
MS1	1012		MS1	33.5693					MS7	51.5747
MS1	27.4		MS1	48.7671					MS7	22.9187
MS1	256.8		MS1	30.7007					MS7	24.2004
MS1	1020.2		MS1	12.9395					MS7	24.8108
MS1	647.6		MS1	11.7798					MS7	16.51
MS1	1101.4		MS1	41.4429					MS7	48.1872
MS1	194.1		MS1	28.0762					MS7	60.1807
MS1	436.1		MS1	12.146
MS1	2156.9		MS1	39.917
MS1	617.8		MS1	13.855
MS1	551.5		MS1	12.085
MS1	835.5		MS1	29.602
MS1	17.9		MS1	20.3857
MS1	2270.2		MS1	69.6411
MS1	169.9		MS1	16.1133
MS1	697.4		MS1	28.5034
MS1	62.4		MS1	40.8935
MS1	571.4		MS1	29.8462
MS1	114.6		MS1	11.6577
MS1	482.6		MS1	20.3857
MS1	499.1		MS1	20.813
MS1	898		MS1	21.6064
MS1	1412.9		MS1	13.0005
MS1	50.3		MS1	34.8511
MS1	250		MS1	15.8081
MS1	268.1		MS1	22.8882
MS1	525.2		MS1	30.2124
MS1	283.8		MS1	29.2969
MS1	905.2		MS1	35.5225
MS1	406.3		MS1	11.2305
MS1	113.8		MS1	15.8081
MS1	445.8		MS1	24.1089
MS1	234.5		MS1	55.4199
MS1	1482.3		MS1	16.1743
MS1	319.5		MS1	51.2695
MS1	1423.6		MS1	16.1743
MS1	155.3		MS1	39.6118
MS1	81.3		MS1	61.9507
MS1	356.5		MS1	28.5645
MS1	187		MS1	11.5967
MS1	348.9		MS1	35.9497
MS1	114.7		MS1	13.0615
MS1	83.6		MS1	31.189
MS1	566.6		MS1	16.1743
MS1	189.1		MS1	34.1797
MS1	607.8		MS1	17.5781
MS1	471.7		MS1	21.4844
MS1	34.7		MS1	22.4609
MS1	172		MS1	46.4477
MS1	2889.2		MS1	16.4185
MS1	1023.7		MS1	36.6821
MS1	172.7		MS1	21.4233
MS1	218.8		MS1	11.1084
MS1	152.3		MS1	29.7241
MS1	804.2		MS1	35.9497
MS1	885.2		MS1	30.3955
MS1	2594		MS1	26.6724
MS1	1495.5		MS1	13.1836
MS1	666.2		MS1	23.4375
MS1	466.7		MS1	25.6958
MS1	167		MS1	56.3965
MS1	268.5		MS1	27.4658
MS1	527.2		MS1	13.7939
MS1	106		MS1	28.1982
MS1	550.2		MS1	20.813
MS1	66.3		MS1	24.292
MS1	157.4		MS1	19.7754
MS1	240.6		MS1	15.1367
MS1	36		MS1	11.1084
MS1	291.7		MS1	18.4326
MS1	765.6		MS1	13.855
MS1	592.6		MS1	26.9165
MS1	6		MS1	21.3623
MS1	267.2		MS1	49.4995
MS1	715		MS1	38.269
MS1	131.6		MS1	33.6304
MS1	195.4		MS1	12.207
MS1	32		MS1	19.5923
MS1	137.7		MS1	11.5967
MS1	475.7		MS1	23.8037
MS1	106.4		MS1	32.5317
MS1	1352.5		MS1	12.8784
MS1	111		MS1	31.25
MS1	51.4		MS1	45.4712
MS1	584.9		MS1	29.1138
MS1	48.6		MS1	28.0151
MS1	164.2		MS1	13.7939
MS1	98.6		MS1	11.5967
MS1	139.8		MS1	39.6118
MS1	349.9		MS1	41.8701
MS1	697.3		MS1	37.9028
MS1	158.6		MS1	11.9629
MS1	769.8		MS1	38.208
MS1	329.9		MS1	15.2588
MS1	123.8		MS1	21.4844
MS1	151.5		MS1	36.0107
MS1	168.8		MS1	11.2915
MS1	217.5		MS1	19.9585
MS1	435.1		MS1	15.4419
MS1	253.4		MS1	51.5137
MS1	496.7		MS1	13.5498
MS1	160		MS1	40.4053
MS1	1300.7		MS1	17.2119
MS1	314.9		MS1	12.8784
MS1	403.3		MS1	33.9966
MS1	199.9		MS1	14.8926
MS1	966.5		MS1	13.7329
MS1	263.4		MS1	27.5879
MS1	104		MS1	12.3901
MS1	280.6		MS1	12.085
MS1	430.7		MS1	38.5132
MS1	142.4		MS1	35.0952
MS1	130.7		MS1	15.686
MS1	330.1		MS1	19.104
MS1	198		MS1	12.146
MS1	556.7		MS1	18.9209
MS1	58.8		MS1	12.4512
MS1	89.8		MS1	34.1187
MS1	1121.4		MS1	76.1719
MS1	242.9		MS1	25.5737
MS1	27.1		MS1	42.1753
MS1	203		MS1	14.5264
MS1	277.4		MS1	42.4805
MS1	463.8		MS1	11.2305
MS1	45.1		MS1	11.4746
MS1	273.5		MS1	56.7627
MS1	210.9		MS1	13.0005
MS1	1820.3		MS1	21.9116
MS1	103.7		MS1	11.9018
MS1	37.3		MS1	71.0449
MS1	478.9		MS1	21.9116
MS1	23.7		MS1	39.7339
MS1	65.6		MS1	50.8423
MS1	93.5		MS1	73.9136
MS1	284.7		MS1	28.9917
MS1	227.1		MS1	38.8184
MS1	130.6		MS1	37.9028
MS1	127.2		MS1	36.438
MS1	407.9		MS1	55.2978
MS1	317.9		MS1	40.1611
MS1	73.2		MS1	41.9312
MS1	413.6		MS1	38.9404
MS1	553.6		MS1	55.3589
MS1	221.4		MS1	40.2832
MS1	1022.4		MS1	22.4609
MS1	260.2		MS1	12.8174
MS1	273.5		MS1	33.4473
MS1	117.2		MS1	30.9448
MS1	146.1		MS1	12.2681
MS1	1040.3		MS1	44.4336
MS1	20.9		MS1	13.7939
MS1	296.7		MS1	31.4941
MS1	139.3		MS1	11.8408
MS1	802.1		MS1	25.5737
MS1	28.2		MS1	12.085
MS1	387.3		MS1	12.2681
MS1	193.2		MS1	47.9126
MS1	563.2		MS1	42.7246
MS1	484.9		MS1	15.9912
MS1	115.1		MS1	31.9824
MS1	68.3		MS1	42.6636
MS1	17.8		MS1	14.5264
MS1	40.9		MS1	14.4653
MS1	30.7		MS1	33.3862
MS1	154.8		MS1	20.874
MS1	184		MS1	29.2358
MS1	66.8		MS1	15.4419
MS1	551.2		MS1	12.8784
MS1	53.7		MS1	18.0054
MS1	22.6		MS1	12.8174
MS1	976.6		MS1	33.02
MS1	100		MS1	13.2446
MS1	827.4		MS1	34.1797
MS1	81.2		MS1	11.7188
MS1	674.4		MS1	69.8852
MS1	511.6		MS1	11.6577
MS1	413.2		MS1	29.1138
MS1	339		MS1	58.5327
MS1	56.9		MS1	59.3872
MS1	882.5		MS1	31.4331
MS1	156		MS1	13.9771
MS1	210.8		MS1	23.4985
MS1	479.4		MS1	19.8975
MS1	9.3		MS1	52.6123
MS1	757.2		MS1	55.9082
MS1	336.9		MS1	20.9961
MS1	865.1		MS1	29.2969
MS1	903.1		MS1	13.7939
MS1	144.8		MS1	11.5356
MS1	251.2		MS1	19.9585
MS1	352		MS1	12.3291
MS1	390.7		MS1	13.4277
MS1	286		MS1	45.5933
MS1	85.8		MS1	33.3252
MS1	387.2		MS1	11.2915
MS1	450.2		MS1	23.8647
MS1	111.3		MS1	19.165
MS1	122.5		MS1	21.3623
MS1	97.6		MS1	16.6016
MS1	161.1		MS1	47.8516
MS1	445.3		MS1	33.8135
MS1	719.3		MS1	38.208
MS1	42.8		MS1	12.4512
MS1	924.4		MS1	71.106
MS1	428		MS1	35.8276
MS1	761.5		MS1	11.1084
MS1	237.2		MS1	11.4136
MS1	77.3		MS1	22.4609
MS1	569.1		MS1	36.8042
MS1	23.9		MS1	46.936
MS1	495.4		MS1	38.0249
MS1	217.4		MS1	24.4751
MS1	176.6		MS1	13.1226
MS1	303.4		MS1	26.2451
MS1	450.1		MS1	51.5747
MS1	1564.2		MS1	29.9072
MS1	334.3		MS1	66.7725
MS1	167.5		MS1	13.4277
MS1	371		MS1	59.2041
MS1	359.8		MS1	35.8887
MS1	1094.1		MS1	34.8511
MS1	993.3		MS1	13.6108
MS1	480		MS1	32.4097
MS1	301.9		MS1	27.771
MS1	337.7		MS1	40.7715
MS1	320.3		MS1	17.8833
MS1	540.2		MS1	31.3721
MS2	1318.6		MS1	11.6577
MS2	4412.9		MS1	11.4746
MS2	4876.1		MS1	25.8789
MS2	1978.5		MS1	12.6343
MS2	1432.1		MS1	14.1602
MS2	64.3		MS1	35.6445
MS2	643		MS1	34.6069
MS2	455.5		MS1	26.001
MS2	150.3		MS1	14.6484
MS2	856.2		MS1	41.2598
MS2	1036.2		MS1	35.9497
MS2	2154.8		MS1	32.7148
MS2	1952		MS1	24.9023
MS2	828.1		MS1	24.7803
MS2	3385.7		MS1	21.3623
MS2	547.9		MS1	44.9219
MS2	362		MS1	14.0991
MS2	410.8		MS1	15.3198
MS2	1332.8		MS1	26.001
MS2	1775.5		MS1	48.9502
MS2	4523.9		MS2	11.6577
MS2	1400.4		MS2	15.9607
MS2	4311.5		MS2	13.4277
MS2	1282.8		MS2	8.78906
MS2	203.9		MS2	8.81958
MS2	1561.9		MS2	8.72803
MS2	1654		MS2	15.564
MS2	2375.7		MS2	8.81958
MS2	674.3		MS2	12.3596
MS2	2913.5		MS2	8.69751
MS2	2246.5		MS2	9.76562
MS2	203.9		MS2	22.7051
MS2	385.6		MS2	20.0806
MS2	261.9		MS2	14.8926
MS2	84.9		MS2	13.1226
MS2	673.9		MS2	8.17871
MS2	2086.4		MS2	15.0452
MS2	1991.6		MS2	22.0642
MS2	166		MS2	24.4141
MS2	407.1		MS2	23.1628
MS2	1852		MS2	9.12476
MS2	98.8		MS2	8.08716
MS2	1766.8		MS2	13.092
MS2	1504.1		MS2	15.8997
MS2	1755.5		MS2	24.9634
MS2	1042.2		MS2	8.45337
MS2	218.5		MS2	17.7918
MS2	1672.1		MS2	8.5144
MS2	1761.8		MS2	16.8457
MS2	357.6		MS2	12.8479
MS2	2009		MS2	13.5193
MS2	1922		MS2	10.0098
MS2	2251.6		MS2	9.85718
MS2	3297.4		MS2	11.9934
MS2	266.9		MS2	17.8223
MS2	391.4		MS2	8.5144
MS2	957.7		MS2	14.5874
MS2	8779.8		MS2	16.4795
MS2	398.9		MS2	21.0266
MS2	3856.5		MS2	10.7117
MS2	1978.6		MS2	22.0337
MS2	4015		MS2	13.0615
MS2	1838.7		MS2	13.4582
MS2	1687.9		MS2	13.6719
MS2	3859.5		MS2	10.5591
MS2	2033.7		MS2	16.1133
MS2	1213.5		MS2	28.3203
MS2	628.8		MS2	8.30078
MS2	1250		MS2	15.8081
MS3	925.6		MS2	35.6445
MS3	263.5		MS2	22.7966
MS3	397.2		MS2	12.7258
MS3	579.7		MS2	13.3667
MS3	1053.7		MS2	12.3291
MS3	475		MS2	9.12476
MS3	1181.6		MS2	14.2822
MS3	166.5		MS2	11.1389
MS3	258.9		MS2	19.989
MS3	1152.6		MS2	23.6206
MS3	495.1		MS2	14.2212
MS3	181.7		MS2	13.3667
MS3	100.4		MS2	21.3013
MS3	821.8		MS2	15.3809
MS3	1498.4		MS2	13.092
MS3	122.9		MS2	13.4277
MS3	303.5		MS2	28.2898
MS3	753		MS2	17.6392
MS3	798		MS2	13.3667
MS3	1310.6		MS2	25.4517
MS3	210.4		MS2	13.916
MS3	2993.1		MS2	21.9421
MS3	488.4		MS3	25.0855
MS3	157.7		MS3	16.449
MS3	174.8		MS3	11.0168
MS3	738.4		MS3	26.123
MS3	1751.5		MS3	16.0522
MS3	1265.9		MS3	26.7639
MS3	401.8		MS3	26.3061
MS3	1476.3		MS3	71.8689
MS3	521.2		MS3	30.6702
MS3	724.6		MS3	47.6379
MS3	1726.6		MS3	13.7634
MS3	274.6		MS3	17.0593
MS3	585		MS3	8.36181
MS3	339.3		MS3	31.8298
MS3	304.1		MS3	38.3606
MS3	840.8		MS3	20.5994
MS3	204.4		MS3	29.6631
MS3	811		MS3	14.5264
MS3	115.6		MS3	37.0789
MS3	82		MS3	59.3262
MS3	847.3		MS3	29.5105
MS3	1442.6		MS3	63.7207
MS3	1046.6		MS3	14.5874
MS3	3448.6		MS3	52.5818
MS3	356.1		MS3	12.4817
MS3	229.6		MS3	53.894
MS3	1130.5		MS3	9.21631
MS3	72.6		MS3	22.4915
MS3	577.6		MS3	41.687
MS3	1032.8		MS3	23.5596
MS3	2246		MS3	14.2822
MS3	558.7		MS3	14.2822
MS3	269		MS3	49.3774
MS3	41.2		MS3	30.6091
MS3	1682.8		MS3	26.6724
MS3	79.5		MS3	13.2446
MS3	1219		MS3	15.2893
MS3	659.7		MS3	39.5508
MS3	1540.3		MS3	33.2336
MS3	550.2		MS3	38.6658
MS3	505.1		MS3	9.46045
MS3	1946.1		MS3	12.6953
MS3	85.7		MS3	60.0281
MS3	333.5		MS3	31.0364
MS3	117.3		MS3	43.1213
MS3	76.7		MS3	9.82666
MS3	628.6		MS3	25.2991
MS3	229.1		MS3	53.9551
MS3	115.3		MS3	41.9312
MS3	519.3		MS3	44.4641
MS3	546.6		MS3	9.39941
MS3	814.2		MS3	10.2539
MS3	165.9		MS3	33.2031
MS3	759.5		MS3	11.8408
MS3	643.1		MS3	55.7251
MS3	820.2		MS3	30.0598
MS3	201.7		MS3	15.0146
MS3	68		MS3	53.1616
MS3	892.2		MS3	22.4915
MS3	467.7		MS3	23.5901
MS3	249.2		MS3	8.54492
MS3	228.9		MS3	11.4441
MS3	949.8		MS3	53.4668
MS3	948.4		MS3	14.4348
MS3	154.3		MS3	59.6008
MS3	96.7		MS3	30.2734
MS3	1520.8		MS3	15.4114
MS3	301.3		MS3	23.468
MS3	839.4		MS3	24.9023
MS3	172		MS3	15.9912
MS3	1033.3		MS3	12.7563
MS3	946.7		MS3	57.1289
MS3	691.8		MS3	53.3447
MS3	534.3		MS3	34.668
MS3	68.8		MS3	30.6091
MS3	2393.7		MS3	54.718
MS3	63		MS3	21.3318
MS3	1861.7		MS3	37.9639
MS3	1038		MS3	30.4565
MS3	161		MS3	14.4959
MS3	600.2		MS3	34.9121
MS3	712.1		MS3	54.0161
MS3	69.9		MS3	40.2222
MS3	64.2		MS3	9.46045
MS3	1554.9		MS3	24.1089
MS3	836.9		MS3	33.783
MS3	1023.6		MS3	29.0832
MS3	1350.5		MS3	50.9033
MS3	1126.3		MS3	29.6326
MS3	973.2		MS3	19.165
MS3	132.6		MS3	23.8647
MS3	784.8		MS3	30.3345
MS3	5718.3		MS3	10.6812
MS3	1715.6		MS3	16.9372
MS3	68.6		MS3	39.7949
MS3	254.5		MS3	32.6843
MS3	453.6		MS3	9.33838
MS3	332.7		MS3	42.0532
MS3	752.5		MS3	16.51
MS3	568.2		MS3	14.1907
MS3	1357.3		MS3	18.9209
MS3	300.1		MS3	26.3672
MS3	3618.3		MS3	8.23974
MS3	87.5		MS3	19.7754
MS3	241.5		MS3	37.1704
MS3	1889.8		MS3	34.0271
MS3	771.2		MS3	14.3738
MS3	372.4		MS3	17.6392
MS3	19		MS3	16.7847
MS3	372.5		MS3	70.9228
MS3	1204.5		MS3	8.72803
MS3	72.1		MS3	12.5427
MS3	30.6		MS3	17.7918
MS3	1632.8		MS3	11.2915
MS3	2188		MS3	40.2527
MS3	2868.3		MS3	63.7817
MS3	34		MS3	15.0146
MS3	45.5		MS3	13.916
MS3	199.5		MS3	20.2942
MS3	328.5		MS3	12.1765
MS3	386.8		MS3	32.8674
MS3	45.5		MS3	18.1274
MS3	138.9		MS3	58.136
MS3	536.2		MS3	15.3198
MS3	653.4		MS3	22.0032
MS3	875		MS3	17.334
MS3	250.2		MS3	24.5972
MS3	67.5		MS3	10.5896
MS3	1989.6		MS3	12.7258
MS3	842		MS3	14.8621
MS3	506.7		MS3	15.0452
MS3	182.4		MS3	23.468
MS3	55.1		MS3	9.67407
MS4	176.5		MS3	11.8713
MS4	837.8		MS3	25.7568
MS4	1246.5		MS3	37.1094
MS4	435.3		MS3	21.5454
MS4	528.4		MS3	9.76562
MS4	95.1		MS3	20.2331
MS4	2784.3		MS3	16.1743
MS4	3198.7		MS3	9.24682
MS4	1009		MS3	60.852
MS4	514.7		MS3	16.8152
MS4	1168.1		MS3	16.0522
MS4	2149.7		MS3	37.8418
MS4	259.4		MS3	16.4795
MS4	312.3		MS3	22.4915
MS4	344.4		MS3	35.614
MS4	816.9		MS3	31.1279
MS4	114.9		MS3	24.5972
MS4	449		MS3	33.3862
MS4	685.9		MS3	9.52148
MS4	460.2		MS3	71.8689
MS4	246.5		MS3	21.3623
MS4	2902.6		MS3	16.9372
MS4	2700.6		MS3	26.8555
MS4	1690.5		MS3	8.88061
MS4	53.1		MS4	21.3623
MS4	291.4		MS4	30.6702
MS4	137.5		MS4	23.9258
MS4	376.7		MS4	27.3438
MS4	522.7		MS4	8.36181
MS4	136.9		MS4	29.48
MS4	740.6		MS4	43.8538
MS4	204.1		MS4	17.1814
MS4	1042		MS4	16.2964
MS4	27.3		MS4	36.0718
MS4	101.9		MS4	32.0434
MS4	3736.9		MS4	12.146
MS4	760.5		MS4	18.7378
MS4	1985.7		MS4	14.9231
MS4	1605.6		MS4	55.4809
MS4	139.8		MS4	32.5928
MS4	1248.7		MS4	28.2898
MS4	3224.2		MS4	24.7192
MS4	1489.9		MS4	14.3433
MS4	52.2		MS4	23.4985
MS4	646.1		MS4	53.1006
MS4	597.3		MS4	11.8713
MS4	1152.9		MS4	15.5029
MS4	792.6		MS4	16.449
MS4	104.3		MS4	37.8723
MS4	2449.2		MS4	16.0828
MS4	1663.8		MS4	21.4539
MS4	472.6		MS4	15.1672
MS4	1701.4		MS4	15.625
MS4	431.8		MS4	9.67407
MS4	282.4		MS4	12.5427
MS4	30.3		MS4	20.9045
MS4	1803.2		MS4	9.94873
MS4	531.8		MS4	14.1296
MS4	1308.6		MS4	22.2778
MS4	830		MS4	22.7966
MS4	130.3		MS4	20.8435
MS4	535.4		MS4	58.96
MS4	1131.1		MS4	10.1013
MS4	134.9		MS4	26.5198
MS4	265.6		MS4	11.9629
MS4	124.9		MS4	9.39941
MS4	1543.7		MS4	8.91113
MS4	506		MS4	8.02612
MS4	87.4		MS4	34.0576
MS4	224.5		MS4	31.1279
MS4	141.8		MS4	13.6719
MS4	689.7		MS4	24.3225
MS4	133.1		MS4	37.7197
MS4	336		MS4	33.2031
MS4	59.3		MS4	15.4724
MS4	134.6		MS4	16.0828
MS4	268.4		MS4	13.916
MS4	709.4		MS4	10.9558
MS4	240.9		MS4	12.97
MS4	471		MS4	14.4653
MS4	563.1		MS4	10.498
MS4	417		MS4	12.0239
MS4	276.2		MS4	65.7043
MS4	368.3		MS4	49.8657
MS4	654.8		MS4	8.57544
MS4	71.2		MS4	52.9785
MS4	630		MS4	20.3857
MS4	414.9		MS4	14.2212
MS4	150		MS4	10.7727
MS4	1166.8		MS4	44.5557
MS4	687.1		MS4	37.2925
MS4	311.8		MS4	46.2341
MS4	742		MS4	45.5322
MS4	1227.3		MS4	53.9551
MS4	240.1		MS4	14.6484
MS4	343.4		MS4	19.7754
MS4	874		MS4	11.3831
MS4	226		MS4	25.9094
MS4	773.3		MS4	9.12476
MS4	322.7		MS4	9.97925
MS4	170.3		MS4	8.60596
MS4	403.2		MS4	17.5781
MS4	302.5		MS4	56.1218
MS4	1287.5		MS4	65.155
MS4	529.4		MS4	22.9492
MS4	82.9		MS4	8.27026
MS4	2269.8		MS4	24.8718
MS4	1880		MS4	35.2783
MS4	1389.6		MS4	12.5427
MS4	490.9		MS4	18.0359
MS4	1653.1		MS4	55.7251
MS4	102.1		MS4	42.2668
MS4	78.2		MS4	26.3672
MS4	605.5		MS4	13.5193
MS4	529.5		MS4	35.5225
MS4	69.6		MS4	21.2707
MS4	1137.1		MS4	14.0076
MS4	2472.6		MS4	22.8882
MS4	461.8		MS4	39.9475
MS4	2569.3		MS4	40.3137
MS4	444.2		MS4	57.0374
MS4	430.2		MS4	61.9202
MS4	315.2		MS4	13.092
MS4	195.5		MS4	23.7732
MS4	802.7		MS4	44.0674
MS4	1021.5		MS4	12.5732
MS4	169.3		MS4	29.602
MS4	37.4		MS4	25.2686
MS4	1200.6		MS4	14.2822
MS4	1795.1		MS4	46.5393
MS4	3597.7		MS4	14.7095
MS4	499.6		MS4	12.6038
MS4	474.6		MS4	9.18579
MS4	551.4		MS4	33.6914
MS4	1000.6		MS4	8.54492
MS4	216.6		MS4	73.3337
MS4	860.1		MS4	10.9863
MS4	2931.3		MS4	11.5356
MS4	107.3		MS4	16.9678
MS4	296.6		MS4	32.6233
MS4	492.9		MS4	8.02612
MS4	239.6		MS4	48.8281
MS4	646.6		MS4	14.4959
MS4	399.5		MS4	8.08716
MS4	46.6		MS4	24.3225
MS4	170.9		MS4	48.2788
MS4	57.7		MS4	9.09424
MS4	20.3		MS4	57.6477
MS4	94.5		MS4	36.499
MS4	49.6		MS4	19.7143
MS4	1350.6		MS4	69.0002
MS4	96		MS4	18.6462
MS4	68.6		MS4	11.0168
MS4	308.2		MS4	20.7825
MS4	273.1		MS4	22.0337
MS4	282.5		MS4	17.0898
MS4	121.5		MS4	8.63647
MS4	255.1		MS4	20.6604
MS4	130.1		MS4	8.30078
MS4	1300.5		MS4	54.4739
MS4	735.9		MS4	15.9302
MS4	138.8		MS4	31.1279
MS4	342.7		MS4	20.2026
MS4	496.4		MS4	17.5781
MS4	129.9		MS4	11.9018
MS5	271		MS4	16.9067
MS5	334.5		MS4	45.7458
MS5	2069.3		MS4	9.552
MS5	669.5		MS4	12.6038
MS5	361.6		MS4	32.1045
MS5	184.6		MS4	26.4587
MS5	195.1		MS4	37.5671
MS5	373.7		MS4	66.5283
MS5	207.3		MS4	13.4888
MS5	256.7		MS4	10.8643
MS5	192.9		MS4	16.0828
MS5	865.5		MS4	17.5171
MS5	422.8		MS4	12.4817
MS5	1578.7		MS4	11.261
MS5	25.2		MS4	17.8528
MS5	589		MS4	16.1743
MS5	161.9		MS4	43.8843
MS5	112.3		MS4	38.1165
MS5	824.5		MS4	32.5928
MS5	209.8		MS4	72.7844
MS5	1681.7		MS4	16.1438
MS5	1053.2		MS4	25.116
MS5	872.9		MS4	39.6423
MS5	317		MS4	9.85718
MS5	93.3		MS4	20.5994
MS5	423.9		MS5	17.9443
MS5	2748		MS5	30.4565
MS5	537.8		MS5	18.219
MS5	2942.3		MS5	60.4248
MS5	2412.7		MS5	33.4473
MS5	106.5		MS5	32.1045
MS5	258.2		MS5	23.3765
MS5	538.6		MS5	14.4043
MS5	758		MS5	65.4297
MS5	469.3		MS5	10.6506
MS5	136.3		MS5	13.3667
MS5	1146.1		MS5	19.104
MS5	40.8		MS5	9.73511
MS5	187.3		MS5	29.3274
MS5	1745.9		MS5	23.407
MS5	391.9		MS5	12.085
MS5	1951.1		MS5	23.8342
MS5	156.7		MS5	52.5207
MS5	532.8		MS5	8.60596
MS5	199.8		MS5	18.5547
MS5	1392.9		MS5	38.8489
MS5	882.1		MS5	14.74
MS5	50.8		MS5	22.0337
MS5	411		MS5	36.5906
MS5	1317		MS5	16.1438
MS5	823.9		MS5	13.3057
MS5	190.6		MS5	32.135
MS5	253.7		MS5	68.3594
MS5	502.3		MS5	14.2822
MS5	499.6		MS5	8.20923
MS5	108.2		MS5	10.0708
MS5	149.2		MS5	36.8652
MS5	2200.8		MS5	35.0342
MS5	431.4		MS5	40.741
MS5	502		MS5	30.0598
MS5	461.7		MS5	10.4675
MS5	65.7		MS5	25.2686
MS5	583.1		MS5	17.7307
MS5	661		MS5	78.8879
MS5	372.7		MS5	29.6326
MS5	475.2		MS5	9.58252
MS5	1085.1		MS5	9.21631
MS5	427.9		MS5	48.6145
MS5	204.9		MS5	15.3198
MS5	189.3		MS5	8.91113
MS5	306.7		MS5	10.9558
MS5	153.2		MS5	41.9312
MS5	1053.4		MS5	8.88061
MS5	1074.7		MS5	73.4253
MS5	121.2		MS5	10.8337
MS5	32		MS5	18.2495
MS5	305		MS5	14.4348
MS5	1150		MS5	28.8086
MS5	206.4		MS5	70.1904
MS5	322.1		MS5	23.5901
MS5	749		MS5	11.1084
MS5	155.1		MS5	14.8315
MS5	502.9		MS5	8.81958
MS5	502.3		MS5	33.7219
MS5	219.9		MS5	13.031
MS5	477.3		MS5	17.7002
MS5	142.6		MS5	9.552
MS5	41.1		MS5	54.9316
MS5	259.1		MS5	46.6309
MS5	624		MS5	11.322
MS5	1061.2		MS5	12.3291
MS5	201.7		MS5	12.4817
MS5	247.5		MS5	27.1912
MS5	163.3		MS5	9.21631
MS5	416		MS5	17.1814
MS5	532.1		MS5	27.0386
MS5	544.6		MS5	68.6035
MS5	217.8		MS5	25.7873
MS5	106.7		MS5	41.3818
MS5	3208		MS5	11.6577
MS5	585.2		MS5	9.27734
MS5	616.8		MS5	9.12476
MS5	1847.3		MS5	18.0664
MS5	460.6		MS5	27.2522
MS5	116		MS5	16.0522
MS5	373.7		MS5	50.2014
MS5	613		MS5	9.67407
MS5	729.9		MS5	14.679
MS5	315.2		MS5	12.4512
MS5	132.8		MS5	11.322
MS5	1658.3		MS5	11.261
MS5	2309.6		MS5	48.584
MS5	1593.3		MS5	11.6882
MS5	4251.6		MS5	36.6821
MS5	78.6		MS5	17.4561
MS5	47.3		MS5	30.9448
MS5	123.8		MS5	47.6684
MS5	2113.7		MS5	22.2168
MS5	280.4		MS5	28.5339
MS5	194.5		MS5	8.94165
MS5	176.9		MS5	20.5689
MS5	237		MS5	16.2354
MS5	535.3		MS5	10.8948
MS5	253.8		MS5	10.1318
MS5	1250		MS5	8.75854
MS5	191.5		MS5	51.4832
MS5	475.3		MS5	33.2336
MS5	405.7		MS5	12.7258
MS5	582.2		MS5	9.0332
MS5	116.8		MS5	28.1067
MS5	866.1		MS5	13.5498
MS5	143.9		MS5	9.76562
MS5	343.9		MS5	33.783
MS5	356.1		MS5	78.125
MS5	3883		MS5	9.49097
MS5	484		MS5	12.2986
MS5	326.9		MS5	10.0098
MS5	222.8		MS5	10.0708
MS5	889.5		MS5	56.7322
MS5	815.1		MS5	11.1999
MS5	851.9		MS5	14.2822
MS5	464		MS5	40.6189
MS5	812.6		MS5	16.3879
MS5	2358.3		MS5	45.3796
MS5	2916.4		MS5	22.8882
MS5	428.3		MS5	42.0532
MS5	190.9		MS5	8.63647
MS5	300		MS5	31.6162
MS5	294.4		MS5	40.9546
MS5	45.6		MS5	17.7918
MS5	220.1		MS5	58.258
MS5	1388.5		MS5	50.3235
MS5	3179.4		MS5	34.5459
MS5	318.7		MS5	20.1721
MS5	127.3		MS5	13.2446
MS5	934.3		MS5	31.6162
MS5	306.8		MS5	12.6343
MS5	500.6		MS5	17.3035
MS5	1083.8		MS5	12.0544
MS5	106.2		MS5	23.6816
MS5	2020		MS5	12.6343
MS5	524.1		MS5	36.1328
MS5	74.8		MS5	10.4675
MS5	342.2		MS5	36.56
MS5	119.1		MS5	10.3149
MS5	642.3		MS5	44.0674
MS5	556.8		MS5	39.8559
MS5	361.2		MS5	16.8457
MS5	582.4		MS5	17.0898
MS5	126.7		MS5	15.3809
MS5	644.5		MS5	41.8396
MS5	489.2		MS5	29.8462
MS5	1571		MS5	38.8489
MS5	675.6		MS5	9.12476
MS5	260.1		MS5	45.8679
MS5	135.1		MS5	67.2302
MS5	647.9		MS5	16.3879
MS6	360.7		MS5	28.1677
MS6	2711.5		MS5	8.72803
MS6	1386.5		MS5	20.2942
MS6	145.5		MS5	21.0571
MS6	427.7		MS5	21.8506
MS6	116.2		MS5	11.1999
MS6	1074.4		MS5	12.8784
MS6	1069.2		MS5	9.88769
MS6	2943.2		MS5	30.9448
MS6	1926.3		MS5	16.6321
MS6	216.9		MS5	9.79614
MS6	206.8		MS5	48.3398
MS6	1483		MS5	15.564
MS6	2227.4		MS5	18.1274
MS6	2590		MS5	11.2915
MS6	229.9		MS5	31.8298
MS6	4929.5		MS5	23.4375
MS6	102.1		MS5	12.6953
MS6	31.4		MS5	12.6343
MS6	1205.7		MS5	9.76562
MS6	3046.3		MS5	47.3022
MS6	7398.3		MS5	29.2358
MS6	78.3		MS5	34.8511
MS6	369.1		MS5	9.67407
MS6	364.8		MS5	23.6206
MS6	1167.4		MS5	64.5752
MS6	2482.4		MS6	12.2376
MS6	414.6		MS6	10.1623
MS6	2387.9		MS6	20.3247
MS6	112.6		MS6	18.6462
MS6	3849.1		MS6	10.9863
MS6	287.5		MS6	14.0686
MS6	4245		MS6	13.5803
MS6	4202.5		MS6	23.5901
MS6	372		MS6	14.4959
MS6	297.1		MS6	10.1318
MS6	4131		MS6	9.27734
MS6	1165.9		MS6	29.4495
MS6	57.7		MS6	23.1018
MS6	4566.5		MS6	9.30786
MS6	236		MS6	13.3057
MS6	1696.2		MS6	10.5896
MS6	26.3		MS6	9.12476
MS6	1050		MS6	8.75854
MS6	811.1		MS6	13.3057
MS6	4238.3		MS6	9.3689
MS6	855.7		MS6	13.6414
MS6	4061.5		MS6	16.6931
MS6	2865.9		MS6	19.8975
MS6	70.8		MS6	10.6506
MS6	3717.3		MS6	12.9395
MS6	120.2		MS6	17.6697
MS6	1057.1		MS6	15.3809
MS6	329.5		MS6	14.1602
MS6	2786.2		MS6	14.6484
MS6	1251.9		MS6	9.3689
MS6	3344.3		MS6	12.6953
MS6	2466.2		MS6	18.7683
MS6	3666.5		MS6	12.207
MS6	887.9		MS6	10.8032
MS6	44.9		MS6	9.70459
MS6	2584.8		MS6	21.7895
MS6	384.9		MS6	15.3198
MS6	3153.5		MS6	12.7258
MS6	1474.5		MS6	10.498
MS6	364		MS6	20.05
MS6	192.3		MS6	19.5312
MS6	2009.5		MS6	9.42993
MS6	1540.7		MS6	17.2119
MS6	1756.2		MS6	10.0708
MS6	1834.7		MS6	15.0452
MS7	6920.9		MS6	19.3787
MS7	2077.7		MS6	11.4441
MS7	1539.1		MS6	8.69751
MS7	449.4		MS6	9.15527
MS7	3666.4		MS6	17.8528
MS7	950.2		MS6	13.4277
MS7	920.7		MS6	9.85718
MS7	2919.3		MS6	12.5427
MS7	2376.3		MS6	9.67407
MS7	664.7		MS6	10.1318
MS7	737.7		MS6	14.8315
MS7	4844.6		MS6	15.625
MS7	2615.1		MS6	57.4646
MS7	182.7		MS6	19.5007
MS7	11101.1		MS6	9.58252
MS7	1529.4		MS6	17.3035
MS7	905.7		MS6	18.0054
MS7	134.8		MS6	10.9558
MS7	1207.7		MS6	14.8926
MS7	3310		MS6	35.3088
MS7	1373.5		MS6	20.2942
MS7	819.7		MS6	19.2261
MS7	5405.1		MS6	16.2048
MS7	417.2		MS6	22.3694
MS7	7192.3		MS6	10.2844
[truncated: 1,432 more rows]

## Sheet: Figure 4
TOTAL sPSC						sIPSC						sEPSC
Group	Time (ms)		Group	Amplitude (pA)		Group	Time (ms)		Group	Amplitude (pA)		Group	Time (ms)		Group	Amplitude (pA)
C1	1525.1		C1	16.3879		C1	322.2		C1	11.4746		C1	1678.3		C1	13.8245
C1	1226.1		C1	9.58252		C1	367.2		C1	10.2539		C1	2128.8		C1	20.4163
C1	1395.4		C1	18.9209		C1	159.1		C1	11.1694		C1	2508.3		C1	13.7329
C1	1833.9		C1	55.6641		C1	445.4		C1	14.3433		C1	1239.6		C1	20.1721
C1	2525.2		C1	11.0779		C1	694.1		C1	19.5923		C1	965.4		C1	11.6882
C1	575.3		C1	9.97925		C1	205.9		C1	14.2517		C1	186.5		C1	10.1013
C1	89		C1	17.1814		C1	715.4		C1	35.4614		C1	1754.8		C1	10.2539
C1	342.7		C1	18.0054		C1	1201		C1	20.4468		C1	98.4		C1	12.8174
C1	744.5		C1	30.3345		C1	375.5		C1	16.9678		C1	413.2		C1	12.207
C1	1757.4		C1	17.3645		C1	107.2		C1	30.426		C1	2692.6		C1	20.752
C1	910.3		C1	23.3459		C1	1587		C1	23.8037		C1	963.7		C1	9.73511
C1	1744.3		C1	18.7378		C1	184.1		C1	8.57544		C1	3159.1		C1	12.5732
C1	334.3		C1	23.407		C1	415.4		C1	43.2739		C1	100.2		C1	23.9563
C1	808.3		C1	11.0168		C1	267.7		C1	10.1929		C1	797.2		C1	12.5732
C1	557.6		C1	10.3455		C1	322.6		C1	21.1792		C1	1129.9		C1	28.3508
C1	108.1		C1	22.4915		C1	341.4		C1	8.20923		C1	3338.6		C1	20.7825
C1	214.6		C1	23.3154		C1	318.3		C1	13.6108		C1	3698.5		C1	11.6882
C1	2679.2		C1	17.5476		C1	45.7		C1	17.5171		C1	2448.6		C1	11.9324
C1	1985.8		C1	36.1938		C1	97.5		C1	8.81958		C1	2486.2		C1	11.8408
C1	453.2		C1	11.7493		C1	845.5		C1	11.7493		C1	2220.4		C1	10.2234
C1	811.5		C1	11.7798		C1	786.4		C1	18.5852		C1	3714		C1	12.9089
C1	221.1		C1	14.4043		C1	58.5		C1	33.5999		C1	2961.3		C1	8.63647
C1	3860.2		C1	33.02		C1	387.8		C1	19.3787		C1	565		C1	11.6577
C1	47.7		C1	35.0952		C1	33.5		C1	9.79614		C1	1572.1		C1	9.21631
C1	790.7		C1	52.4902		C1	197.8		C1	18.1885		C1	2029.1		C1	13.3667
C1	661.8		C1	16.1438		C1	542		C1	17.9443		C1	4188		C1	11.0779
C1	66.7		C1	42.45		C1	130.8		C1	9.91821		C1	5425.4		C1	8.8501
C1	2245.1		C1	22.2473		C1	538.1		C1	13.916		C1	3070.7		C1	10.498
C1	1218.2		C1	19.5923		C1	452		C1	11.5356		C1	878.7		C1	8.20923
C1	147.3		C1	15.3503		C1	282.5		C1	8.5144		C1	32035.6		C1	11.4746
C1	2348.1		C1	34.79		C1	699.8		C1	15.4419		C1	70447.7		C1	11.7798
C1	2483.4		C1	12.7563		C1	92.6		C1	13.5498		C2	628.3		C1	11.5662
C1	787.7		C1	53.5889		C1	924.2		C1	14.7095		C2	337.5		C1	16.2354
C1	1949.7		C1	19.3176		C1	133.1		C1	8.14819		C2	58.3		C2	13.855
C1	913		C1	21.4539		C1	26.5		C1	24.353		C2	55.5		C2	22.0947
C1	218.1		C1	9.82666		C1	168.1		C1	17.4561		C2	99.9		C2	18.9514
C1	3308.5		C1	14.8315		C1	272.5		C1	9.82666		C2	170.1		C2	19.1345
C1	729.5		C1	15.5945		C1	65.2		C1	12.4512		C2	37.1		C2	12.1155
C1	365.5		C1	18.0969		C1	116.6		C1	11.3525		C2	852.4		C2	9.0332
C1	1937.8		C1	37.8418		C1	106.2		C1	14.4043		C2	870.4		C2	15.9607
C1	171.1		C1	50.4761		C1	1012.4		C1	21.9116		C2	270.4		C2	20.2331
C1	1659.6		C1	38.3911		C1	293.5		C1	17.3035		C2	649.3		C2	27.5574
C1	115.2		C1	14.801		C1	264.7		C1	10.2234		C2	290.4		C2	25.3906
C1	207.8		C1	15.3809		C1	597.1		C1	8.66699		C2	2075.4		C2	29.3274
C1	229.4		C1	19.928		C1	189.3		C1	8.23974		C2	3998.2		C2	8.54492
C1	897.4		C1	10.6201		C1	48.9		C1	13.5498		C2	946.1		C2	36.8347
C1	2122.7		C1	36.8652		C1	474.1		C1	9.82666		C2	28.1		C2	37.2314
C1	78.2		C1	36.5295		C1	33.3		C1	12.1765		C2	459.3		C2	8.81958
C1	1472.4		C1	44.3725		C1	206.7		C1	11.4441		C2	685.9		C2	23.9258
C1	2006.4		C1	13.1226		C1	16.8		C1	13.5193		C2	2309.3		C2	31.0974
C1	369.4		C1	17.2424		C1	42.8		C1	20.4468		C2	963.5		C2	23.9563
C1	244.7		C1	17.395		C1	265.6		C1	18.1885		C2	294.6		C2	12.3901
C1	1504.4		C1	38.1775		C1	707		C1	18.0054		C2	1346.6		C2	17.7918
C1	238.7		C1	16.5405		C1	54.8		C1	8.11768		C2	366.9		C2	20.813
C1	338.5		C1	10.6812		C1	669.9		C1	8.45337		C2	62.1		C2	44.8914
C1	523.3		C1	19.5923		C1	188.8		C1	8.81958		C2	83		C2	11.4136
C1	882.4		C1	50.7812		C1	1495.8		C1	33.5693		C2	2029.4		C2	32.2571
C1	266.2		C1	27.3132		C1	231.5		C1	23.9868		C2	962.6		C2	19.3787
C1	457.1		C1	10.5896		C1	1263.9		C1	12.0239		C2	5092.9		C2	9.94873
C1	343		C1	20.1111		C1	147.4		C1	10.3455		C2	193.7		C2	26.825
C1	1762.2		C1	35.4614		C1	941.5		C1	15.9912		C2	903.5		C2	22.1863
C1	234.5		C1	13.6719		C1	490		C1	18.3411		C2	2112.7		C2	22.3999
C1	278.8		C1	34.729		C1	585.1		C1	20.05		C2	172.2		C2	38.9709
C1	955		C1	16.4185		C1	1561.2		C1	8.05664		C2	780		C2	15.6555
C1	1415.1		C1	25.0244		C1	160.4		C1	44.9524		C2	12.6		C2	20.2637
C1	2977.5		C1	31.4636		C1	211.6		C1	8.8501		C2	1068.6		C2	23.2849
C1	58.9		C1	9.3689		C1	104.4		C1	35.7971		C2	418.1		C2	13.031
C1	3056.8		C1	39.4592		C1	789.3		C1	15.3809		C2	2530.9		C2	13.0615
C1	362.2		C1	16.2964		C1	1186.7		C1	11.6272		C2	814.6		C2	8.20923
C1	432.5		C1	49.6216		C1	72.4		C1	10.3455		C2	42.8		C2	17.6392
C1	1505.2		C1	17.2424		C1	44.6		C1	20.752		C2	349.5		C2	22.4609
C1	485.2		C1	16.1438		C1	32.3		C1	21.1792		C2	278.7		C2	27.2522
C1	803.2		C1	17.395		C1	412.8		C1	14.8315		C2	81.9		C2	31.9519
C1	226		C1	24.292		C1	171		C1	13.7329		C2	707.7		C2	8.91113
C1	2572		C1	16.7847		C1	30.6		C1	14.4043		C2	467.4		C2	22.0642
C1	840.5		C1	53.0701		C1	288.3		C1	22.9797		C2	132.3		C2	17.6086
C1	1805.3		C1	18.9514		C1	64.1		C1	10.2539		C2	281.7		C2	19.6533
C1	994.2		C1	14.1602		C1	23.9		C1	24.6887		C2	3298.5		C2	22.7661
C1	1020.7		C1	36.0107		C1	206.9		C1	22.3694		C2	146		C2	18.1274
C1	2530.2		C1	22.8577		C1	186.7		C1	13.9771		C2	423.8		C2	28.9307
C1	148.5		C1	57.5562		C1	156.9		C1	15.9302		C2	132		C2	31.189
C1	166.1		C1	14.3127		C1	95.7		C1	23.6816		C2	964.6		C2	13.6108
C1	136.7		C1	74.0661		C1	363		C1	8.42285		C2	279.4		C2	14.3433
C1	3014.9		C1	19.3481		C1	100		C1	11.7493		C2	828.3		C2	33.9661
C1	305.7		C1	31.6467		C1	62.7		C1	17.5781		C2	233.7		C2	15.1367
C1	878.5		C1	13.2446		C1	1962.1		C1	16.6321		C2	433.5		C2	24.231
C1	535.8		C1	8.75854		C1	156		C1	10.7422		C2	326.8		C2	25.9705
C1	3896.9		C1	22.4915		C1	154.3		C1	8.48389		C2	350		C2	22.644
C1	637.2		C1	16.9067		C1	192		C1	10.2539		C2	227.2		C2	20.2942
C1	413		C1	55.8472		C1	182.4		C1	9.24682		C2	62.4		C2	21.1487
C1	94.9		C1	70.1904		C1	51.1		C1	17.334		C2	56.4		C2	45.7458
C1	2211.7		C1	21.4539		C1	144.8		C1	34.1797		C2	308.6		C2	10.7422
C1	2398.9		C1	27.0386		C1	266.2		C1	27.9846		C2	2208.5		C2	23.7122
C1	96.3		C1	49.7437		C1	337.1		C1	29.1138		C2	1582.8		C2	30.1209
C1	2282.8		C1	17.6697		C1	336.7		C1	10.8032		C2	1057.6		C2	15.7471
C1	920.6		C1	22.4609		C1	242.5		C1	10.2539		C2	214.8		C2	11.5967
C1	1861.3		C1	47.2412		C1	401.9		C1	8.57544		C2	655.7		C2	10.2234
C1	1095.4		C1	25.7873		C1	15.2		C1	9.76562		C2	573.5		C2	23.3154
C1	936.7		C1	16.4185		C1	186.6		C1	8.63647		C2	209.6		C2	9.33838
C1	3054.2		C1	16.9372		C1	75.9		C1	14.0686		C2	268.4		C2	26.4893
C1	2484.8		C1	13.9771		C1	210.3		C1	8.27026		C2	641.4		C2	9.67407
C1	319.6		C1	12.7258		C1	799.8		C1	10.5896		C2	1778.2		C2	22.0947
C1	241.6		C1	38.6047		C1	354		C1	21.9421		C2	1566.8		C2	14.9841
C1	1567.2		C1	19.8669		C1	793.6		C1	9.24682		C2	851.6		C2	21.2402
C1	1161.7		C1	38.0554		C1	55.4		C1	22.6135		C2	620.9		C2	26.9775
C1	365.9		C1	15.5335		C1	757.8		C1	8.8501		C2	99.3		C2	15.9607
C1	131.3		C1	46.6003		C1	239		C1	13.1836		C2	3102.9		C2	26.5198
C1	67.5		C1	16.8762		C1	401.5		C1	36.2549		C2	1053.4		C2	8.17871
C1	494.9		C1	21.4844		C1	47.5		C1	13.2446		C2	1519.4		C2	14.2822
C1	71.5		C1	11.261		C1	119.7		C1	13.2446		C2	229		C2	16.9372
C1	1372.9		C1	15.8997		C1	147.3		C1	11.9934		C2	1027.8		C2	20.2026
C1	939.2		C1	17.5781		C1	780.3		C1	13.4277		C2	616.2		C2	29.5105
C1	627.9		C1	28.5339		C1	317.6		C1	29.9072		C2	1067.6		C2	8.54492
C1	1621.7		C1	43.8232		C1	113.8		C1	12.5427		C2	237		C2	11.6577
C1	1995.4		C1	33.3252		C1	369.5		C1	11.5967		C2	1781		C2	14.0991
C1	1478.4		C1	43.5486		C1	520.3		C1	24.231		C2	642.2		C2	8.17871
C1	1784.7		C1	8.5144		C1	54.1		C1	30.5786		C2	156.7		C2	15.564
C1	488.4		C1	9.12476		C1	19.6		C1	26.1536		C2	844.3		C2	9.30786
C1	1842.3		C1	69.1528		C1	383.1		C1	9.82666		C2	247.7		C2	32.4707
C1	2732		C1	31.5247		C1	500.9		C1	14.8926		C2	2027.2		C2	22.1252
C1	749.3		C1	18.4326		C1	644		C1	30.7312		C2	973.7		C2	14.6484
C1	404.2		C1	11.0474		C1	317.9		C1	24.9634		C2	332.5		C2	11.8713
C1	866		C1	20.2331		C1	244.3		C1	11.7188		C2	177.8		C2	17.0898
C1	503		C1	24.5056		C1	361.6		C1	32.898		C2	1658.5		C2	26.2451
C1	4605.4		C1	11.9018		C1	143.3		C1	16.1743		C2	137.9		C2	9.46045
C1	637.9		C1	58.6853		C1	429.4		C1	9.42993		C2	1004.7		C2	29.4189
C1	751.8		C1	65.8264		C1	554.5		C1	31.5247		C2	2791.9		C2	26.825
C1	1738.9		C1	23.7122		C1	783.9		C1	11.7493		C2	34.1		C2	11.0474
C1	471.7		C1	21.6064		C1	714.2		C1	14.0381		C2	684.3		C2	42.1753
C1	135.7		C1	9.94873		C1	1323.1		C1	8.30078		C2	64.9		C2	23.1934
C1	1894.1		C1	21.3623		C1	160.1		C1	12.1765		C2	469		C2	8.69751
C1	217		C1	14.0991		C1	227		C1	14.3433		C2	4942		C2	24.0479
C1	36.8		C1	22.9492		C1	1474.5		C1	13.6719		C2	2734.1		C2	13.1226
C1	1080.7		C1	8.54492		C1	177.4		C1	9.552		C2	285		C2	26.825
C1	60.6		C1	41.2598		C1	95.3		C1	22.9492		C2	261.2		C2	37.8723
C1	438.8		C1	8.63647		C1	123.5		C1	19.2261		C2	795.3		C2	8.08716
C1	1279.6		C1	16.2659		C1	195.3		C1	20.2026		C2	5212.7		C2	19.1345
C1	1243.9		C1	36.4685		C1	991.8		C1	12.5427		C2	570		C2	12.4512
C1	1258.3		C1	56.0608		C1	645.9		C1	17.5171		C2	413.4		C2	11.9324
C1	1582.9		C1	58.6853		C1	187		C1	10.0708		C2	1302.2		C2	10.8643
C1	118.9		C1	30.8838		C1	296.9		C1	41.0461		C2	663.1		C2	8.94165
C1	937.7		C1	11.5051		C1	146.9		C1	12.4512		C2	3491.3		C2	16.0828
C1	795.9		C1	16.571		C1	381.6		C1	9.64355		C2	875.6		C2	11.4441
C1	2379.2		C1	23.0102		C1	68.5		C1	9.18579		C2	2355.2		C2	21.4844
C1	146.1		C1	32.5012		C1	407.9		C1	26.5503		C2	334.7		C2	15.4724
C1	660.6		C1	18.7378		C1	610.4		C1	8.02612		C2	11.8		C2	11.261
C1	810.3		C1	17.2424		C1	865.8		C1	9.30786		C2	2664.2		C2	18.4021
C1	371.5		C1	11.5051		C1	194.6		C1	11.1694		C2	1737.7		C2	12.2986
C1	1170.7		C1	33.3252		C1	79.1		C1	11.0168		C2	2694.7		C2	15.1062
C1	44.2		C1	13.092		C1	605.8		C1	23.9258		C2	282.7		C2	9.18579
C1	233.4		C1	10.7422		C1	28.9		C1	14.4043		C2	452.4		C2	17.5476
C1	1197.3		C1	8.57544		C1	283.4		C1	14.7705		C2	1969.8		C2	10.1013
C1	1131.5		C1	25.7873		C1	80.5		C1	14.4043		C2	1149.7		C2	39.7949
C1	282.8		C1	54.5349		C1	455.8		C1	21.637		C2	262.2		C2	25.238
C1	1173.8		C1	45.8374		C1	108.8		C1	13.4277		C2	1354.6		C2	22.9797
C1	1552.5		C1	19.9585		C1	162.2		C1	10.4065		C2	56.9		C2	8.08716
C1	3221.2		C1	42.9993		C1	65.3		C1	12.7563		C2	924.5		C2	11.8408
C1	165.4		C1	19.6228		C1	335		C1	27.0081		C2	880.3		C2	10.7117
C1	424.1		C1	28.9917		C1	364		C1	9.49097		C3	209.5		C2	28.1372
C1	758.5		C1	50.2625		C1	328		C1	23.8953		C3	2282.4		C2	13.7329
C1	1513.3		C1	17.5476		C1	131.1		C1	15.0146		C3	146		C2	16.8152
C1	640		C1	14.4043		C1	352.9		C1	9.73511		C3	2235.9		C3	36.0107
C1	1636.7		C1	15.8081		C1	248.6		C1	15.9607		C3	577.7		C3	9.97925
C1	556.8		C1	17.334		C1	118.9		C1	10.376		C3	5078		C3	10.9558
C1	764.5		C1	40.5579		C1	693.8		C1	20.9656		C3	1418.7		C3	18.28
C2	334.1		C1	31.5247		C1	88.1		C1	26.3061		C3	10597.3		C3	9.88769
C2	371.5		C1	29.7852		C1	298.1		C1	8.78906		C3	5615.4		C3	9.79614
C2	95.1		C2	30.365		C1	376.6		C1	20.7825		C3	11882.5		C3	11.0779
C2	1372.8		C2	30.4565		C1	106		C1	22.9797		C3	2466		C3	59.5093
C2	2071.5		C2	12.1765		C1	132.8		C1	9.42993		C3	1038.1		C3	30.7617
C2	996.6		C2	12.7563		C1	16.1		C1	11.5356		C3	185.1		C3	33.7219
C2	10.2		C2	16.6321		C1	732.8		C1	13.5803		C3	8366.5		C3	34.3628
C2	489.8		C2	10.6201		C1	1070.8		C1	8.14819		C3	1012.3		C3	9.09424
C2	560.7		C2	8.08716		C1	67.7		C1	15.1977		C3	183.4		C3	18.28
C2	326.6		C2	15.1672		C1	32		C1	8.08716		C3	244.4		C3	8.75854
C2	369.6		C2	8.36181		C1	169.3		C1	10.1013		C3	1593.5		C3	11.1389
C2	110.6		C2	11.5356		C1	431.9		C1	20.5689		C3	117.8		C3	10.3455
C2	341.3		C2	16.1438		C1	196.7		C1	11.9324		C3	447.8		C3	10.4675
C2	70.4		C2	9.30786		C1	162		C1	23.4985		C3	2194.5		C3	10.2539
C2	534		C2	23.407		C1	15		C1	25.4822		C3	4791.6		C3	28.4729
C2	535.4		C2	8.20923		C1	420.9		C1	10.9863		C3	7041		C3	9.76562
C2	376.2		C2	9.27734		C1	375.5		C1	9.3689		C3	2597.2		C3	17.6086
C2	79.4		C2	25.1465		C1	813		C1	9.49097		C3	4574.7		C3	12.7563
C2	354.5		C2	10.3149		C1	390.3		C1	21.8201		C3	30329		C3	13.7329
C2	637.6		C2	41.0461		C1	135.4		C1	33.5999		C4	2278.5		C3	11.5356
C2	468.9		C2	17.5781		C1	117.9		C1	18.7683		C4	3649.2		C3	11.4441
C2	1085.7		C2	12.085		C1	57.1		C1	8.97217		C4	2627.9		C3	8.63647
C2	149.4		C2	12.9395		C1	1087.4		C1	14.3738		C4	5562.7		C3	13.6414
C2	1248.7		C2	33.8135		C1	224.1		C1	10.437		C4	8603.9		C3	17.4561
C2	1087.7		C2	28.3814		C1	250		C1	11.4136		C4	117.8		C4	54.3518
C2	31.8		C2	46.5393		C1	359.4		C1	12.4207		C4	232.1		C4	17.1509
C2	1225.8		C2	12.0239		C1	124		C1	11.0779		C4	425.7		C4	21.3623
C2	21.5		C2	26.8555		C1	509.3		C1	28.656		C4	6044.7		C4	9.82666
C2	173.2		C2	23.7427		C1	372		C1	16.9372		C4	2454.1		C4	13.2446
C2	951.4		C2	36.7126		C1	294.3		C1	21.2097		C4	2648.2		C4	13.1836
C2	133.4		C2	19.2566		C1	472.8		C1	14.2822		C4	1532		C4	15.9607
C2	712.7		C2	18.5242		C1	796.9		C1	24.5361		C4	440		C4	57.9529
C2	40.3		C2	23.1323		C1	99.4		C1	12.6648		C4	1511		C4	8.63647
C2	672.8		C2	8.42285		C1	236.9		C1	8.39233		C4	1056		C4	11.9018
C2	26.1		C2	42.7551		C1	207.2		C1	13.6108		C4	1859.8		C4	25.9705
C2	1326.5		C2	15.8997		C1	1577.6		C1	12.6343		C4	4255		C4	13.3667
C2	1021.1		C2	8.81958		C1	144.4		C1	11.1389		C5	1244.2		C4	14.2517
C2	674.3		C2	33.1726		C1	656.6		C1	17.5171		C5	55.2		C4	22.9187
C2	418.5		C2	17.0593		C1	88.1		C1	9.46045		C5	965.2		C4	13.3057
C2	1087.9		C2	8.08716		C1	44.5		C1	11.0474		C5	384.4		C4	13.6414
C2	597.8		C2	14.5569		C1	206.2		C1	21.1792		C5	67.8		C4	8.5144
C2	3491.4		C2	13.9771		C1	660.4		C1	9.58252		C5	526.3		C4	9.70459
C2	361.2		C2	15.1367		C1	1262.9		C1	27.9236		C5	647.2		C4	18.6462
C2	112.7		C2	35.9192		C1	36.1		C1	27.3438		C5	97.1		C5	9.76562
C2	460.1		C2	9.00268		C1	126.4		C1	25.8179		C5	383		C5	13.1836
C2	581.2		C2	39.5203		C1	465.5		C1	17.2424		C5	124.3		C5	16.7236
C2	51.2		C2	13.6719		C1	192.1		C1	32.8369		C5	306.4		C5	14.1296
C2	351		C2	25.5127		C1	15.9		C1	35.9802		C5	388.7		C5	9.09424
C2	503.9		C2	19.7449		C1	564.8		C1	11.4441		C5	34.8		C5	19.4702
C2	295.7		C2	9.33838		C1	956.7		C1	18.28		C5	930.9		C5	17.334
C2	48.4		C2	15.3809		C1	221.3		C1	11.8103		C5	715.2		C5	29.9072
C2	64.4		C2	16.0217		C1	41.8		C1	15.6555		C5	166.6		C5	9.58252
C2	470.2		C2	39.2151		C1	380.8		C1	15.9607		C5	110.7		C5	12.4207
C2	1697		C2	26.9775		C1	269		C1	16.0828		C5	129.7		C5	13.7329
C2	575.7		C2	21.6064		C1	100.3		C1	9.61304		C5	50.2		C5	21.4539
C2	198.4		C2	73.9746		C1	191.5		C1	10.4065		C5	173.4		C5	32.2876
C2	878.9		C2	19.1956		C1	465.6		C1	12.4817		C5	452.9		C5	19.9585
C2	420.2		C2	59.4788		C1	247.6		C1	15.5945		C5	710.3		C5	10.3455
C2	138.9		C2	74.4018		C1	531.8		C1	34.8511		C5	2739.3		C5	15.5029
C2	844.4		C2	14.8926		C1	282.1		C1	12.7869		C5	1236.7		C5	11.8713
C2	53.9		C2	27.6794		C1	1380.4		C1	19.5923		C5	178.4		C5	11.1999
C2	394.9		C2	13.2752		C1	44.8		C1	15.3809		C5	435.8		C5	52.8564
C2	1963.6		C2	44.7693		C1	211.1		C1	14.6484		C5	289.2		C5	9.97925
C2	174.8		C2	9.42993		C1	76.1		C1	24.5056		C5	2003.9		C5	18.9209
C2	768.6		C2	8.54492		C1	302.9		C1	12.6648		C5	1121.6		C5	17.8833
C2	709.9		C2	26.2146		C1	552.8		C1	15.5335		C5	189		C5	11.5356
C2	940.5		C2	27.5879		C1	53.6		C1	24.9023		C5	674.7		C5	32.4402
C2	609.6		C2	68.4814		C1	583.1		C1	20.5383		C5	220.2		C5	13.5803
C2	159.2		C2	29.8767		C1	169.6		C1	14.8926		C5	467.4		C5	21.4233
C2	934.3		C2	12.2986		C1	283.9		C1	30.8533		C5	638.6		C5	16.7236
C2	50.2		C2	23.8342		C1	547.1		C1	13.4888		C5	747.7		C5	13.6108
C2	388.7		C2	33.1421		C1	652.4		C1	23.9563		C5	1502.6		C5	11.2305
C2	707.6		C2	23.3154		C1	435.2		C1	11.2305		C5	762.3		C5	13.6719
C2	492.9		C2	21.4233		C1	574.4		C1	14.9231		C5	632.6		C5	28.4729
C2	1261.7		C2	23.5291		C1	322.5		C1	18.28		C5	1656.2		C5	15.2283
C2	450.7		C2	9.24682		C1	289.3		C1	12.2681		C5	47.4		C5	13.3972
C2	266.2		C2	26.7639		C1	274.4		C1	28.595		C5	619		C5	10.5591
C2	349.4		C2	42.3279		C1	1129.7		C1	13.5193		C5	197.5		C5	11.2915
C2	704.7		C2	64.0564		C1	878		C1	19.0125		C5	1379.7		C5	11.9324
C2	257.1		C2	38.5742		C1	78.5		C1	20.3552		C5	146.5		C5	21.3013
C2	11.3		C2	12.1765		C1	753.2		C1	9.76562		C5	167		C5	15.1367
C2	290.2		C2	52.6123		C1	563.4		C1	14.4043		C5	89.9		C5	9.70459
C2	720.9		C2	11.1389		C1	1179.6		C1	21.8506		C5	330.2		C5	9.49097
C2	1108.5		C2	29.0832		C1	50.3		C1	8.81958		C5	57.1		C5	10.5591
C2	696.4		C2	47.3328		C1	801.8		C1	17.4866		C5	357.1		C5	15.7165
C2	178		C2	60.5164		C1	131.9		C1	17.5781		C5	295.7		C5	13.3057
C2	170.1		C2	10.9558		C1	586.1		C1	12.7563		C5	1807.8		C5	15.7471
C2	95.2		C2	51.0559		C1	328.1		C1	26.886		C5	2294.3		C5	24.0173
C2	410.4		C2	36.6211		C1	1458.2		C1	8.20923		C5	917.5		C5	11.7493
C2	111.1		C2	37.6892		C1	38.9		C1	15.7776		C5	2456.3		C5	20.813
C2	471.9		C2	69.0918		C1	336.5		C1	13.9771		C5	68.2		C5	12.4817
C2	632.1		C2	20.4468		C1	238.1		C1	14.1907		C5	639.9		C5	17.6697
C2	938.1		C2	60.4248		C1	177.6		C1	19.9585		C5	312.4		C5	12.3596
C2	429		C2	31.5857		C1	921.5		C1	8.72803		C5	610.8		C5	18.5242
C2	1351.1		C2	12.1155		C1	636.6		C1	9.39941		C5	1216.4		C5	13.9771
C2	119.6		C2	8.30078		C1	268.9		C1	37.7502		C5	468.1		C5	11.9629
C2	712.3		C2	31.3416		C1	553.9		C1	20.3552		C5	742.9		C5	16.8152
C2	380.1		C2	25.6348		C1	295		C1	13.3667		C5	879.8		C5	12.3596
C2	323.9		C2	37.4756		C1	110.6		C1	16.1438		C5	195		C5	11.9324
C2	347.9		C2	9.00268		C1	351.7		C1	23.1628		C5	133.9		C5	18.7073
C2	1104.8		C2	16.2964		C1	153.7		C1	13.855		C5	1432.1		C5	12.2986
C2	1271.9		C2	43.0603		C1	29.7		C1	14.0686		C5	408		C5	15.1062
C2	381.2		C2	10.8337		C1	161.9		C1	12.207		C5	1899.9		C5	16.9067
C2	586.1		C2	35.4919		C1	793.2		C1	15.7776		C5	2533.1		C5	16.9678
C2	1115.9		C2	37.4451		C1	36.2		C1	18.0054		C5	913.2		C5	8.20923
C2	144.2		C2	29.2358		C1	1556.6		C1	15.9302		C5	955.2		C5	25.7873
C2	818.8		C2	20.5994		C1	142.4		C1	10.5591		C5	689.4		C5	8.30078
C2	395.2		C2	21.4539		C1	115.7		C1	8.94165		C5	308.3		C5	11.9324
C2	30.1		C2	39.4592		C1	166.5		C1	29.602		C5	1065.6		C5	17.1204
C2	773.1		C2	37.262		C1	75.8		C1	15.8691		C5	305.8		C5	10.498
C2	23.8		C2	25.6653		C1	187.1		C1	10.7727		C5	167.7		C5	9.73511
C2	198.4		C2	26.1536		C1	295.6		C1	13.2141		C5	341		C5	12.1765
C2	21.4		C2	59.1431		C1	115.5		C1	21.7285		C5	1151.8		C5	12.146
C2	1866.7		C2	65.8264		C1	279.6		C1	12.9395		C5	2024.9		C5	15.2588
C2	591		C2	9.15527		C1	110.1		C1	19.4397		C5	1110.2		C5	9.3689
C2	255		C2	47.1191		C1	1028.1		C1	8.48389		C5	244.7		C5	18.8904
C2	1267.2		C2	16.6626		C1	172.6		C1	27.1301		C5	2953.5		C5	19.2871
C2	194.4		C2	20.5078		C1	275.2		C1	22.8271		C5	1480.2		C5	13.2446
C2	240.7		C2	17.1814		C1	356.8		C1	15.0757		C5	455.3		C5	19.2566
C2	206.1		C2	9.24682		C1	8.2		C1	20.3552		C5	690.8		C5	11.1694
C2	1187.6		C2	58.7158		C1	85.8		C1	18.28		C5	190.1		C5	8.60596
C2	186.2		C2	50.5371		C1	914.1		C1	12.9089		C5	547.8		C5	11.1389
C2	101.4		C2	37.9639		C1	56.7		C1	20.6299		C5	220		C5	13.6719
C2	258.6		C2	56.488		C1	278.2		C1	20.05		C5	365.7		C5	14.7095
C2	1263.6		C2	32.2571		C1	500.7		C1	17.9443		C5	319.1		C5	14.0076
C2	660.3		C2	34.5459		C1	765		C1	15.9302		C5	198.5		C5	11.1694
C2	1000.6		C2	40.741		C1	83.6		C1	10.8948		C5	722.6		C5	12.5122
C2	208.1		C2	33.2642		C1	1030.6		C1	12.4512		C5	1185.6		C5	10.4065
C2	1492.7		C2	9.94873		C1	297.5		C1	10.5286		C5	324.6		C5	12.2376
C2	1132.3		C2	25.9399		C1	74.2		C1	13.9771		C5	58.8		C5	26.5808
C2	163.6		C2	20.5078		C1	1266.7		C1	11.4746		C5	266.5		C5	9.24682
C2	253.6		C2	27.7405		C1	229		C1	10.1623		C5	2133		C5	18.3411
C2	2040.4		C2	19.5312		C1	72.3		C1	9.73511		C5	457.4		C5	10.8948
C2	1087.7		C2	29.9377		C1	577.4		C1	18.1274		C5	78.2		C5	10.1623
C2	57.3		C2	8.78906		C1	450.6		C1	12.2986		C5	1414.2		C5	10.7117
C2	1120.5		C2	50.8728		C1	629.9		C1	21.2707		C5	1024.6		C5	9.06372
C2	232.5		C2	18.5852		C1	520.3		C1	11.5967		C5	2516.9		C5	10.5591
C2	171.8		C2	10.1318		C1	105		C1	11.8713		C5	783.7		C5	10.437
C2	455.1		C2	29.48		C1	50.6		C1	14.1907		C5	2223.4		C5	9.09424
C2	1443.9		C2	28.9612		C1	198.7		C1	8.08716		C5	1366.1		C5	29.9072
C2	439		C2	61.1877		C1	73.4		C1	19.2261		C5	539.4		C5	12.4207
C2	1590		C2	42.9077		C1	1335.4		C1	12.1155		C5	201.8		C5	11.2305
C2	2478.4		C2	20.0195		C1	779.8		C1	22.7966		C5	1013.2		C5	10.1929
C2	2301.3		C2	34.5154		C1	685.1		C1	16.0217		C5	2282.2		C5	16.2048
C2	559.8		C2	64.1785		C1	524.4		C1	17.7918		C5	52.8		C5	11.1389
C2	1913.9		C2	34.6985		C1	874.1		C1	22.9492		C5	31.6		C5	40.802
C2	3017.4		C2	38.5742		C1	605.5		C1	21.1487		C5	255		C5	18.6462
C2	4050.1		C2	30.365		C1	130		C1	9.0332		C5	525.7		C5	14.6484
C2	598.5		C2	41.1072		C2	298.8		C1	16.6321		C5	385.3		C5	12.97
C2	858		C2	69.7021		C2	322.2		C1	10.8032		C5	490.3		C5	14.4043
C2	445.5		C2	51.0254		C2	93.1		C2	30.365		C5	2168.1		C5	25.8484
C2	365.7		C2	33.5083		C2	319.1		C2	21.2097		C5	507.3		C5	10.9253
C2	1439.1		C2	45.2881		C2	21.6		C2	37.1094		C5	561.2		C5	12.4512
C2	468.5		C2	18.0969		C2	562.7		C2	23.4375		C5	1087.2		C5	11.3525
C2	730.4		C2	31.8909		C2	600.1		C2	35.8582		C5	647.8		C5	55.1453
C2	148.7		C2	23.9868		C2	135.3		C2	8.27026		C5	1351.5		C5	9.552
C2	786		C2	34.5764		C2	580.3		C2	22.1558		C5	183.8		C5	15.625
C2	589.1		C2	17.8833		C2	144.5		C2	18.3716		C5	1017.6		C5	16.3879
C2	1143.2		C2	24.0479		C2	969.5		C2	24.7803		C5	297.8		C5	14.3738
C2	97.8		C2	19.043		C2	202		C2	25.6958		C5	182.3		C5	17.0593
C2	87.6		C2	25.6958		C2	300.2		C2	15.5029		C5	3106.1		C5	10.376
C2	138.5		C2	49.4385		C2	33.7		C2	22.9492		C5	1427		C5	16.1743
C2	311.5		C2	63.8122		C2	277.7		C2	9.49097		C5	178.2		C5	14.1296
C2	407.8		C2	61.2488		C2	77.7		C2	23.5596		C5	185.8		C5	9.82666
C2	77.4		C2	42.6941		C2	377.8		C2	33.9661		C5	186		C5	13.4277
C2	332.8		C2	25.0549		C2	524.1		C2	8.66699		C5	476.9		C5	11.1999
C2	29.1		C2	24.7803		C2	241.8		C2	22.3694		C5	145.1		C5	21.9727
C2	1466.7		C2	19.989		C2	215.1		C2	15.5029		C5	990.2		C5	14.8315
C2	520.5		C2	13.1836		C2	126.2		C2	22.8577		C5	1093.3		C5	16.51
C2	25.6		C2	31.0364		C2	229.3		C2	50.9644		C5	1626.4		C5	9.49097
C2	865.7		C2	57.3425		C2	131.2		C2	15.4114		C5	348.8		C5	15.3503
C2	1634.4		C2	42.6025		C2	168		C2	74.8596		C5	855		C5	14.8621
C2	401.1		C2	23.8037		C2	413.3		C2	8.42285		C5	1071.9		C5	12.4817
C2	410.1		C2	38.6047		C2	186.4		C2	71.8079		C5	2368.7		C5	17.7918
C2	72.5		C2	29.7546		C2	121		C2	61.2793		C5	246.1		C5	25.6653
C2	641.1		C2	19.989		C2	41.1		C2	25.4517		C5	1138.1		C5	12.085
C2	1614.7		C2	55.0232		C2	199.4		C2	15.686		C5	311.7		C5	15.0757
C2	643.2		C2	30.7007		C2	1137.9		C2	21.0571		C5	62.9		C5	11.2915
C2	367.3		C2	37.0178		C2	602.5		C2	26.4282		C5	1253.1		C5	16.449
C2	13.2		C2	29.9072		C2	585		C2	14.1296		C5	5948.9		C5	12.8479
C2	473.6		C2	12.2681		C2	138.5		C2	13.5498		C5	478		C5	9.00268
C2	129.5		C2	23.6206		C2	509.3		C2	11.2305		C5	1775.5		C5	12.2986
C2	2232.3		C2	29.0222		C2	685.4		C2	19.6533		C6	413.3		C5	11.0779
C2	632.3		C2	28.1067		C2	351.8		C2	11.1084		C6	511.4		C5	12.2376
C3	206.2		C2	18.9209		C2	479.5		C2	20.752		C6	80		C5	13.4888
C3	390.9		C2	17.6392		C2	368.2		C2	15.4419		C6	590.7		C5	15.0757
C3	74.4		C2	9.21631		C2	250.2		C2	43.2434		C6	480.6		C5	13.855
C3	32.5		C3	10.8948		C2	268.2		C2	11.5967		C6	1456.1		C5	20.1111
C3	436.1		C3	29.8157		C2	343.8		C2	48.6145		C6	168.3		C5	14.679
C3	153.4		C3	9.88769		C2	362.6		C2	12.1155		C6	298.5		C5	11.1694
C3	451.8		C3	13.855		C2	178.5		C2	19.989		C6	124.7		C6	25.3296
C3	93.2		C3	9.0332		C2	67.3		C2	14.2212		C6	1071.6		C6	68.573
C3	1718.8		C3	9.46045		C2	306.1		C2	43.396		C6	1286.1		C6	37.1094
C3	99.5		C3	10.3455		C2	542.6		C2	30.9143		C6	1233.3		C6	26.0925
C3	183.4		C3	28.4424		C2	547.7		C2	26.5503		C6	2047.3		C6	75.3174
C3	272.6		C3	8.36181		C2	322.4		C2	17.5476		C6	331.7		C6	31.0974
C3	617.4		C3	12.6953		C2	386.1		C2	13.5803		C6	646.1		C6	28.1372
C3	56.4		C3	13.3667		C2	222.5		C2	27.3743		C6	416.6		C6	43.457
C3	236.9		C3	12.3596		C2	271.7		C2	12.3901		C6	467.8		C6	28.2288
C3	110.5		C3	8.88061		C2	108.5		C2	28.0456		C6	3499.5		C6	21.0571
C3	228.4		C3	9.52148		C2	19.9		C2	52.3682		C6	28.9		C6	31.0364
C3	380.2		C3	14.2517		C2	29.1		C2	40.4968		C6	1487.9		C6	22.1863
C3	191.6		C3	13.6108		C2	335.4		C2	48.7671		C6	908.6		C6	30.7922
C3	57.8		C3	17.2119		C2	318.8		C2	23.1018		C6	907.2		C6	29.3274
C3	54		C3	13.5193		C2	660.2		C2	20.6909		C6	1628.6		C6	24.0479
C3	801.7		C3	14.4348		C2	338.5		C2	21.9116		C6	811.2		C6	65.5212
C3	43		C3	34.1797		C2	20		C2	30.0293		C6	3764.2		C6	20.3857
C3	103.8		C3	12.3596		C2	620.2		C2	16.2964		C6	1762.3		C6	16.6016
C3	429.4		C3	19.7449		C2	708.9		C2	25.4822		C6	1763.8		C6	29.8767
C3	16.8		C3	33.4473		C2	19.6		C2	18.4631		C6	2880.9		C6	23.9258
C3	114		C3	16.4185		C2	13.7		C2	17.4255		C6	2120.8		C6	53.1616
C3	698.7		C3	13.092		C2	729.7		C2	21.0571		C6	1191.9		C6	39.8865
C3	36		C3	11.8713		C2	593.3		C2	43.1213		C6	2104.7		C6	20.1721
C3	114.6		C3	10.3149		C2	666.5		C2	8.39233		C6	633.8		C6	20.7825
C3	253.5		C3	30.2429		C2	439.1		C2	32.6233		C6	248.2		C6	18.9819
C3	528.2		C3	12.97		C2	425.7		C2	23.7122		C6	1069.2		C6	26.1536
C3	527.7		C3	16.8152		C2	833.5		C2	11.0168		C6	703.9		C6	34.0881
C3	22.7		C3	9.0332		C2	254		C2	17.7307		C6	581.4		C6	30.5481
C3	264.9		C3	10.5286		C2	570.7		C2	19.928		C6	349.3		C6	26.886
C3	100.6		C3	9.91821		C2	91.6		C2	19.4397		C6	892.2		C6	65.3992
C3	939.8		C3	20.9961		C2	372.4		C2	31.8604		C6	2750.6		C6	46.5088
C3	1221.2		C3	14.0991		C2	206.1		C2	25.1465		C6	279.2		C6	20.8435
C3	157.8		C3	21.759		C2	176.4		C2	10.437		C6	99.7		C6	50.4455
C3	26		C3	14.7705		C2	304.7		C2	10.0403		C6	1102.4		C6	23.8647
C3	51.1		C3	13.855		C2	832.4		C2	13.855		C6	383.3		C6	40.6494
C3	421.4		C3	16.1133		C2	867.5		C2	34.6069		C6	1021.1		C6	61.2793
C3	204.7		C3	15.8691		C2	200		C2	28.3203		C6	970.4		C6	34.5764
C3	767.4		C3	10.6201		C2	272.9		C2	22.0337		C6	703.5		C6	31.2805
C3	68.7		C3	14.8621		C2	189.4		C2	22.0337		C6	1762.1		C6	45.99
C3	37		C3	22.6135		C2	821.3		C2	12.0544		C6	78.7		C6	35.675
C3	1067.3		C3	8.17871		C2	67.4		C2	24.9023		C6	249.3		C6	21.6064
C3	1350.3		C3	16.1133		C2	527.8		C2	29.4495		C6	836		C6	23.7732
C3	159.6		C3	12.1155		C2	320.1		C2	26.825		C6	3882.1		C6	28.1067
C3	170.3		C3	20.5383		C2	368.6		C2	8.75854		C6	629.2		C6	26.5503
C3	42.6		C3	8.75854		C2	604.1		C2	9.3689		C6	667.1		C6	36.7737
C3	66.1		C3	10.2539		C2	54.9		C2	38.9404		C6	1270.3		C6	25.8484
C3	377.3		C3	12.8784		C2	382.9		C2	26.1841		C6	329.6		C6	21.3318
C3	509.1		C3	13.7634		C2	183		C2	9.0332		C6	1769.7		C6	39.032
C3	698.3		C3	10.1318		C2	264.9		C2	10.376		C6	241.2		C6	30.0903
C3	462.3		C3	27.0691		C2	698.7		C2	27.9846		C6	693.9		C6	31.7688
C3	391.1		C3	15.0452		C2	133.2		C2	22.8882		C6	696		C6	61.7065
C3	715.8		C3	11.8408		C2	53.4		C2	53.2227		C6	857.8		C6	19.5923
C3	518.1		C3	24.231		C2	1093.1		C2	23.1628		C6	775.9		C6	58.4717
C3	25.4		C3	33.081		C2	322		C2	8.91113		C6	583.7		C6	38.8489
C3	37.4		C3	42.4194		C2	203.5		C2	26.001		C6	1297.1		C6	27.3743
C3	83.4		C3	15.1672		C2	457.4		C2	37.5061		C6	136.5		C6	28.717
C3	943.2		C3	19.8059		C2	541		C2	11.7493		C6	724.9		C6	37.6587
C3	988.6		C3	12.3901		C2	71		C2	27.5879		C6	1708.1		C6	28.656
C3	646.8		C3	11.9934		C2	105.1		C2	12.146		C6	351.2		C6	22.1252
C3	238.4		C3	39.8254		C2	457.6		C2	27.9236		C6	977.9		C6	24.9939
C3	515.8		C3	18.0969		C2	382.5		C2	21.8811		C6	825.2		C6	45.4102
C3	24.5		C3	12.2681		C2	230.5		C2	10.5286		C6	150.5		C6	35.7666
C3	383.9		C3	14.5569		C2	63.5		C2	16.9067		C6	445		C6	44.7998
C3	30.9		C3	23.0713		C2	338.2		C2	20.1111		C6	624.6		C6	24.292
C3	241.6		C3	14.0381		C2	436.3		C2	29.7852		C6	1080.2		C6	18.1274
C3	582.4		C3	27.2522		C2	145.6		C2	25.5432		C6	1811.3		C6	27.1912
C3	98.4		C3	17.4561		C2	521.5		C2	74.0051		C6	933.5		C6	30.2734
C3	72.6		C3	33.5999		C2	20.7		C2	8.05664		C6	708.4		C6	22.6135
C3	213.8		C3	16.0217		C2	89.4		C2	14.7705		C6	1887.5		C6	35.1257
C3	272.7		C3	12.4512		C2	299.5		C2	38.5742		C6	1762.2		C6	26.3061
C3	191.9		C3	9.42993		C2	96		C2	25.4517		C6	83.9		C6	26.0925
C3	38.5		C3	11.1389		C2	74.6		C2	12.0544		C6	1460.8		C6	29.2969
C3	318.5		C3	10.3149		C2	97.8		C2	11.4746		C6	2146.4		C6	20.6604
C3	194.6		C3	14.4043		C2	190.9		C2	32.3486		C6	2971.4		C6	32.7454
C3	94		C3	15.686		C2	373.8		C2	78.8879		C6	2000.3		C6	43.2739
C3	188.8		C3	8.30078		C2	177.3		C2	57.7087		C6	591.6		C6	44.8914
C3	177.5		C3	14.5874		C2	17.7		C2	19.928		C6	394.4		C6	36.7126
C3	272.2		C3	26.4282		C2	477		C2	10.2539		C6	2708.3		C6	37.0178
C3	523.3		C3	12.9089		C2	103.7		C2	16.571		C6	187.2		C6	28.717
C3	379		C3	8.97217		C2	515.3		C2	29.3274		C6	260.1		C6	41.4734
C3	261.2		C3	12.8479		C2	547.3		C2	14.1602		C6	685.9		C6	31.3721
C3	41.4		C3	13.5193		C2	250.8		C2	15.1062		C6	1663.1		C6	30.2429
C3	230.5		C3	24.8718		C2	209.3		C2	30.304		C6	231		C6	15.625
C3	68.4		C3	33.2947		C2	118.9		C2	13.7634		C6	1074.3		C6	22.1863
C3	672.4		C3	15.0757		C2	634.9		C2	10.8337		C6	147.4		C6	30.7617
C3	136.8		C3	13.7939		C2	82.9		C2	41.8396		C6	66.6		C6	13.4277
C3	131		C3	14.6484		C2	315.7		C2	34.3017		C6	1224.8		C6	37.262
C3	124.2		C3	23.1018		C2	62		C2	32.3486		C6	191.7		C6	37.7197
C3	71.6		C3	24.1699		C2	281.3		C2	18.1885		C6	2113.5		C6	23.6206
C3	269.7		C3	12.207		C2	106.3		C2	20.6604		C6	524.5		C6	30.6396
C3	146.8		C3	22.1558		C2	266.1		C2	25.4211		C6	433.4		C6	41.0156
C3	241.4		C3	21.7895		C2	100.7		C2	17.1814		C6	299.3		C6	22.6746
C3	146.6		C3	17.5781		C2	138.9		C2	8.45337		C6	45		C6	23.3459
C3	98.5		C3	16.0828		C2	546.9		C2	41.3208		C6	633.3		C6	25.3906
C3	381.4		C3	34.9121		C2	258.3		C2	11.1389		C6	391.3		C6	21.9116
C3	47.1		C3	18.0664		C2	582.4		C2	52.0935		C6	1431.3		C6	25.4211
C3	51.7		C3	24.1699		C2	166.3		C2	22.4609		C6	734.3		C6	27.5574
C3	79.6		C3	23.407		C2	33.5		C2	9.58252		C6	748.3		C6	39.3677
C3	292		C3	20.0195		C2	58.5		C2	13.4582		C6	218.9		C6	18.4021
C3	103.9		C3	21.2097		C2	566.2		C2	33.905		C6	374.7		C6	18.5547
C3	154.1		C3	13.3057		C2	422		C2	20.2942		C6	290.2		C6	29.0527
C3	72.6		C3	12.9395		C2	38.8		C2	17.8223		C6	230.4		C6	18.4021
C3	130.4		C3	12.3901		C2	446.1		C2	14.6484		C6	772.9		C6	22.9797
C3	31.2		C3	18.0054		C2	78.8		C2	14.0991		C6	248.1		C6	27.0996
C3	129		C3	16.3574		C2	332.2		C2	12.8479		C6	1158.3		C6	24.7192
C3	34.1		C3	13.4277		C2	12.8		C2	35.4614		C6	887.7		C6	26.947
C3	29.2		C3	12.5427		C2	125.3		C2	28.656		C6	136.8		C6	30.6396
C3	69.6		C3	14.5874		C2	602.8		C2	18.5852		C6	305.2		C6	27.6489
C3	680.7		C3	13.9771		C2	656.8		C2	32.3792		C6	869.5		C6	32.3486
C3	56.8		C3	14.2517		C2	397.2		C2	29.2969		C6	624.5		C6	19.3176
C3	165.5		C3	13.1226		C2	69.1		C2	20.4163		C6	749.8		C6	32.8674
C3	39.2		C3	15.6555		C2	71		C2	30.0598		C6	1404.5		C6	60.6079
C3	31		C3	20.9961		C2	509.4		C2	13.6414		C6	2393.1		C6	28.4424
C3	23.2		C3	9.21631		C2	613.6		C2	22.522		C6	982.4		C6	28.4424
C3	18.8		C3	15.4419		C2	1157.4		C2	16.6016		C6	399.9		C6	19.6533
C3	168.9		C3	27.1912		C2	565.8		C2	29.2664		C6	1225.8		C6	47.0581
C3	28.6		C3	9.24682		C2	358.9		C2	18.0664		C7	53.4		C6	33.4167
C3	82.4		C3	11.6272		C2	265.6		C2	15.625		C7	24.6		C6	26.0925
C3	49.2		C3	17.1204		C2	12.8		C2	54.0466		C7	1587.2		C6	25.8789
C3	28.2		C3	16.0828		C2	132.7		C2	26.4587		C7	466.7		C6	38.147
C3	15.5		C3	21.7895		C2	78.3		C2	13.9771		C7	13091.7		C6	18.9209
C3	515.2		C3	39.5813		C2	860.6		C2	37.7808		C7	8740.8		C6	18.0054
C3	34.1		C3	11.1389		C2	139.3		C2	19.5007		C7	1499.4		C6	25.2991
C3	149		C3	17.8223		C2	1591.3		C2	15.7776		C7	15312.8		C6	19.104
C3	31.2		C3	13.916		C2	55.7		C2	24.292		C7	23325.3		C6	14.0076
C3	147		C3	15.0146		C2	584.2		C2	12.207		C7	312.6		C7	17.5171
C3	823.9		C3	18.6157		C2	507.5		C2	24.2004		C7	1066.7		C7	8.57544
C3	105.4		C3	14.9841		C2	345.4		C2	26.4587		C7	2766.5		C7	8.20923
C3	91		C3	17.1509		C2	258.5		C2	14.9841		C7	12637		C7	12.3291
C3	70.8		C3	16.6016		C2	15.7		C2	23.1628		C7	11568		C7	8.11768
C3	135.2		C3	31.3416		C2	255.3		C2	9.18579		C7	19405.7		C7	9.82666
C3	147.2		C3	10.5286		C2	110		C2	9.39941		C8	104.5		C7	9.85718
C3	68.2		C3	23.407		C2	238.7		C2	43.5181		C8	615.2		C7	9.552
C3	25.3		C3	16.6321		C2	287.3		C2	13.092		C8	733.7		C7	9.52148
C3	466.5		C3	13.092		C2	34.6		C2	72.9675		C8	2830		C7	16.5405
C3	78.1		C3	15.4419		C2	120.5		C2	59.0515		C8	705.6		C7	9.76562
C3	84.9		C3	9.12476		C2	26.3		C2	29.1748		C8	161.6		C7	10.498
C3	325.8		C3	11.0779		C2	748.6		C2	39.1846		C8	2168.8		C7	10.498
C3	155.9		C3	16.2354		C2	148.4		C2	63.7817		C8	432.1		C7	8.36181
C3	39.1		C3	32.2571		C2	278.6		C2	16.7847		C8	58.8		C7	9.94873
C3	111.4		C3	9.15527		C2	1039.5		C2	29.8767		C8	650.9		C7	9.82666
C3	373.4		C3	12.4817		C2	329.4		C2	44.5862		C8	2818		C8	10.1623
C3	252.1		C3	19.2566		C2	8.2		C2	35.2783		C8	957		C8	9.21631
C3	103.2		C3	22.0642		C2	80.8		C2	57.6172		C8	1165.8		C8	25.5737
C3	153.1		C3	14.2517		C2	338.6		C2	43.3655		C8	1703.9		C8	12.8784
C3	152.8		C3	29.6326		C2	1144.1		C2	12.8479		C8	1089.8		C8	8.94165
C3	219		C3	16.1133		C2	171.8		C2	28.9612		C8	1400		C8	12.6648
C3	783.3		C3	13.3057		C2	67.2		C2	58.075		C8	1872.7		C8	12.5122
C3	591.7		C3	13.7634		C2	38.6		C2	18.5242		C8	304.6		C8	9.552
C3	379.8		C3	15.0452		C2	33.7		C2	60.791		C8	2608.6		C8	9.73511
C3	216.4		C3	23.7122		C2	200.6		C2	13.3057		C8	9503.5		C8	9.49097
C3	461		C3	8.05664		C2	13.1		C2	75.6836		C8	4126.7		C8	9.49097
C3	194.7		C3	10.6201		C2	172.5		C2	36.9263		C8	937.9		C8	9.0332
C3	14.9		C3	11.4746		C2	140.5		C2	12.7258		C8	460.7		C8	8.11768
C3	371.2		C3	8.54492		C2	25.1		C2	56.1523		C8	474.3		C8	9.12476
C3	91.4		C3	8.72803		C2	271		C2	13.7329		C8	951.7		C8	8.14819
C3	82.2		C3	10.4065		C2	80.4		C2	14.8621		C8	2402.1		C8	8.57544
C3	608.5		C3	50.0793		C2	84.8		C2	8.11768		C8	114.2		C8	8.63647
C3	931.5		C3	27.1301		C2	329		C2	29.5715		C8	2157.2		C8	15.5945
C3	282.1		C3	11.8713		C2	111.1		C2	12.2986		C8	2361		C8	13.7634
C3	152.6		C3	8.08716		C2	40.3		C2	51.178		C8	2159.4		C8	8.08716
C3	256.5		C3	13.0615		C2	78.2		C2	20.752		C8	3201.6		C8	8.5144
C3	78.4		C3	15.0757		C2	431.9		C2	34.729		C8	796.6		C8	8.88061
C3	651.1		C3	10.3149		C2	132.2		C2	9.76562		C8	3627.8		C8	11.0779
C3	200.8		C3	19.0125		C2	186.3		C2	29.6936		C8	6019.9		C8	9.52148
C3	923.4		C3	8.02612		C2	58.9		C2	14.7095		C8	2694.3		C8	11.1694
C3	466.4		C3	17.5781		C2	70.8		C2	75.6531		C8	1098.3		C8	12.6343
C3	120.2		C3	8.3313		C2	46.7		C2	10.9863		C8	1359.7		C8	12.9395
C3	360		C3	13.8245		C2	44.7		C2	13.2141		C8	306.7		C8	9.42993
C3	340		C3	10.2844		C2	45.5		C2	39.8865		C8	1270.2		C8	10.1318
C3	402.9		C3	12.5732		C2	133.1		C2	10.6506		C8	3481.7		C8	10.7117
C3	179.1		C3	12.4817		C2	75.8		C2	15.3503		C8	747.4		C8	9.85718
C3	1254.7		C3	8.69751		C2	23.7		C2	13.855		C8	3458.6		C8	9.21631
C3	198		C3	28.8086		C2	41.4		C2	14.4653		C8	1283.1		C8	10.9253
C3	525.6		C3	9.24682		C2	72.7		C2	15.5029		C8	3255.1		C8	10.8948
C3	574.4		C3	8.5144		C2	42.8		C2	19.8975		C8	3728.7		C8	8.8501
C3	40.1		C3	12.7563		C2	28.7		C2	14.4043		C8	1261.2		C8	8.63647
C3	60.6		C3	13.3972		C2	29.5		C2	76.3855		C8	617.7		C8	8.88061
C3	330.4		C3	14.6484		C2	194.5		C2	30.4565		C8	337.4		C8	11.0779
C3	39		C3	21.7895		C2	308.9		C2	14.4959		C8	147.7		C8	13.3667
C3	370.6		C3	12.6953		C2	148.1		C2	57.251		C8	8430.9		C8	8.17871
C3	228.5		C3	8.08716		C2	49.9		C2	9.06372		C8	3335.7		C8	9.27734
C3	371.3		C3	15.625		C2	257.9		C2	19.3176		MS1	1423		C8	10.2539
C3	312.7		C3	13.1226		C2	102.4		C2	49.2249		MS1	9626.4		C8	10.4065
C3	214.6		C3	33.2336		C2	326.6		C2	12.3596		MS1	516.6		C8	9.09424
C3	175.8		C3	11.0168		C2	58.4		C2	28.7781		MS1	1811.4		C8	9.21631
C3	491.7		C3	10.3149		C2	44.6		C2	59.8755		MS1	2633.7		C8	8.39233
C3	547.1		C3	8.54492		C2	319.5		C2	12.7563		MS1	677.4		C8	55.4809
C3	191.3		C3	8.91113		C2	427.9		C2	21.6675		MS1	23877.4		C8	11.1999
C3	319.7		C3	18.1885		C2	276.8		C2	14.8621		MS1	1775.5		C8	8.05664
C3	22.1		C3	8.78906		C2	216		C2	10.3455		MS1	7642.4		C8	8.11768
C3	539.1		C3	9.06372		C2	146.5		C2	38.4216		MS1	78.9		C8	9.0332
C3	909.4		C3	11.0779		C2	295.2		C2	31.7688		MS1	2042.9		C8	57.0374
C3	41.6		C3	14.1296		C2	138.6		C2	17.7002		MS1	29.3		MS1	10.6506
C3	79.1		C3	9.30786		C2	616.1		C2	19.6838		MS1	30.8		MS1	9.09424
C3	326.5		C3	11.0474		C2	37.7		C2	28.2593		MS1	38.7		MS1	11.1389
C3	112.5		C3	16.2048		C2	14.6		C2	28.8086		MS1	338		MS1	11.8713
C3	80.9		C3	13.3667		C2	15.2		C2	14.6179		MS1	40.8		MS1	18.8599
C3	179.7		C3	17.395		C2	116.8		C2	27.6489		MS1	4621.5		MS1	8.11768
C3	323		C3	43.9148		C2	145.8		C2	48.9197		MS1	3100.1		MS1	8.45337
C3	167.2		C3	10.2539		C2	104.6		C2	21.7895		MS1	8809		MS1	11.0168
C3	262		C3	24.1089		C2	11.4		C2	9.0332		MS1	4970.4		MS1	8.14819
C3	1144.3		C3	12.0239		C2	91.5		C2	15.2588		MS2	1621.1		MS1	9.42993
C3	124.1		C3	18.28		C2	662.1		C2	65.7959		MS2	540		MS1	11.9629
C3	341.3		C3	13.3362		C2	67.1		C2	9.33838		MS2	67.9		MS1	27.3132
C3	165.8		C3	24.3835		C2	234.6		C2	17.9748		MS2	189		MS1	61.9202
C3	261.9		C3	20.6909		C2	508.5		C2	23.2849		MS2	45.1		MS1	8.78906
C3	274		C3	13.3362		C2	44.8		C2	10.5591		MS2	438.2		MS1	8.75854
C3	544.8		C3	19.104		C2	58.5		C2	18.8904		MS2	290.3		MS1	8.39233
C3	176.5		C3	15.7776		C2	8.1		C2	18.219		MS2	2933.4		MS1	22.1252
C3	945.3		C3	13.6108		C2	64.2		C2	16.1743		MS2	246.4		MS1	8.17871
C3	570.6		C3	11.9934		C2	34.3		C2	54.4739		MS2	617.4		MS1	12.6648
C3	72.3		C3	41.2903		C2	652.4		C2	21.2097		MS2	186.5		MS1	10.4675
C3	528.9		C3	8.20923		C2	137.7		C2	24.7803		MS2	874		MS1	10.376
C3	416.4		C3	8.5144		C2	309.7		C2	28.2593		MS2	352.3		MS1	8.48389
C3	237.2		C3	14.1296		C2	70.6		C2	46.875		MS2	27.7		MS2	14.801
C3	751.3		C3	15.6555		C2	24.2		C2	20.4468		MS2	3829.5		MS2	9.61304
C3	270.1		C3	21.1792		C2	647.3		C2	41.8701		MS2	2750.2		MS2	31.9519
C3	87.9		C3	19.6838		C2	173.7		C2	56.0913		MS2	218.1		MS2	11.7798
C3	81.3		C3	18.6157		C2	278.9		C2	63.5376		MS2	5095.9		MS2	65.155
C3	252.3		C3	13.8245		C2	497.8		C2	59.2651		MS2	1810.8		MS2	38.3911
C3	1142.3		C3	26.1536		C2	752.7		C2	37.9944		MS2	1495.8		MS2	28.656
C3	474.5		C3	8.60596		C2	97.1		C2	29.9683		MS2	4283.2		MS2	14.5874
C3	264.8		C3	10.8643		C2	386.4		C2	41.3208		MS2	1208.8		MS2	26.5808
C3	112.4		C3	9.21631		C2	90.8		C2	10.437		MS2	566.2		MS2	54.5654
C3	141.2		C3	11.9324		C2	187.8		C2	28.9612		MS2	618.8		MS2	11.2305
C3	455.6		C3	25.8484		C2	112.2		C2	11.4136		MS2	265.9		MS2	71.7773
C3	67.8		C3	10.4065		C2	185.9		C2	17.6392		MS2	4984.9		MS2	24.5972
C3	36		C3	12.9395		C2	285.2		C2	37.8723		MS2	61.6		MS2	9.09424
C3	80.3		C3	18.5547		C2	129.7		C2	52.5207		MS2	5531.4		MS2	21.2402
C3	181.1		C3	22.522		C2	432.1		C2	23.3459		MS2	269.6		MS2	20.9351
C3	86.5		C3	8.48389		C2	406.6		C2	40.4053		MS2	1239.1		MS2	33.783
C3	73.4		C3	16.51		C2	31.1		C2	15.2283		MS2	2066.4		MS2	29.4495
C3	247.1		C3	21.2097		C2	135.7		C2	12.5122		MS2	530.8		MS2	12.6648
C3	1184.9		C3	20.2942		C2	276.4		C2	18.9819		MS2	1058.8		MS2	76.7517
C3	780.8		C3	22.3694		C2	123.4		C2	18.8293		MS2	1712.1		MS2	9.3689
C3	61.7		C3	11.4136		C2	720.4		C2	24.5361		MS2	251.1		MS2	29.1443
C3	923.5		C3	13.7634		C2	230.3		C2	31.3721		MS2	2104.3		MS2	60.8215
C3	190.8		C3	8.30078		C2	21.9		C2	22.7051		MS2	107.4		MS2	11.2915
C3	2320.5		C3	10.3455		C2	31.5		C2	22.9797		MS2	45.1		MS2	11.6882
C3	34.1		C3	9.46045		C2	18		C2	15.2283		MS2	250.8		MS2	23.9868
C3	70.2		C3	25.8484		C2	543.1		C2	29.6936		MS2	1711.2		MS2	38.8184
C3	14.3		C3	12.7869		C2	1294.5		C2	19.8975		MS2	2094.1		MS2	14.7095
C3	651.8		C3	15.3809		C2	20.8		C2	36.6516		MS2	1188.9		MS2	29.9988
C3	1070.5		C3	12.5732		C2	16.7		C2	22.3389		MS2	476.1		MS2	35.9192
C3	69.5		C3	8.3313		C2	176.5		C2	21.7895		MS2	3233.9		MS2	18.8599
C3	113.5		C3	13.6414		C2	15.1		C2	29.3274		MS2	3586.2		MS2	44.6167
C3	475.5		C3	9.24682		C2	451.8		C2	18.0359		MS2	4095.1		MS2	8.02612
C3	343.2		C3	11.0779		C2	157		C2	13.2446		MS2	1444.8		MS2	24.7497
C3	582.7		C3	11.5051		C2	491.1		C2	23.4375		MS2	87.1		MS2	24.1089
C3	157.5		C3	32.135		C2	17.2		C2	57.5256		MS2	350.5		MS2	33.2947
C3	42.7		C3	9.27734		C2	466.6		C2	8.39233		MS2	1089.8		MS2	11.4136
C3	423.3		C3	24.1089		C2	875.7		C2	13.2446		MS2	7589.7		MS2	8.97217
C3	230.3		C3	14.801		C2	21.3		C2	32.4402		MS2	231.5		MS2	17.5476
C3	52.4		C3	24.9023		C2	233		C2	79.7119		MS2	2605.3		MS2	11.4441
C3	32.3		C3	9.24682		C2	593.1		C2	26.0315		MS2	1074.6		MS2	25.8789
C3	65.4		C3	9.79614		C2	180.5		C2	31.8909		MS2	96.2		MS2	13.1836
C3	65		C3	8.17871		C2	60.9		C2	42.3889		MS2	1499.5		MS2	51.9409
C3	302.9		C3	42.7246		C2	27.2		C2	24.5056		MS2	1232.5		MS2	47.0276
C3	173.5		C3	16.7847		C2	24.5		C2	45.929		MS2	375.4		MS2	60.2112
C3	1927.1		C3	15.0146		C2	161.6		C2	56.2134		MS2	116.8		MS2	13.855
C3	977		C3	12.7563		C2	954.1		C2	15.4114		MS2	2591.4		MS2	10.6812
C3	554		C3	17.1204		C2	99.9		C2	66.0705		MS2	598.9		MS2	14.9231
C3	284		C3	15.3809		C2	24.9		C2	20.4468		MS2	378.5		MS2	13.3057
C3	377.5		C3	12.7258		C2	50.9		C2	10.6201		MS2	449		MS2	14.1296
C3	372.6		C3	20.0195		C2	1114.5		C2	39.2151		MS2	3293.7		MS2	13.3057
C3	448.7		C3	9.88769		C2	28.2		C2	75.5615		MS2	5476.9		MS2	14.1296
C3	562.1		C3	8.08716		C2	237.7		C2	41.8701		MS2	2730.4		MS2	13.7024
C3	55.1		C3	11.4136		C2	464.5		C2	23.3459		MS2	5059.8		MS2	36.1633
C3	546.1		C3	8.39233		C2	86.3		C2	43.0603		MS2	382.7		MS2	14.74
C3	32.7		C3	15.2283		C2	141.8		C2	63.0798		MS2	341.2		MS2	13.3362
C3	596.1		C3	10.9253		C2	116.1		C2	28.9917		MS2	1426.8		MS2	9.24682
C3	25.7		C3	20.6909		C2	22.4		C2	58.7463		MS2	1411.3		MS2	13.916
C3	45.1		C3	11.0474		C2	590.7		C2	61.3403		MS2	767.7		MS2	12.0239
C3	487.9		C3	8.45337		C2	564.7		C2	44.4031		MS2	432.7		MS2	28.1982
C3	368.6		C3	9.94873		C2	44.7		C2	50.2625		MS2	4397.4		MS2	18.4326
C3	50.2		C3	13.6719		C2	460.5		C2	40.8325		MS2	875.4		MS2	49.0112
C3	19.2		C3	10.1318		C2	67.1		C2	62.6221		MS2	194.8		MS2	28.5339
C3	258.4		C3	12.2376		C2	127.9		C2	50.6897		MS2	78.2		MS2	9.46045
C3	482.9		C3	13.5193		C2	129.7		C2	13.6719		MS2	46.8		MS2	18.7073
C3	488.4		C3	16.9983		C2	53.9		C2	17.7612		MS2	318.1		MS2	11.9934
C3	89.8		C3	15.686		C2	126.8		C2	34.668		MS3	266.9		MS2	30.4565
C3	304		C3	18.5547		C2	431.6		C2	40.9851		MS3	802.7		MS2	28.3203
C3	42.3		C3	9.61304		C2	59.8		C2	33.2336		MS3	47.7		MS2	10.1318
C3	72.8		C3	11.6272		C2	61		C2	20.3857		MS3	139.2		MS2	41.4124
C3	225.5		C3	41.5955		C2	207		C2	12.8784		MS3	37.4		MS2	16.3879
C3	683.4		C3	9.06372		C2	202.5		C2	20.3857		MS3	321.8		MS2	14.2517
C3	182.5		C3	10.3455		C2	145.4		C2	75.4089		MS3	723.8		MS2	63.7512
C3	378.6		C3	13.2141		C2	122.8		C2	18.0054		MS3	38.4		MS2	28.1067
C3	187		C3	15.6555		C2	67.1		C2	25.6653		MS3	667.1		MS2	11.2915
C3	167.2		C3	9.73511		C2	63.4		C2	40.2527		MS3	39.1		MS2	17.0898
C3	324.5		C3	9.21631		C2	35.3		C2	13.0615		MS3	37		MS2	14.4043
C3	485.4		C3	27.7405		C2	501.9		C2	22.0337		MS3	174		MS2	12.4512
C3	609.7		C3	32.135		C2	83.8		C2	20.4163		MS3	345.6		MS2	25.2991
C3	151.6		C3	9.33838		C2	101.1		C2	19.8669		MS3	255.9		MS2	46.1731
C3	211.7		C3	23.8647		C2	29.3		C2	27.9541		MS3	372.3		MS3	10.6201
C3	193.8		C3	12.2376		C2	337.2		C2	58.96		MS3	732.3		MS3	19.2261
C3	100.4		C3	13.6414		C2	62		C2	25.4211		MS3	358.6		MS3	13.1226
C3	126.1		C3	8.11768		C2	305.9		C2	32.9285		MS3	1542.9		MS3	27.0386
C3	452		C3	25.5127		C2	198.3		C2	43.2434		MS3	171.2		MS3	10.6506
C3	326.7		C3	20.6604		C2	21		C2	19.8364		MS3	456		MS3	13.4277
C3	73.2		C3	30.0598		C2	110.2		C2	15.0452		MS3	616.8		MS3	18.5852
C3	233.7		C3	12.4512		C2	54.2		C2	45.7458		MS3	291.7		MS3	9.61304
C3	32.3		C3	22.4609		C2	79.5		C2	60.4553		MS3	1494.3		MS3	10.9253
C3	234.4		C3	10.1318		C2	89		C2	21.0571		MS3	279		MS3	36.8042
C3	142.1		C3	13.0005		C2	104.3		C2	56.5185		MS3	47.7		MS3	15.7776
C3	418.1		C3	15.9912		C2	228.8		C2	17.1204		MS3	1157.9		MS3	25.7568
C3	35.6		C3	16.0522		C2	546.7		C2	17.8223		MS3	272.8		MS3	10.8948
C3	400.1		C3	15.4419		C2	40.8		C2	53.6499		MS3	107.6		MS3	10.5896
C3	27.7		C3	18.4021		C2	119.7		C2	12.085		MS3	200.9		MS3	9.79614
C3	99.8		C3	10.1013		C2	233.6		C2	17.1204		MS3	731.2		MS3	17.5476
C3	272.8		C3	13.2141		C2	67.8		C2	62.9272		MS3	132.3		MS3	18.9514
C3	295.8		C3	12.9089		C2	331.4		C2	13.031		MS3	395		MS3	15.5335
C3	116.2		C3	12.085		C2	249		C2	11.8103		MS3	727.3		MS3	17.395
C3	231.9		C3	9.85718		C2	295.8		C2	32.3792		MS3	828.3		MS3	19.2261
C3	140.3		C3	10.7422		C2	1283.9		C2	11.6577		MS3	944.6		MS3	10.2539
C3	41.2		C3	14.4653		C2	285.8		C2	46.3867		MS3	302.5		MS3	28.9307
C3	244.8		C3	9.73511		C2	901.1		C2	18.5242		MS3	364.6		MS3	12.5732
C3	118		C3	10.0403		C2	191.2		C2	15.2893		MS3	590.7		MS3	9.79614
C3	171		C3	23.9868		C2	201.3		C2	27.6184		MS3	451.5		MS3	9.94873
C3	445.6		C3	17.6392		C2	88.6		C2	41.9006		MS3	741.5		MS3	13.2446
C3	531.8		C3	10.0403		C2	9		C2	21.8811		MS3	575.3		MS3	9.06372
C3	678.3		C3	18.1274		C2	593.4		C2	23.6206		MS3	444.8		MS3	26.6724
C3	95.7		C3	10.0708		C2	26.2		C2	56.2134		MS3	49.4		MS3	12.4817
C3	330.3		C3	10.4065		C2	126.5		C2	13.7634		MS3	231.5		MS3	11.1084
C3	1194.5		C3	13.3667		C2	736.5		C2	14.2517		MS3	129.5		MS3	14.2517
C3	148.8		C3	24.3835		C2	116.8		C2	36.4075		MS3	63.5		MS3	13.2446
C3	45.7		C3	22.2778		C2	30.6		C2	26.8555		MS3	722.1		MS3	19.2261
C3	241.4		C3	17.8833		C2	90.4		C2	14.7705		MS3	474.6		MS3	8.94165
C3	31.1		C3	32.3792		C2	23.4		C2	26.2146		MS3	236.4		MS3	11.2915
C3	33.6		C3	28.6865		C2	69.3		C2	56.7017		MS3	55.2		MS3	15.2893
C3	126.6		C3	21.2097		C2	334.6		C2	12.8174		MS3	418		MS3	18.219
C3	683.2		C3	14.2822		C2	426.3		C2	32.8369		MS3	495.8		MS3	20.1721
C3	51.1		C3	24.0784		C2	108.4		C2	16.3574		MS3	588.9		MS3	12.6343
C3	516.7		C3	13.1836		C2	293		C2	29.7852		MS3	443.6		MS3	14.3433
C3	400.3		C3	11.4136		C2	85.3		C2	9.76562		MS3	811.8		MS3	11.4441
C3	479		C3	12.1765		C2	225.2		C2	22.3084		MS3	991.4		MS3	17.9748
C3	25.1		C3	14.0381		C2	317.1		C2	29.541		MS3	333.7		MS3	14.1907
C3	224.1		C3	9.79614		C2	701.2		C2	16.571		MS3	346.3		MS3	17.6086
C3	834.4		C3	10.0098		C2	263.4		C2	34.729		MS3	310.1		MS3	51.5442
C3	385.9		C3	9.49097		C2	225		C2	11.6882		MS3	60.3		MS3	17.4255
C3	324.4		C3	14.6484		C2	561.4		C2	44.7693		MS3	216.5		MS3	15.8081
C3	695.1		C3	18.4936		C2	305.7		C2	20.2637		MS3	151.8		MS3	14.8621
C3	33.6		C3	23.0713		C2	452.2		C2	36.4075		MS3	189.2		MS3	10.1929
C3	135.3		C3	21.759		C2	24.7		C2	56.9763		MS3	488.5		MS3	20.1416
C3	246.2		C3	8.94165		C2	207.7		C2	12.97		MS3	1040.5		MS3	8.05664
C3	35		C3	17.4561		C2	94.7		C2	16.0522		MS3	120.2		MS3	13.1531
C3	13.6		C3	12.2986		C2	484.8		C2	33.6304		MS3	1620.1		MS3	12.7563
C3	356.8		C3	10.2844		C2	68.6		C2	29.2969		MS3	358		MS3	8.69751
C3	310.4		C3	8.57544		C2	337.8		C2	37.3535		MS3	2185.7		MS3	12.0544
C3	27.9		C3	9.46045		C2	256.9		C2	18.158		MS3	508.6		MS3	15.3809
C3	326.4		C3	8.30078		C2	160		C2	12.5427		MS3	210.3		MS3	10.6201
C3	790.3		C3	8.8501		C2	30.8		C2	18.3105		MS3	900.8		MS3	8.23974
C3	311.9		C3	8.66699		C2	72.2		C2	32.6233		MS3	730.7		MS3	10.8643
C3	16.5		C3	10.5286		C2	256.9		C2	24.8108		MS3	114.5		MS3	59.0515
C3	344.3		C3	19.7754		C2	49		C2	58.5327		MS3	179		MS3	13.2752
C3	445.5		C3	15.4724		C2	77.1		C2	10.5286		MS3	20		MS3	10.376
C3	16.5		C3	15.4419		C2	93.7		C2	69.8242		MS3	1067.7		MS3	15.8081
C3	170.9		C3	11.1694		C2	266.1		C2	32.2571		MS3	786.4		MS3	12.7258
C3	25.4		C3	10.1013		C2	180.3		C2	8.08716		MS3	216.1		MS3	13.9465
C3	169.9		C3	8.97217		C2	68.2		C2	11.5051		MS3	1308.9		MS3	27.4048
C3	266.4		C3	17.7307		C2	615.6		C2	9.73511		MS3	1790.7		MS3	16.6016
C3	284.4		C3	26.7639		C2	100.5		C2	19.7754		MS3	162.5		MS3	9.82666
C3	31.9		C3	27.1606		C2	143.8		C2	36.1938		MS3	854.4		MS3	12.6648
C3	239.8		C3	13.0615		C2	774.9		C2	36.2244		MS3	433		MS3	13.3667
C3	270.8		C3	22.7051		C2	69.1		C2	13.3667		MS3	2994		MS3	12.1155
C3	180		C3	11.1084		C2	99.4		C2	19.989		MS3	609.2		MS3	9.33838
C3	61.4		C3	8.20923		C2	238.4		C2	27.71		MS3	1954.5		MS3	15.3503
C3	661.4		C3	8.78906		C2	77		C2	14.4043		MS3	458.5		MS3	14.6179
C3	113.4		C3	23.8953		C2	77.1		C2	33.783		MS3	962.8		MS3	47.9126
C3	206.4		C3	9.70459		C2	400.3		C2	16.2048		MS3	67		MS3	11.5051
C3	241.4		C3	10.8643		C2	374.7		C2	32.135		MS3	1799.6		MS3	10.0708
C3	195.8		C3	9.79614		C2	27.8		C2	26.7334		MS3	946.8		MS3	11.1694
C3	207.9		C3	10.5286		C2	484.2		C2	41.1377		MS3	330.2		MS3	9.73511
C3	200.1		C3	9.15527		C2	38.2		C2	48.5535		MS3	311.3		MS3	10.1929
C3	405.6		C3	17.4561		C2	547.3		C2	10.498		MS3	793.1		MS3	28.656
C3	312.4		C3	11.9629		C2	151.4		C2	25.2686		MS3	640.8		MS3	10.8337
C3	380		C3	13.7024		C2	70		C2	12.1155		MS3	106.3		MS3	24.6582
C3	820		C3	13.855		C2	80.7		C2	11.261		MS3	259.7		MS3	10.7727
C3	712.1		C3	27.7405		C2	120.1		C2	27.832		MS3	98.7		MS3	26.7029
C3	279.2		C3	14.8621		C2	256.7		C2	14.2822		MS3	595.9		MS3	9.27734
C3	369.6		C3	18.7378		C2	205.9		C2	19.043		MS3	261.5		MS3	14.7095
C3	628.4		C3	9.70459		C2	157.7		C2	22.1863		MS3	376.9		MS3	52.5513
C3	1987.9		C3	10.0708		C2	645.2		C2	21.0571		MS3	258.2		MS3	8.36181
C3	350.4		C3	8.91113		C2	314.3		C2	13.7634		MS3	111.8		MS3	12.2681
C3	71.5		C3	12.4817		C2	427.4		C2	14.3433		MS3	1327.2		MS3	10.0708
C3	289.7		C3	28.2288		C2	11.7		C2	27.71		MS3	302.3		MS3	13.7939
C3	89.9		C3	11.5662		C2	171.2		C2	11.8408		MS3	349.6		MS3	19.928
C3	212		C3	13.6719		C2	293		C2	57.8613		MS3	1424		MS3	70.5566
C3	660.3		C3	20.7214		C2	114.7		C2	31.2805		MS3	4412		MS3	30.1209
C3	261.4		C3	30.3345		C2	91.3		C2	21.1792		MS3	6832.2		MS3	10.1013
C3	93.5		C3	12.4817		C2	49.3		C2	33.4473		MS3	897.8		MS3	11.7493
C3	137.4		C3	18.8293		C2	53.1		C2	25.1465		MS3	1669.3		MS3	21.1487
C3	547.1		C3	9.70459		C2	75.4		C2	34.5764		MS3	6069		MS3	15.7471
C4	92.1		C3	15.0146		C2	213.7		C2	15.4419		MS3	3593.6		MS3	14.0686
C4	546		C3	11.9934		C2	125.8		C2	48.2178		MS3	1384.8		MS3	11.0779
C4	149.8		C3	10.8948		C2	177.3		C2	14.8621		MS3	3115.8		MS3	9.61304
C4	49.8		C3	9.46045		C2	90.4		C2	21.0876		MS3	61.4		MS3	9.82666
C4	1210.7		C4	24.353		C2	485.9		C2	32.0434		MS3	1734.8		MS3	28.3508
C4	172.6		C4	77.1179		C2	262		C2	32.9895		MS3	7372.4		MS3	40.0085
C4	257.7		C4	13.8855		C2	133.7		C2	22.0642		MS3	2744.4		MS3	11.5662
C4	604.5		C4	12.4207		C2	61.1		C2	12.7258		MS3	7064.2		MS3	24.5972
C4	880.7		C4	49.1333		C2	133.8		C2	21.4539		MS3	9801.1		MS3	8.97217
C4	172		C4	27.8625		C2	130		C2	18.4936		MS4	66.5		MS3	23.3154
C4	262.6		C4	12.3596		C2	328.3		C2	29.6326		MS4	2070.1		MS3	13.0615
C4	328.4		C4	13.5498		C2	119.6		C2	31.9519		MS4	343		MS3	8.88061
C4	73.3		C4	13.6719		C2	413.7		C2	22.5525		MS4	1052.8		MS3	16.571
C4	47.6		C4	26.5808		C2	179		C2	20.3247		MS4	65.4		MS3	19.7143
C4	105.6		C4	14.3738		C2	44.9		C2	34.2407		MS4	1487		MS3	9.00268
C4	53		C4	38.9099		C2	73.8		C2	42.0227		MS4	433.5		MS3	10.8948
C4	848.6		C4	10.1623		C2	23.8		C2	24.9023		MS4	46.5		MS3	10.0403
C4	316.1		C4	14.2517		C2	153.4		C2	24.8718		MS4	1904.1		MS3	19.7143
C4	424.6		C4	14.6484		C2	475.8		C2	9.33838		MS4	4594.3		MS3	9.58252
C4	618.5		C4	10.4675		C2	384.1		C2	27.8931		MS4	424.4		MS3	34.2102
C4	307.7		C4	25.6348		C3	175.6		C2	12.2376		MS4	296		MS3	8.60596
C4	203.9		C4	12.7563		C3	1705.7		C2	37.9639		MS4	282.5		MS3	13.031
C4	227.2		C4	10.9558		C3	173.5		C2	16.7541		MS4	341.3		MS3	8.17871
C4	72.8		C4	8.48389		C3	83.1		C2	17.8833		MS4	4473.2		MS3	8.69751
C4	254.2		C4	15.564		C3	60.6		C3	34.8511		MS4	1112.1		MS3	12.0544
C4	390.9		C4	29.0222		C3	576.4		C3	79.834		MS4	755.6		MS4	79.895
C4	150.6		C4	60.1196		C3	3280.7		C3	71.8689		MS4	65.9		MS4	12.8479
C4	367.2		C4	15.5029		C3	219.7		C3	28.4119		MS4	477.8		MS4	10.498
C4	206.1		C4	21.698		C3	910.5		C3	21.1182		MS4	787.8		MS4	45.227
C4	193.7		C4	10.6506		C3	715.5		C3	18.3411		MS4	230.5		MS4	12.6648
C4	211.6		C4	24.7192		C3	1019.4		C3	45.4407		MS4	981.2		MS4	14.5264
C4	47		C4	8.20923		C3	1298.2		C3	37.384		MS4	1272.4		MS4	17.3035
C4	298.1		C4	46.3257		C3	749.1		C3	30.0293		MS4	2490.8		MS4	17.5171
C4	331		C4	12.3596		C3	550.1		C3	8.63647		MS4	1934.5		MS4	11.2915
C4	546.9		C4	11.7493		C3	647.2		C3	70.5261		MS4	648.6		MS4	26.9165
C4	179.3		C4	11.3831		C3	1132.1		C3	9.79614		MS4	3414.3		MS4	11.0168
C4	416.4		C4	44.342		C3	795.4		C3	44.3725		MS4	984.1		MS4	73.7915
C4	445.3		C4	19.3787		C3	3896.1		C3	36.8652		MS4	4661.7		MS4	8.91113
C4	882.7		C4	8.88061		C3	257.9		C3	42.45		MS4	575.6		MS4	15.4724
C4	739.1		C4	11.8408		C3	261.1		C3	77.3926		MS4	672		MS4	45.0134
C4	122		C4	29.0832		C3	164.4		C3	29.9683		MS4	2685.9		MS4	15.5335
C4	319.4		C4	13.2752		C3	246.1		C3	34.6985		MS4	588.1		MS4	12.4207
C4	74.6		C4	16.9372		C3	110		C3	22.1252		MS4	510.6		MS4	9.39941
C4	297.5		C4	33.02		C3	1554.1		C3	70.5566		MS4	495.1		MS4	10.5591
C4	131		C4	18.4326		C3	387.2		C3	35.9802		MS4	1714.8		MS4	13.5803
C4	382.5		C4	20.0195		C3	387		C3	30.8227		MS4	2119.4		MS4	25.0855
C4	125.9		C4	19.8975		C3	1017.1		C3	18.4326		MS4	1627.1		MS4	48.523
C4	812.2		C4	37.1094		C3	325		C3	22.8882		MS4	1681.8		MS4	24.353
C4	157.9		C4	13.3972		C3	136.8		C3	40.863		MS4	1387.7		MS4	14.7095
C4	162.2		C4	19.4702		C3	258.8		C3	32.5928		MS4	495.5		MS4	16.8762
C4	260.3		C4	27.5574		C3	131.9		C3	50.2014		MS4	832.4		MS4	11.8408
C4	147.4		C4	12.6648		C3	33.5		C3	52.8259		MS4	2252.2		MS4	8.63647
C4	118.3		C4	10.0708		C3	438.3		C3	23.2849		MS4	1947.7		MS4	23.0102
C4	224.7		C4	23.8953		C3	644.4		C3	67.6269		MS4	2079.4		MS4	10.9863
C4	248.7		C4	13.9771		C3	5236.9		C3	17.6697		MS4	602.9		MS4	26.3672
C4	86.6		C4	36.9873		C3	257.1		C3	46.5698		MS4	1263		MS4	17.9443
C4	30.4		C4	13.7329		C3	308		C3	32.0434		MS4	360.8		MS4	11.261
C4	799.9		C4	10.9253		C3	227.7		C3	27.9846		MS4	237.3		MS4	11.7798
C4	206.1		C4	17.1814		C3	1795		C3	49.1638		MS4	407.5		MS4	53.9856
C4	474.8		C4	12.7258		C3	62.5		C3	32.8064		MS4	578.2		MS4	19.2566
C4	472.4		C4	57.9529		C3	1115.7		C3	19.928		MS4	1227.7		MS4	22.2778
C4	80.5		C4	65.1245		C3	532.3		C3	42.0227		MS4	169.2		MS4	11.2305
C4	107.5		C4	18.7073		C3	1059.9		C3	22.1252		MS4	1016		MS4	45.1355
C4	127.1		C4	22.5525		C3	1260.5		C3	76.5381		MS4	1266		MS4	8.8501
C4	82.1		C4	17.6392		C3	2255.8		C3	27.3132		MS4	169.2		MS4	10.7117
C4	123.4		C4	26.1536		C3	121.2		C3	29.8767		MS4	165.5		MS4	12.085
C4	267.1		C4	20.2942		C3	997.2		C3	76.2329		MS4	358.2		MS4	14.3433
C4	547.2		C4	17.5171		C3	151.4		C3	27.3743		MS4	2067		MS4	17.4561
C4	27		C4	13.4277		C3	28.2		C3	79.0405		MS4	601.1		MS4	36.2549
C4	20.9		C4	20.752		C3	647.5		C3	31.7078		MS4	416		MS4	8.60596
C4	935		C4	23.3765		C3	694.6		C3	33.9966		MS4	675.2		MS4	15.5945
C4	132.7		C4	14.4653		C3	446.5		C3	20.3857		MS4	913.7		MS4	14.0076
C4	320.2		C4	30.4871		C3	74		C3	23.9563		MS4	558.3		MS4	9.61304
C4	450.4		C4	40.802		C3	670.9		C3	34.6069		MS4	1850.5		MS4	21.5759
C4	36.2		C4	40.3747		C3	633.1		C3	31.0669		MS4	2124.8		MS4	13.0005
C4	16.2		C4	28.1372		C3	1715.9		C3	54.9622		MS4	1623.4		MS4	11.7188
C4	30.2		C4	10.7117		C3	1831.4		C3	58.4412		MS4	1895.9		MS4	11.3831
C4	88.9		C4	19.7143		C3	85.2		C3	16.449		MS4	1440.7		MS4	21.6675
C4	543.6		C4	8.54492		C3	39.6		C3	38.6963		MS4	531.8		MS4	15.7776
C4	210.2		C4	14.74		C3	1693		C3	17.7307		MS4	192.2		MS4	71.5332
C4	199.3		C4	13.3362		C3	1712		C3	11.7493		MS4	1628.8		MS4	15.564
C4	110.1		C4	37.6892		C3	331		C3	10.5591		MS4	43.8		MS4	10.2539
C4	470.5		C4	13.1836		C3	1267.8		C3	46.5088		MS4	234.7		MS4	21.0571
C4	114.2		C4	9.42993		C3	79.7		C3	18.7073		MS4	1037		MS4	11.1389
C4	274.1		C4	23.7427		C3	1954.4		C3	56.488		MS4	350		MS4	8.72803
C4	482.1		C4	30.9143		C3	209.8		C3	14.2822		MS4	167		MS4	46.2341
C4	216.9		C4	19.5312		C3	314.4		C3	50.1099		MS4	2045.6		MS4	24.9939
C4	23.3		C4	14.0076		C3	273.5		C3	40.1306		MS4	1652.4		MS4	11.7188
C4	114.1		C4	33.3557		C3	222.3		C3	33.8745		MS4	168.7		MS4	15.0452
C4	15.9		C4	41.9922		C3	1096.4		C3	22.2473		MS4	2784.4		MS4	13.2446
C4	190.2		C4	35.1868		C3	773.4		C3	9.61304		MS4	507.7		MS4	12.8784
C4	108.5		C4	20.4773		C3	212.5		C3	37.6587		MS4	35.9		MS4	22.6135
C4	67.7		C4	34.8205		C3	979.6		C3	38.6658		MS4	85.4		MS4	13.0615
C4	517.6		C4	12.8479		C3	685.4		C3	24.4141		MS4	1940		MS4	19.7754
C4	89.3		C4	18.7378		C3	222.2		C3	19.0735		MS4	2679		MS4	14.2822
C4	135.9		C4	15.7165		C3	80.2		C3	33.8135		MS4	186.9		MS4	45.2576
C4	15.7		C4	10.1623		C3	796.8		C3	13.9771		MS4	1999.8		MS4	17.2424
C4	318.3		C4	19.7449		C3	899		C3	62.2864		MS4	229.4		MS4	76.5381
C4	416.7		C4	19.5007		C3	212.9		C3	14.1907		MS4	639.8		MS4	26.4587
C4	887.8		C4	9.70459		C3	426.5		C3	14.8315		MS4	863.8		MS4	61.0352
C4	258.8		C4	17.9443		C3	1349.7		C3	29.5715		MS4	497.7		MS4	12.5427
C4	240.6		C4	29.9377		C3	66.9		C3	25.4517		MS4	911.3		MS4	8.78906
C4	271.1		C4	8.36181		C3	382.4		C3	13.5498		MS4	275.9		MS4	11.1084
C4	85.5		C4	10.9253		C3	493.8		C3	66.2536		MS4	998.9		MS4	49.4385
C4	634.5		C4	33.4473		C3	729.9		C3	8.75854		MS4	179.1		MS4	13.7024
C4	1088.8		C4	17.4255		C3	1064.5		C3	29.9988		MS4	216.8		MS4	15.4419
C4	170.5		C4	10.5896		C3	377.9		C3	28.0151		MS4	23.8		MS4	22.7661
C4	569.3		C4	12.085		C3	295.9		C3	45.4102		MS4	760.7		MS4	11.6272
C4	387.5		C4	39.4592		C3	883.2		C3	63.9038		MS4	466.4		MS4	20.5078
C4	157		C4	16.1133		C3	508.7		C3	38.8794		MS4	2460.4		MS4	13.3057
C4	1031.2		C4	17.0593		C3	175.4		C3	19.2566		MS4	795.8		MS4	31.7993
C4	350.5		C4	9.15527		C3	84.4		C3	18.8293		MS4	237.8		MS4	15.3503
C4	24.2		C4	23.0713		C3	1043.8		C3	24.9939		MS4	643		MS4	17.9138
C4	123.4		C4	11.1389		C3	79.8		C3	41.4429		MS4	76.2		MS4	12.0544
C4	163.3		C4	23.8342		C3	719.7		C3	28.9612		MS4	853.4		MS4	56.3355
C4	918.6		C4	20.2331		C3	798.2		C3	22.0032		MS4	158.6		MS4	50.6897
C4	149.5		C4	17.273		C3	2289.9		C3	30.8227		MS4	2066.5		MS4	12.2376
C4	50.1		C4	8.11768		C3	241.2		C3	22.4304		MS4	729.6		MS4	15.3809
C4	61.1		C4	27.8625		C3	865.7		C3	65.8264		MS4	880.5		MS4	16.2354
C4	108.1		C4	8.5144		C3	175		C3	23.7732		MS4	2913.8		MS4	17.6086
C4	171.7		C4	26.4282		C3	192.9		C3	23.1323		MS4	758.6		MS4	13.3667
C4	338.3		C4	13.1836		C3	346.2		C3	14.6484		MS5	11858.1		MS4	8.5144
C4	297.8		C4	40.4968		C3	882.6		C3	21.6675		MS5	4484.7		MS4	14.4043
C4	469.6		C4	17.395		C3	58.7		C3	13.9465		MS5	11277.4		MS4	39.3372
C4	439.7		C4	12.3291		C3	63.6		C3	47.7295		MS5	1949.6		MS4	26.2451
C4	21.8		C4	16.9372		C3	182.1		C3	39.3982		MS5	14779.5		MS4	20.3552
C4	581.9		C4	16.8762		C3	100.9		C3	42.4805		MS5	13893.4		MS4	56.5185
C4	405.9		C4	12.3291		C3	145.3		C3	66.3147		MS5	26801.7		MS4	41.9617
C4	291.8		C4	18.6157		C3	3038.4		C3	12.7258		MS5	9546.3		MS4	10.6506
C4	1183.4		C4	21.6675		C3	775.9		C3	57.5256					MS4	15.7776
C4	220.6		C4	9.58252		C3	404.6		C3	62.8052					MS4	8.8501
C4	849.1		C4	26.6113		C3	242.5		C3	60.9131					MS4	79.5593
C4	311.7		C4	11.5356		C3	133.5		C3	47.4548					MS4	9.09424
C4	462.5		C4	65.4297		C3	57.8		C3	16.1743					MS4	54.718
C4	204.7		C4	12.5427		C3	71.7		C3	47.4853					MS4	19.5618
C4	465.9		C4	12.8174		C3	477.7		C3	21.9727					MS4	30.2124
C4	684.1		C4	13.916		C3	2120.6		C3	36.1938					MS4	47.2412
C4	57.2		C4	31.5857		C3	676.1		C3	16.4795					MS4	47.0276
C4	1061.3		C4	46.1731		C3	165.5		C3	30.7312					MS5	9.58252
C4	217.7		C4	8.30078		C3	2662.2		C3	26.1841					MS5	8.02612
C4	289.1		C4	35.9192		C3	32.6		C3	26.2451					MS5	8.57544
C4	475.7		C4	24.8718		C3	133.8		C3	21.698					MS5	59.0515
C4	183		C4	20.1721		C3	1848.5		C3	18.7378					MS5	8.88061
C4	41.6		C4	9.12476		C3	322		C3	37.1094					MS5	9.24682
C4	157.7		C4	39.2761		C3	532.3		C3	38.6963					MS5	11.2305
C4	26.5		C4	25.6348		C3	1037.3		C3	74.3103					MS5	59.5703
C4	490.8		C4	8.23974		C3	572.4		C3	14.1907					MS5	8.42285
C4	31.9		C4	24.9634		C3	727.7		C3	73.7915
C4	152.3		C4	13.7024		C3	334.5		C3	17.7612
C4	739.2		C4	17.4255		C3	474.9		C3	35.7666
C4	81.5		C4	10.7422		C3	623.8		C3	8.08716
C4	131.4		C4	14.2822		C3	1194.1		C3	17.4561
C4	124.7		C4	19.5312		C3	64.8		C3	11.5662
C4	156		C4	11.4441		C3	456.1		C3	24.6887
C4	191.1		C4	24.7497		C3	641.5		C3	22.2473
C4	91.7		C4	10.2234		C3	1654		C3	11.4746
C4	112.2		C4	23.4375		C3	1443.1		C3	49.1943
C4	231.5		C4	9.64355		C3	602.7		C3	41.9312
C4	648.8		C4	12.1765		C3	354.5		C3	36.7126
C4	66.6		C4	22.1863		C3	643.2		C3	31.9824
C4	423		C4	58.1055		C3	434.3		C3	24.9939
C4	152.9		C4	14.3433		C3	209.4		C3	35.6445
C4	25.9		C4	26.5198		C3	317.9		C3	22.7051
C4	235.9		C4	10.9253		C3	1965.3		C3	23.407
C4	174.2		C4	12.085		C3	945		C3	66.2536
C4	182.6		C4	12.1155		C3	159.5		C3	14.9231
C4	17		C4	16.3269		C3	238.8		C3	12.5122
C4	479.3		C4	43.4265		C3	316.6		C3	25.0855
C4	37.1		C4	31.2195		C3	134.7		C3	55.1453
C4	112.4		C4	10.7727		C3	67.3		C3	47.2107
C4	38.4		C4	12.1765		C3	954.4		C3	36.5295
C4	341.8		C4	14.3738		C3	2852.9		C3	40.6799
C4	89.3		C4	12.7258		C3	220.2		C3	31.8909
C4	87.8		C4	17.334		C3	991.8		C3	13.855
C4	94.6		C4	14.8621		C3	970.6		C3	37.7808
C4	84.8		C4	49.53		C3	50.7		C3	59.021
C4	86.9		C4	42.572		C3	298.9		C3	8.45337
C4	219.5		C4	11.9629		C3	1110.4		C3	20.1721
C4	707		C4	21.0571		C3	356.1		C3	27.71
C4	774.9		C4	24.8718		C3	618.5		C3	26.947
C4	138		C4	28.3508		C3	546.5		C3	25.7873
C4	34.8		C4	17.9138		C3	353.2		C3	14.1907
C4	558.7		C4	30.7617		C3	560.4		C3	43.7317
C4	55.6		C4	12.4512		C3	596.2		C3	31.1584
C4	194.5		C4	19.8669		C3	310.5		C3	69.1833
C4	263.6		C4	19.5618		C3	107		C3	28.2288
C4	306.4		C4	11.4136		C3	2424.8		C3	18.1274
C4	994.9		C4	45.1355		C3	234.8		C3	38.8184
C4	643.3		C4	31.4636		C3	43.5		C3	26.7944
C4	962.1		C4	23.4375		C3	633.1		C3	14.1602
C4	714.7		C4	16.0522		C3	594.5		C3	32.9895
C4	213.5		C4	16.4185		C4	1790.9		C3	31.2805
C4	419.2		C4	14.2212		C4	541.5		C3	18.0054
C4	371.8		C4	19.5618		C4	2348.9		C3	70.7703
C4	350		C4	41.4429		C4	927.4		C3	34.8205
C4	50.3		C4	17.4561		C4	200.5		C3	17.3645
C4	508.8		C4	13.3972		C4	1510.4		C4	27.1301
C4	19		C4	13.6108		C4	1173.9		C4	12.2376
C4	31.7		C4	13.9465		C4	1221.3		C4	8.36181
C4	575.8		C4	37.323		C4	923.6		C4	16.4795
C4	18.6		C4	21.4539		C4	367.2		C4	10.2234
C4	163.5		C4	51.3		C4	4289.2		C4	8.78906
C4	112.1		C4	27.6794		C4	591.9		C4	19.0125
C4	191.1		C4	11.9018		C4	1935.6		C4	13.3362
C4	700.3		C4	21.3928		C4	448.6		C4	30.7312
C4	183.9		C4	27.2217		C4	2307.6		C4	12.8784
C4	41.1		C4	33.5083		C4	824.7		C4	12.6648
C4	139.7		C4	10.9558		C4	605.6		C4	19.0735
C4	821.6		C4	23.0102		C4	1988.6		C4	15.8081
C4	771.6		C4	9.27734		C4	1009.3		C4	12.4512
C4	259.7		C4	16.6321		C4	1646.4		C4	10.6812
C4	48.3		C4	39.1235		C4	1432.4		C4	31.25
C4	102.1		C4	31.4331		C4	335.6		C4	11.3831
C4	875.5		C4	12.4512		C4	4707.7		C4	24.9329
C4	247.2		C4	16.9983		C4	2804.7		C4	39.5203
C4	95.3		C4	24.5056		C4	812.6		C4	12.6343
C4	138.1		C4	12.3901		C4	4957.7		C4	15.1062
C4	205.7		C4	8.42285		C4	980.3		C4	13.3667
C4	136.9		C4	41.8701		C4	1347.1		C4	15.5945
C4	509.1		C4	21.759		C4	2008		C4	37.8723
C4	414.8		C4	18.5852		C4	1460.6		C4	10.498
C4	224.4		C4	8.20923		C4	1680.1		C4	9.00268
C4	184.8		C4	35.0342		C4	1791		C4	9.61304
C4	112.1		C4	24.3835		C4	491.2		C4	9.97925
C4	453.3		C4	30.5176		C4	1922.2		C4	33.3862
C4	196		C4	16.6931		C4	4555.8		C4	22.3999
C4	446.5		C4	23.1018		C4	119.6		C4	8.39233
C4	204.4		C4	26.5198		C4	559.2		C4	30.1209
C4	225.4		C4	12.5732		C4	231.9		C4	30.0598
C4	14.3		C4	10.7422		C4	1305		C4	42.3584
C4	64.3		C4	16.0828		C4	2790		C4	12.4817
C4	284.9		C4	17.6086		C4	150.2		C4	22.7661
C4	63.6		C4	53.8025		C4	950.8		C4	17.1814
C4	76.6		C4	12.6343		C4	2413.1		C4	33.3252
C4	28.4		C4	20.9351		C4	1117.8		C4	14.4959
C4	19.1		C4	10.2234		C4	447.7		C4	45.0745
C4	187.3		C4	8.36181		C4	713.9		C4	16.2659
C4	233.7		C4	17.6392		C4	567.2		C4	33.8745
C4	17.7		C4	11.4441		C4	668.8		C4	9.49097
C4	306.3		C4	8.3313		C4	3039.9		C4	20.5078
C4	658.6		C4	18.3411		C4	665		C4	16.8152
C4	144.2		C4	19.7143		C4	586.8		C4	13.5498
C4	203.9		C4	28.6255		C4	3584.2		C4	12.8479
C4	34.5		C4	31.4026		C4	51.9		C4	26.4282
C4	279.8		C4	11.0779		C4	531		C4	21.4233
C4	223.8		C4	22.6135		C4	3638.6		C4	35.3088
C4	197		C4	68.7866		C4	3182		C4	19.0735
C4	113.6		C4	11.5051		C4	747.2		C4	48.3093
C4	102.7		C4	22.1863		C4	520.6		C4	63.2019
C4	110.4		C4	34.7595		C4	3795.3		C4	9.42993
C4	240.1		C4	12.7563		C4	1251.6		C4	25.5737
C4	161.8		C4	11.5051		C4	2341.8		C4	42.3279
C4	25.6		C4	35.0037		C4	4495.6		C4	24.7192
C4	536.2		C4	54.2297		C4	2583.6		C4	28.3814
C4	1078		C4	22.8882		C4	1744.8		C4	34.2102
C4	184.1		C4	27.1301		C4	827.8		C4	39.8559
C4	244.7		C4	15.686		C4	1480.7		C4	8.97217
C4	426.3		C4	25.3601		C4	997.5		C4	11.0779
C4	52.6		C4	9.46045		C4	1741.1		C4	20.4468
C4	85.5		C4	38.8489		C4	358.5		C4	35.9802
C4	21.5		C4	61.7981		C4	1132.5		C4	13.1836
C4	1191.6		C4	31.4331		C4	1148.8		C4	13.9465
C4	17.9		C4	27.2217		C4	1049.4		C4	14.0076
C4	164.2		C4	59.2651		C4	1307.1		C4	46.814
C4	314.6		C4	36.0413		C4	189.2		C4	16.3879
C4	191.1		C4	26.3977		C4	1625.4		C4	48.6145
C4	14.5		C4	23.1934		C4	1064.8		C4	11.2305
C4	173.3		C4	22.644		C4	96.8		C4	18.5547
C4	56.5		C4	48.1567		C4	871.6		C4	17.7918
C4	148.2		C4	61.676		C4	94.6		C4	26.4282
C4	736.1		C4	21.5454		C5	3961.9		C4	36.8957
C4	259.7		C4	21.4233		C5	1305		C4	26.7639
C4	236.6		C4	53.0701		C5	3044		C4	52.9175
C4	736.5		C4	36.6516		C5	2441.7		C4	26.886
C4	437.2		C4	23.468		C5	693.5		C4	39.7949
C4	225.7		C4	13.2141		C5	1951		C4	13.3362
C4	156.8		C4	17.273		C5	335.6		C5	10.2234
C4	673.5		C4	15.2283		C5	3120.4		C5	70.4651
C4	184.8		C4	14.9841		C5	1061.7		C5	49.9573
C4	483.2		C4	8.63647		C5	1850.6		C5	10.6506
C4	326.4		C4	66.7114		C5	306.9		C5	35.9192
C4	494.3		C4	10.498		C5	503.5		C5	69.9768
C4	35.1		C4	12.6038		C5	650.5		C5	17.4255
C4	397.6		C4	35.3394		C5	678.5		C5	18.3411
C4	596.6		C4	26.3977		C5	1703.1		C5	19.8364
C4	49.4		C4	14.5264		C5	1042.5		C5	65.7043
C4	21.5		C4	10.1318		C5	3508.6		C5	29.5105
C4	201.7		C4	15.4419		C5	4265.6		C5	49.7742
C4	225.8		C4	17.8833		C5	282.3		C5	11.8408
C4	72.9		C4	14.679		C5	317.2		C5	15.9607
C4	289.9		C4	11.4136		C5	401.9		C5	19.928
C4	243.1		C4	27.8931		C5	499.6		C5	45.2576
C4	66.9		C4	36.1328		C5	2756.4		C5	8.69751
C4	515.4		C4	21.3623		C5	676.1		C5	56.7017
C4	22.1		C4	39.2761		C5	1085		C5	51.4221
C4	244.7		C4	28.4729		C5	2539.2		C5	30.0903
C4	1211.7		C4	40.2527		C5	2304.6		C5	63.2934
C4	359.1		C4	13.1836		C5	906.5		C5	17.5171
C4	310.9		C4	24.3835		C5	3280		C5	18.219
C4	278.7		C4	13.9465		C5	1556.8		C5	15.5029
C4	22		C4	35.553		C5	769.4		C5	17.7918
C4	150.1		C4	16.6931		C5	1163.8		C5	36.5906
C4	179.8		C4	28.2593		C5	2509		C5	38.2385
C4	512.3		C4	14.8621		C5	511.6		C5	15.1367
C4	28.2		C4	8.45337		C5	32.8		C5	47.76
C4	420.3		C4	33.2336		C5	3981.7		C5	31.9214
C4	127.7		C4	11.1389		C5	1073.5		C5	46.5088
C4	190.1		C4	37.323		C5	371.9		C5	15.2283
C4	123.2		C4	40.4663		C5	1433.3		C5	22.7966
C4	88.1		C4	20.1416		C5	2163.3		C5	49.0417
C4	196.6		C4	18.4936		C5	2561		C5	29.7546
C4	358		C4	11.2915		C5	683		C5	30.7312
C4	96.3		C4	11.6272		C5	2551.7		C5	10.3149
C4	27.8		C4	56.9153		C5	1547.5		C5	31.6772
C4	671.2		C4	40.1306		C5	98		C5	71.1365
C4	61		C4	78.9795		C5	809		C5	28.5645
C4	54.1		C4	12.3596		C5	481.7		C5	26.1841
C4	189.5		C4	25.5127		C5	2871.6		C5	31.25
C4	166.9		C4	9.88769		C5	6653.3		C5	62.6831
C4	21.8		C4	38.3301		C5	1578.3		C5	71.3806
C4	198.9		C4	13.5803		C5	1071.2		C5	22.9492
C4	323.7		C4	9.70459		C5	3732.3		C5	35.4614
C4	13.2		C4	8.66699		C5	541.4		C5	44.4641
C4	113.8		C4	13.2446		C5	2115.8		C5	24.4141
C4	49.6		C4	9.64355		C5	1268.9		C5	41.3513
C4	126.8		C4	16.7236		C5	53.4		C5	26.3367
C4	136.1		C4	16.2354		C5	741.4		C5	32.2266
C4	703.8		C4	11.9934		C5	996.5		C5	31.189
C4	575.3		C4	13.6108		C5	696.4		C5	25.116
C4	269.2		C4	23.5901		C5	2716.3		C5	10.6201
C4	103.5		C4	40.2527		C5	435.3		C5	36.7432
C4	71.5		C4	58.0444		C5	2782		C5	42.0837
C4	56.9		C4	21.6064		C5	1749		C5	28.4119
C4	198.2		C4	44.0063		C5	1442.4		C5	28.4424
C4	20.1		C4	14.5569		C5	617.1		C5	74.2798
C4	278.6		C4	21.5149		C5	1567.6		C5	28.9307
C4	36.5		C4	16.3879		C5	2554.3		C5	24.5666
C4	179.7		C4	15.1977		C5	297.7		C5	13.7939
C4	222.6		C4	22.0947		C5	4154.5		C5	36.3159
C4	51.8		C4	15.8386		C5	464.3		C5	57.4646
C4	139.9		C4	11.261		C5	1772.8		C5	44.7693
C4	94.8		C4	18.2495		C5	561.8		C5	24.5361
C4	242.8		C4	18.9209		C5	2888.5		C5	27.4048
C4	388.3		C4	42.633		C6	1588.5		C5	33.5083
C4	1053.5		C4	13.0005		C6	1120		C5	22.8577
C4	157.8		C4	39.7949		C6	4705.7		C5	27.8931
C4	105.4		C4	18.5852		C6	6015.8		C5	48.0652
C4	27		C4	10.437		C6	618.4		C5	10.498
C4	64.4		C4	70.8313		C6	207.5		C5	15.5945
C4	14.2		C4	13.3972		C6	2078.2		C5	64.4531
C4	397.1		C4	16.3269		C6	158.1		C6	12.5427
C4	313.9		C4	16.8152		C6	1463.3		C6	20.5078
C4	344.9		C4	13.855		C6	1287		C6	11.1084
C4	156.1		C4	16.6931		C6	2597.3		C6	29.1138
C4	105.8		C4	11.3831		C6	729.5		C6	9.76562
C4	39.5		C4	21.759		C6	2680.5		C6	10.0098
C4	517.7		C4	42.633		C6	356.7		C6	18.6157
C4	107.6		C4	45.99		C6	208.3		C6	14.2822
C4	73.2		C4	28.7476		C6	1411.8		C6	21.0266
C4	66.1		C4	26.4282		C6	1186.6		C6	48.4924
C4	397.2		C4	18.5852		C6	1050.9		C6	27.4658
C4	193		C4	17.4866		C6	1267.3		C6	14.1296
C4	282.5		C4	19.2871		C6	963.9		C6	9.27734
C4	406.2		C4	26.062		C6	2895.9		C6	9.79614
C4	29.9		C4	10.5286		C6	7747		C6	14.8926
C4	40.5		C4	30.365		C6	77.5		C6	17.5171
C4	256.4		C4	14.679		C6	158.1		C6	17.3645
C4	200.5		C4	13.2446		C6	41.9		C6	15.8386
C4	47.1		C4	14.3127		C6	49.6		C6	9.52148
C4	215.9		C4	16.9067		C6	51.6		C6	14.5264
C4	469.1		C4	35.7361		C6	56.7		C6	19.5618
C4	237		C4	29.8157		C6	100		C6	8.94165
C4	209.3		C4	16.7236		C6	57.9		C6	36.499
C4	37.3		C4	41.3818		C6	116.8		C6	27.9541
C4	117.7		C4	17.0288		C6	47.6		C6	21.4844
C4	1093.5		C4	57.6172		C6	185.7		C6	21.9421
C4	144.2		C4	25.1465		C6	32.6		C6	26.4893
C4	46.8		C4	25.0855		C6	53.2		C6	12.085
C4	135.7		C4	17.7307		C6	55.8		C6	17.8528
C4	87.6		C4	36.0718		C6	157.7		C6	10.3149
C4	481.4		C4	27.3438		C6	98.5		C6	19.2871
C4	410.4		C4	16.9678		C6	151.9		C6	10.4675
C4	22.7		C4	25.7263		C6	72		C6	12.97
C4	67.8		C4	50.7202		C6	102.9		C6	14.3738
C4	142		C4	33.081		C6	74.8		C6	11.7493
C4	255.8		C4	30.8838		C6	105.3		C6	18.5547
C4	202.1		C4	18.4021		C6	55.3		C6	21.1182
C4	72.2		C4	57.4951		C6	63.7		C6	14.3127
C4	134.7		C4	23.3459		C6	64		C6	18.0054
C4	167.7		C4	16.9372		C6	156		C6	8.75854
C4	23.7		C4	17.9138		C6	169.9		C6	22.3694
C4	309.3		C4	26.3367		C6	157.6		C6	14.2517
C4	188.2		C4	27.4353		C6	60.4		C6	16.4795
C4	482		C4	13.5193		C6	24.7		C6	8.8501
C4	411		C4	39.2151		C6	56.5		C6	17.3035
C4	198.6		C4	8.78906		C6	149.5		C6	21.1792
C4	72.7		C4	28.4424		C6	62		C6	20.6604
C4	533.3		C4	14.801		C6	168.8		C6	14.2212
C4	41.8		C4	20.6299		C6	205.2		C6	17.9138
C4	639.7		C4	16.1133		C6	90.7		C6	19.4702
C4	132		C4	29.8157		C6	101.1		C6	13.3667
C4	52.2		C4	25.1465		C6	142.3		C6	10.1318
C4	40.6		C4	25.8484		C6	865		C6	13.2752
C4	125.2		C4	17.8833		C6	150.3		C6	17.4561
C4	1030.7		C4	26.062		C6	191.6		C6	18.219
C4	183		C4	15.9607		C6	116.3		C6	31.6467
C4	213.1		C4	26.6418		C6	186.1		C6	12.6953
C4	650.5		C4	17.4561		C6	147.2		C6	13.7634
C4	17.2		C4	12.5122		C6	258.4		C6	19.0735
C4	57		C4	8.94165		C6	145		C6	15.2588
C4	927.3		C4	13.1836		C6	279.5		C6	14.4653
C4	429.1		C4	11.1084		C6	289.7		C6	8.5144
C4	460.4		C4	50.3235		C6	326.7		C6	25.2686
C4	155.8		C4	51.1169		C6	152		C6	14.6179
C4	233.5		C4	21.5759		C6	86.9		C6	17.0898
C4	39.1		C4	30.1819		C6	452		C6	12.6343
C4	19.8		C4	17.8833		C6	66.9		C6	14.4653
C4	35.6		C4	31.7383		C6	182.6		C6	15.4419
C4	355.3		C4	17.0898		C6	55.4		C6	23.4985
C4	397.6		C4	20.8435		C6	60.9		C6	24.9023
C4	308.8		C4	26.2146		C6	321.8		C6	28.2898
C4	926.3		C4	9.97925		C6	389		C6	13.6719
C4	840.2		C4	21.2707		C6	82.3		C6	22.0032
C4	127		C4	14.5569		C6	41		C6	13.855
C4	478.7		C4	15.5335		C6	69.1		C6	18.6157
C4	296.8		C4	23.1018		C6	217.2		C6	21.3623
C4	68		C4	12.4512		C6	208.5		C6	10.8337
C4	106.3		C4	10.9558		C6	88		C6	12.9395
C4	161		C4	39.978		C6	380		C6	16.571
C4	390.6		C4	53.2532		C6	74.1		C6	12.2681
C4	76.2		C4	9.27734		C6	73.4		C6	10.8948
C4	30.9		C4	12.2376		C6	63.3		C6	13.0615
C4	262.4		C4	44.1589		C6	75.6		C6	13.1531
C4	111.1		C4	8.23974		C6	75.9		C6	23.2239
C4	128.3		C4	14.4653		C6	86.3		C6	13.2141
C4	389.5		C4	9.27734		C6	84.2		C6	25.8484
C4	450.5		C4	19.3176		C6	150.3		C6	25.6348
C4	140.8		C4	20.6909		C6	228		C6	24.9939
C5	4366.5		C4	16.8457		C6	441.3		C6	16.8762
C5	1210.1		C4	24.6277		C6	183.5		C6	9.61304
C5	1894		C4	20.05		C6	238.8		C6	11.7798
C5	593.5		C4	26.8555		C6	325.1		C6	23.8953
C5	46.7		C4	16.1133		C6	285.7		C6	20.8435
C5	12855.7		C4	45.5322		C6	72.1		C6	12.4207
C5	3659.1		C5	30.7922		C6	169.1		C6	13.8855
C5	1134.7		C5	43.7927		C6	89.4		C6	20.6909
C5	593.5		C5	39.0015		C6	69.3		C6	27.1912
C5	1227		C5	8.27026		C6	121		C6	21.698
C5	168.6		C5	9.06372		C6	565.3		C6	17.8528
C5	1407.3		C5	9.18579		C6	94.5		C6	21.5759
C5	2942		C5	8.05664		C6	68.7		C6	21.3318
C5	1689.1		C5	76.8127		C6	142.2		C6	17.1509
C5	1304.9		C5	9.88769		C6	107.7		C6	8.88061
C5	817		C5	32.4707		C6	62.8		C6	21.759
C5	8250.3		C5	24.5666		C6	629.1		C6	13.8855
C5	508.1		C5	9.76562		C6	69.2		C6	20.6909
C5	2755.2		C5	9.552		C6	102		C6	13.3362
C5	3847.3		C5	61.1572		C6	90.6		C6	17.2119
C5	614.4		C5	9.12476		C6	271.3		C6	20.3857
C5	733.8		C5	28.1677		C6	291.4		C6	13.916
C5	1823		C5	19.043		C6	699.2		C6	16.0522
C5	1018		C5	8.23974		C6	83.6		C6	32.3792
C5	2534.4		C5	64.8499		C6	114.4		C6	11.1084
C5	1514.4		C5	8.05664		C6	533.3		C6	13.1531
C5	1706.7		C5	13.4888		C6	63.8		C6	19.1345
C5	917.3		C5	42.8162		C6	1053.7		C6	11.1084
C5	3305.3		C5	8.88061		C6	197.8		C6	18.219
C5	2339.6		C5	27.9846		C6	421		C6	9.94873
C5	2205.2		C5	11.1694		C6	192		C6	40.8325
C5	124.1		C5	12.6648		C6	530.6		C6	16.9372
C5	1474.6		C5	8.05664		C6	93.3		C6	20.3247
C5	156.3		C5	61.5845		C6	265.3		C6	17.1509
C5	2919.3		C5	14.4043		C6	52.2		C6	36.7432
C5	3485.6		C5	19.8059		C6	341.7		C6	9.82666
C5	2627.9		C5	15.5029		C6	57.1		C6	14.8621
C5	204.2		C5	79.1626		C6	446		C6	18.6157
C5	2976.1		C5	21.5759		C6	247.4		C6	18.5852
C5	202.4		C5	18.4021		C6	82.3		C6	10.8643
C5	404.3		C5	69.3054		C6	170.5		C6	10.8643
C5	525		C5	37.1704		C6	522.5		C6	14.0381
C5	414.1		C5	19.104		C6	129.9		C6	12.3596
C5	1256.8		C5	57.5867		C6	633.7		C6	15.2893
C5	293.1		C5	12.7258		C6	195.5		C6	12.8479
C5	61.8		C5	56.5185		C6	58		C6	13.5193
C5	211.3		C5	10.5286		C6	599.6		C6	15.7165
C5	48.3		C5	27.6184		C6	15.6		C6	11.7798
C5	5967.5		C5	17.5476		C6	651.3		C6	27.832
C5	4391.1		C5	9.79614		C6	125.8		C6	12.6953
C5	4812.3		C5	34.4238		C6	627.9		C6	19.2871
C5	1784.9		C5	29.541		C6	536		C6	20.6299
C5	943.7		C5	8.36181		C6	249.2		C6	23.0713
C5	839.5		C5	51.7883		C6	644		C6	8.94165
C5	4072.6		C5	21.759		C6	42.9		C6	13.1531
C5	1360		C5	12.5427		C6	133.7		C6	13.6414
C5	614.6		C5	8.57544		C6	23.8		C6	18.7988
C5	593.6		C5	13.7939		C6	284.7		C6	13.3362
C5	1184.2		C5	19.0735		C6	113.6		C6	12.1155
C5	974.4		C5	22.3389		C6	91.2		C6	11.8103
C5	174		C5	59.2651		C6	1113.9		C6	10.9253
C6	27.1		C5	32.196		C6	724.6		C6	10.5591
C6	34.4		C5	38.6963		C6	283.8		C6	14.2822
C6	100		C5	10.6201		C6	395.6		C6	11.9018
C6	33.9		C5	14.0076		C6	1120.4		C6	13.9465
C6	33.4		C5	9.76562		C6	92.5		C6	14.4959
C6	60.9		C5	28.8696		C6	209.9		C6	15.8386
C6	24.9		C5	26.4282		C6	184.7		C6	10.1013
C6	112.7		C5	9.79614		C6	274.8		C6	9.21631
C6	582.2		C6	9.21631		C6	325.4		C6	9.97925
C6	79.9		C6	10.376		C6	488.6		C6	12.3596
C6	48.8		C6	9.85718		C6	599.2		C6	15.686
C6	51.2		C6	11.5051		C6	1917.4		C6	10.1623
C6	137.6		C6	9.73511		C6	457.2		C6	14.679
C6	30.8		C6	9.88769		C6	227.5		C6	11.6577
C6	131.7		C6	15.5335		C6	334.7		C6	9.79614
C6	815.7		C6	8.54492		C6	2831.8		C6	8.27026
C6	1124.9		C6	26.5198		C6	1263		C6	8.42285
C6	584.5		C6	9.76562		C6	3077.7		C6	13.6108
C6	1351.4		C6	10.0403		C6	133		C6	12.8479
C6	67		C6	10.1318		C6	853.4		C6	13.5803
C6	2898.7		C6	10.376		C6	1120.6		C6	10.7727
C6	43.7		C6	12.8784		C6	6740.9		C6	9.00268
C6	2400.8		C6	12.7869		C6	919.7		C6	28.656
C6	870.4		C6	18.0359		C6	3239.7		C6	10.437
C6	1346.1		C6	11.2305		C6	1966.5		C6	11.5967
C6	1212.8		C6	37.8723		C6	613.6		C6	11.6882
C6	195		C6	19.3787		C6	293.8		C6	10.437
C6	694.5		C6	18.2495		C6	83.7		C6	9.49097
C6	98.6		C6	21.0266		C6	43.9		C6	10.6506
C6	907.7		C6	27.5574		C6	946.3		C6	17.3035
C6	1519.9		C6	13.0005		C6	609.9		C6	15.2893
C6	392.7		C6	16.9983		C6	3637.4		C6	8.60596
C6	203.9		C6	9.39941		C6	1288.6		C6	18.4021
C6	2876.9		C6	27.8015		C6	4755.4		C6	14.8621
C6	2532		C6	21.2097		C6	399.4		C6	9.52148
C6	750.3		C6	58.258		C6	1647.7		C6	11.1389
C6	622.9		C6	64.8804		C6	572		C6	15.5335
C6	828.2		C6	16.1438		C6	255.3		C6	11.6272
C6	415.5		C6	10.4675		C6	1018.5		C6	60.6384
C6	2429.2		C6	23.2849		C6	766.5		C6	8.5144
C6	578.2		C6	9.97925		C6	292.5		C6	18.8904
C6	1715.6		C6	22.7661		C7	575.3		C6	9.00268
C6	24.7		C6	62.2253		C7	1508.3		C6	22.3999
C6	1681.9		C6	17.5171		C7	111.4		C6	30.7312
C6	1647.7		C6	20.4468		C7	375.1		C6	10.9253
C6	2502.6		C6	13.7939		C7	1569.4		C6	19.7143
C6	14.7		C6	11.9018		C7	220.3		C6	11.8408
C6	1674.9		C6	21.8811		C7	838.7		C6	17.1204
C6	1809		C6	13.4888		C7	800.1		C6	25.7873
C6	1409.3		C6	10.9558		C7	516.6		C6	16.8152
C6	2752.3		C6	25.5737		C7	144.6		C7	21.8201
C6	786.7		C6	34.2102		C7	188.7		C7	15.1062
C6	254.1		C6	41.2598		C7	45.2		C7	13.2446
C6	372.4		C6	50.4761		C7	353		C7	14.5569
C6	2501.3		C6	15.4114		C7	659.7		C7	19.8669
C6	3086.1		C6	14.4653		C7	249.5		C7	22.1863
C6	1508.7		C6	12.8784		C7	758		C7	9.67407
C6	926.1		C6	27.2522		C7	322		C7	16.2659
C6	108.8		C6	14.0076		C7	114.8		C7	9.42993
C6	161.1		C6	12.3901		C7	3331.6		C7	24.2004
C6	94.9		C6	9.33838		C7	354.5		C7	13.3667
C6	2050		C6	14.9841		C7	397.9		C7	37.8723
C6	1755.7		C6	15.8386		C7	1061.2		C7	25.9094
C6	1558.6		C6	39.3066		C7	154.3		C7	25.6348
C6	644.1		C6	46.9665		C7	167.2		C7	37.6892
C6	1831.5		C6	28.0151		C7	520.5		C7	10.9863
C6	3285.4		C6	12.4512		C7	1758		C7	11.6882
C6	46.8		C6	15.5945		C7	253.1		C7	22.7051
C6	48.5		C6	62.6221		C7	1427.7		C7	9.33838
C6	334		C6	15.1977		C7	775.1		C7	13.3972
C6	471.4		C6	18.6768		C7	1224.2		C7	15.7471
C6	111.3		C6	16.6931		C7	1476.4		C7	26.1841
C6	95.1		C6	9.18579		C7	103.4		C7	9.06372
C6	1235.9		C6	31.1279		C7	836.7		C7	13.6719
C6	974.7		C6	12.8784		C7	1334.2		C7	11.9934
C6	4883.5		C6	32.4707		C7	203.7		C7	31.6772
C6	937.5		C6	9.24682		C7	152.4		C7	22.4915
C6	279.8		C6	30.6396		C7	853.9		C7	15.2588
C6	5149.1		C6	10.2539		C7	159.4		C7	11.5662
C6	874.5		C6	15.625		C7	1306.9		C7	49.1638
C6	315.2		C6	16.5405		C7	262.6		C7	21.8811
C6	2147.7		C6	53.8635		C7	162		C7	13.031
C6	545.6		C6	16.2964		C7	475.1		C7	8.45337
C6	1594.1		C6	13.031		C7	630.9		C7	16.2354
C6	1111.9		C6	30.8838		C7	318.5		C7	32.4097
C6	51.8		C6	40.802		C7	981.6		C7	11.6272
C6	2179.3		C6	13.7634		C7	152.1		C7	40.7105
C6	2171.7		C6	18.9514		C7	521.6		C7	19.104
C6	311.8		C6	9.552		C7	3699.8		C7	8.42285
C6	1182.8		C6	9.12476		C7	604.5		C7	28.1372
C6	1834.6		C6	15.1367		C7	117.2		C7	15.4419
C6	1106.4		C6	14.679		C7	214.3		C7	9.85718
C6	672.8		C6	13.855		C7	170.8		C7	24.9939
C6	1600.2		C6	10.9253		C7	487.4		C7	10.1318
C6	1689		C6	9.12476		C7	950.5		C7	25.8179
C6	1546.1		C6	12.9089		C7	693.7		C7	62.5305
C6	1174.7		C6	14.3738		C7	1331		C7	14.1907
C6	215.9		C6	16.4795		C7	17.9		C7	13.7634
C6	1370.5		C6	11.7798		C7	326.1		C7	8.60596
C6	690.2		C6	30.304		C7	102		C7	9.49097
C6	4283.9		C6	18.0664		C7	205.3		C7	28.8696
C6	853.5		C6	12.5427		C7	724.5		C7	17.6392
C6	1784.9		C6	16.2659		C7	45.6		C7	10.5591
C6	812.2		C6	66.8335		C7	191.7		C7	75.8667
C6	757.3		C6	47.3022		C7	865.9		C7	12.085
C6	2073.7		C6	31.5552		C7	1582.3		C7	16.4795
C7	433.4		C6	9.27734		C7	102.9		C7	12.5732
C7	641.4		C6	13.4277		C7	308.9		C7	55.3284
C7	43.4		C6	10.5286		C7	50.1		C7	16.9067
C7	110.8		C6	17.9443		C7	1395.5		C7	9.88769
C7	308.4		C6	13.9465		C7	524.9		C7	12.9089
C7	577.1		C6	73.4863		C7	639.4		C7	11.0168
C7	85.1		C6	12.7258		C7	1555.1		C7	23.7427
C7	252.8		C6	10.498		C7	410.3		C7	12.6953
C7	196.9		C6	16.8762		C7	361.6		C7	14.9231
C7	300.1		C7	50.6287		C7	866.6		C7	14.801
C7	151.3		C7	8.78906		C7	236.6		C7	27.3438
C7	66.7		C7	13.1836		C7	88.2		C7	18.3411
C7	81.2		C7	60.4553		C7	33.4		C7	29.6631
C7	447.5		C7	8.63647		C7	534.3		C7	12.4207
C7	680.6		C7	64.8499		C7	530		C7	33.02
C7	210.5		C7	38.5132		C7	1718.2		C7	12.6038
C7	62.6		C7	24.353		C7	713.5		C7	16.51
C7	129.8		C7	17.5476		C7	1044.4		C7	30.3955
C7	581.3		C7	8.91113		C7	1205.3		C7	15.1672
C7	848.5		C7	12.7258		C7	735.7		C7	12.085
C7	77.3		C7	46.8445		C7	1100.1		C7	18.5547
C7	264.3		C7	48.7671		C7	135.9		C7	12.8174
C7	495.5		C7	21.5759		C7	156.7		C7	13.3057
C7	721.1		C7	22.9187		C7	546.6		C7	10.5286
C7	80.5		C7	42.2058		C7	108.6		C7	10.4675
C7	89.2		C7	22.7966		C7	236.4		C7	22.3999
C7	865.3		C7	11.5967		C7	123		C7	16.2659
C7	518.1		C7	22.644		C7	479.2		C7	19.3176
C7	238.9		C7	9.12476		C7	151.1		C7	20.7214
C7	299.8		C7	24.353		C7	1333.6		C7	10.437
C7	963.1		C7	26.6418		C7	1547.5		C7	11.5356
C7	605.4		C7	20.1416		C7	764.1		C7	9.3689
C7	344.5		C7	14.4653		C7	566.1		C7	12.5427
C7	38.2		C7	70.1599		C7	625		C7	11.4746
C7	683.6		C7	45.7458		C7	2974.1		C7	11.3525
C7	499		C7	8.20923		C7	1159		C7	19.5312
C7	304.5		C7	30.4871		C7	952.6		C7	9.58252
C7	203.9		C7	8.78906		C7	987.5		C7	8.57544
C7	158.1		C7	31.4941		C7	574.9		C7	14.1907
C7	683.6		C7	40.6189		C7	152.5		C7	38.0554
C7	517.6		C7	21.4233		C7	91.2		C7	13.1531
C7	46.4		C7	11.1389		C7	406		C7	10.9253
C7	70.7		C7	15.686		C7	130.6		C7	23.2849
C7	49.7		C7	27.9236		C7	1486.5		C7	27.2522
C7	71.9		C7	12.8479		C7	2252.6		C7	18.5242
C7	66.7		C7	15.4419		C7	1447.3		C7	10.3149
C7	453.3		C7	17.6086		C7	30.8		C7	14.5264
C7	67		C7	20.4773		C7	520.8		C7	32.0129
C7	235		C7	58.9905		C7	873.6		C7	9.88769
C7	311.7		C7	28.3508		C7	2419.9		C7	22.7051
C7	133.3		C7	34.2407		C7	262.7		C7	20.3857
C7	118.8		C7	43.5486		C7	1758.4		C7	9.42993
C7	949.5		C7	10.5591		C7	2719.8		C7	12.5732
C7	382.9		C7	30.4565		C7	709.1		C7	13.1531
C7	378.8		C7	8.72803		C7	73.4		C7	13.1531
C7	432.7		C7	41.5039		C7	1853.7		C7	12.1765
C7	444.1		C7	25.2991		C7	729.8		C7	30.2124
C7	617.1		C7	14.3433		C7	308.2		C7	22.4609
C7	217.2		C7	8.23974		C7	1687.5		C7	32.9285
C7	222.5		C7	50.0183		C7	84.3		C7	10.1013
C7	107.2		C7	19.104		C7	350		C7	19.043
C7	148		C7	44.8608		C7	1593.6		C7	15.9607
C7	480.2		C7	11.1999		C7	1283.3		C7	36.1328
C7	317.5		C7	31.2195		C7	764.8		C7	14.5569
C7	348.2		C7	8.20923		C7	2946.2		C7	17.4866
C7	83		C7	26.7944		C7	1208.6		C7	8.11768
C7	642.2		C7	13.2141		C7	488.1		C7	10.5286
C7	683.5		C7	18.1885		C7	121.9		C7	8.72803
C7	234.6		C7	72.052		C7	2277.7		C7	16.0522
C7	90		C7	11.5662		C7	156.5		C7	8.39233
C7	28		C7	11.5662		C7	3837.1		C7	10.7727
C7	333		C7	60.1501		C7	4607.4		C7	28.8086
C7	1186.3		C7	35.3699		C7	4137.6		C7	23.4985
C7	30.9		C7	15.4419		C7	205.5		C7	10.1013
C7	624.3		C7	31.2805		C7	905.6		C7	8.05664
C7	1138.7		C7	11.3525		C7	392.2		C7	11.1389
C7	30.8		C7	24.9634		C7	1262		C7	35.675
C7	1107.8		C7	33.3252		C8	130.2		C7	12.8479
C7	9.3		C7	31.0669		C8	2716.1		C7	9.18579
C7	394.2		C7	9.79614		C8	592.4		C7	8.72803
C7	929.4		C7	23.6511		C8	699.3		C7	14.0991
C7	189		C7	10.4065		C8	224.1		C7	10.498
C7	556.4		C7	22.3084		C8	1936.8		C7	9.552
C7	995.9		C7	18.6768		C8	2095.4		C7	11.5356
C7	538		C7	47.4243		C8	3277.6		C7	12.6038
C7	176.3		C7	13.092		C8	227.1		C7	8.57544
C7	272.9		C7	22.0947		C8	1536.6		C7	11.0779
C7	38.7		C7	9.30786		C8	409.5		C7	10.4065
C7	285.1		C7	13.8245		C8	991.1		C8	12.6038
C7	704		C7	21.3623		C8	886.6		C8	13.3667
C7	647.1		C7	69.7327		C8	2040.6		C8	13.092
C7	166.2		C7	8.63647		C8	1458.2		C8	9.49097
C7	180.3		C7	39.8559		C8	620.4		C8	14.1602
C7	336.4		C7	8.02612		C8	157		C8	14.8315
C7	153.6		C7	32.196		C8	150.2		C8	22.1558
C7	645.4		C7	49.6216		C8	964.5		C8	11.2915
C7	62		C7	52.4902		C8	2308.5		C8	10.3455
C7	119		C7	48.8892		C8	60		C8	11.8713
C7	215.8		C7	29.0832		C8	2387.3		C8	21.4233
C7	256.8		C7	60.852		C8	812.3		C8	16.4795
C7	253.8		C7	21.5149		C8	622.2		C8	14.7095
C7	381.8		C7	15.1672		C8	607.8		C8	20.5383
C7	772.6		C7	28.4424		C8	911.1		C8	11.4441
C7	50.1		C7	13.4888		C8	71.4		C8	15.686
C7	193.3		C7	20.1416		C8	1889.7		C8	22.9187
C7	763.5		C7	17.9443		C8	897.5		C8	22.522
C7	48		C7	12.2986		C8	418		C8	34.9121
C7	303.2		C7	23.8647		C8	1328.7		C8	14.5874
C7	313.3		C7	33.0505		C8	135.5		C8	10.1929
C7	557.4		C7	27.2217		C8	70.5		C8	21.5759
C7	28.2		C7	34.4238		C8	911.2		C8	8.57544
C7	665.3		C7	39.8254		C8	2705.7		C8	11.1389
C7	144		C7	20.874		C8	72.1		C8	17.5476
C7	532.7		C7	33.7524		C8	487.7		C8	13.9771
C7	315.4		C7	79.8645		C8	1071.7		C8	13.916
C7	338.1		C7	17.9138		C8	3075.7		C8	9.49097
C7	259.7		C7	16.3269		C8	378.8		C8	10.9558
C7	447.9		C7	57.2815		C8	896.8		C8	17.4866
C7	347.2		C7	33.2947		C8	2894.4		C8	13.092
C7	174.1		C7	11.6882		C8	543.8		C8	14.9231
C7	287		C7	23.1018		C8	1628.2		C8	11.3525
C7	243.9		C7	49.1638		C8	267.9		C8	10.4675
C7	21.5		C7	52.3987		C8	532.1		C8	10.9253
C7	303.8		C7	78.7659		C8	966		C8	8.17871
C7	368.1		C7	11.5051		C8	1041.3		C8	18.28
C7	650.1		C7	47.0276		C8	856.4		C8	13.3972
C7	124.3		C7	9.39941		C8	99		C8	14.4653
C7	220.6		C7	46.936		C8	1985		C8	11.6882
C7	2934.8		C7	60.8215		C8	284.2		C8	17.4866
C7	170.7		C7	14.6179		C8	232.9		C8	20.6299
C7	28.3		C7	52.2766		C8	1137.7		C8	38.147
C7	370.4		C7	9.64355		C8	608.2		C8	16.4795
C7	273		C7	34.1797		C8	51		C8	19.7143
C7	73.5		C7	53.1921		C8	51.6		C8	14.6484
C7	419.9		C7	14.7095		C8	654.3		C8	31.4636
C7	89.8		C7	19.8059		C8	233.7		C8	18.0969
C7	290.6		C7	53.772		C8	732.5		C8	17.0898
C7	1260.6		C7	27.4963		C8	2198.4		C8	10.2539
C7	104		C7	34.3933		C8	641.7		C8	10.7727
C7	65.9		C7	14.3433		C8	307.5		C8	15.3198
C7	735.1		C7	22.6135		C8	1508.5		C8	16.0522
C7	239.9		C7	16.9067		C8	554.2		C8	11.5662
C7	116.6		C7	14.4348		C8	3221.1		C8	9.00268
C7	114.7		C7	35.9497		C8	227.5		C8	11.5051
C7	278.3		C7	12.4817		C8	836.8		C8	22.7966
C7	159		C7	10.5286		C8	554.1		C8	13.0005
C7	49.7		C7	37.2925		C8	342		C8	16.3574
C7	41.4		C7	28.1372		C8	561.3		C8	28.9612
C7	736		C7	23.8647		C8	1790.6		C8	15.6555
C7	1132.4		C7	26.0925		C8	1534		C8	35.4919
C7	148		C7	33.5999		C8	1785.6		C8	11.8103
C7	43.6		C7	29.0527		C8	1342.5		C8	21.0876
C7	157.3		C7	13.031		C8	301.7		C8	15.1367
C7	641.1		C7	25.7263		C8	325.9		C8	20.1721
C7	121.8		C7	8.3313		C8	955.4		C8	19.2261
C7	744		C7	19.4702		C8	309.3		C8	11.2915
C7	1268.9		C7	20.8435		C8	292.5		C8	20.6299
C7	711.4		C7	78.7353		C8	529.4		C8	12.4817
C7	222.8		C7	11.8103		C8	865.4		C8	12.6038
C7	26.9		C7	15.8997		C8	1043.8		C8	21.3928
C7	680		C7	12.1155		C8	714.1		C8	8.08716
C7	474.3		C7	22.7051		C8	565.6		C8	11.9934
C7	45.3		C7	34.2407		C8	160.1		C8	12.3596
C7	980.7		C7	79.4067		C8	381.8		C8	11.4136
C7	267.9		C7	55.5115		C8	354.9		C8	11.5967
C7	256.3		C7	10.498		C8	275.7		C8	14.5569
C7	356		C7	9.12476		C8	1064.7		C8	11.6882
C7	141.3		C7	37.384		C8	1871.6		C8	16.9983
C7	155.5		C7	39.8254		C8	334.7		C8	11.9934
C7	604.1		C7	26.4587		C8	314.8		C8	12.5122
C7	353.9		C7	25.9705		C8	644.6		C8	14.1296
C7	207.2		C7	27.0386		C8	1297.7		C8	12.3291
C7	1686.1		C7	23.8037		C8	659.5		C8	10.5591
C7	189.7		C7	31.8298		C8	126.3		C8	14.2822
C7	99.8		C7	8.11768		C8	1139.3		C8	29.0222
C7	267.1		C7	46.3867		C8	2204.2		C8	16.2354
C7	369.5		C7	8.20923		C8	530.1		C8	8.3313
C7	113.6		C7	59.3872		C8	466.9		C8	30.426
C7	281.2		C7	14.4348		C8	558.4		C8	12.6343
C7	487.4		C7	44.3115		C8	1228.3		C8	23.5291
C7	74		C7	42.8162		C8	674.2		C8	21.2097
C7	1576.9		C7	30.7312		C8	1825.3		C8	13.855
C7	502.1		C7	23.8953		C8	108.7		C8	10.3149
C7	53.9		C7	49.8352		C8	979.2		C8	27.4048
C7	165.1		C7	18.1274		C8	281.4		C8	8.8501
C7	88.9		C7	10.0708		C8	1205.5		C8	12.4817
C7	33		C7	78.125		C8	1165.9		C8	12.4207
C7	36.1		C7	36.1938		C8	2666.4		C8	37.1094
C7	593		C7	68.4814		C8	1204.4		C8	12.97
C7	154.2		C7	55.6946		C8	586.2		C8	31.0364
C7	630		C7	34.9121		C8	905.6		C8	27.5879
C7	57		C7	25.0549		C8	528.1		C8	15.7165
C7	284.3		C7	9.76562		C8	582.8		C8	33.1116
C7	149		C7	22.9187		C8	929.8		C8	14.5569
C7	337.6		C7	68.8782		C8	276.4		C8	8.60596
C7	635.2		C7	51.8188		C8	423.7		C8	11.0474
C7	332.3		C7	24.8413		C8	1127.5		C8	17.6392
C7	447.2		C7	53.1921		C8	2320.6		C8	12.1765
C7	532.6		C7	44.0674		C8	2631.5		C8	8.8501
C7	191.8		C7	20.2942		C8	1097.6		C8	18.1885
C7	217.7		C7	47.0581		C8	344		C8	9.85718
C7	683.7		C7	13.8245		MS1	172		C8	18.4326
C7	907.9		C7	10.6201		MS1	282.8		C8	11.4441
C7	71.9		C7	19.4092		MS1	192		C8	19.6228
C7	42.8		C7	22.2473		MS1	866		C8	17.9138
C7	196.5		C7	60.791		MS1	244		C8	22.3389
C7	687.1		C7	26.947		MS1	787.9		C8	13.3057
C7	163.8		C7	22.2168		MS1	150.4		C8	9.97925
C7	143.3		C7	60.73		MS1	1080.3		C8	27.4048
C7	172.7		C7	15.9912		MS1	2137.1		C8	12.2376
C7	285.1		C7	13.3057		MS1	554.6		C8	21.9116
C7	382.9		C7	11.7188		MS1	492.1		C8	9.52148
C7	33.5		C7	32.959		MS1	637.1		C8	16.8457
C7	406.3		C7	54.9622		MS1	342.9		MS1	63.1103
C7	360.2		C7	35.7971		MS1	50.8		MS1	52.7954
C7	383.3		C7	16.0522		MS1	1618.9		MS1	51.4526
C7	646.5		C7	28.0151		MS1	746.2		MS1	24.7497
C7	1069		C7	42.7246		MS1	298		MS1	58.1665
C7	424.2		C7	17.5171		MS1	570.3		MS1	41.3513
C7	128.1		C7	23.1323		MS1	4906.8		MS1	11.6272
C7	541.5		C7	48.1262		MS1	242.9		MS1	30.3955
C7	78.2		C7	51.1475		MS1	3824		MS1	8.78906
C7	473.7		C7	59.4482		MS1	1059.3		MS1	24.5972
C7	345.7		C7	8.57544		MS1	1006		MS1	32.5928
C7	137.7		C7	48.0347		MS1	172.1		MS1	47.6684
C7	433.1		C7	33.5388		MS1	755.8		MS1	8.36181
C7	640.5		C7	35.1257		MS1	39.5		MS1	32.2571
C7	885.8		C7	34.0881		MS1	302.2		MS1	19.6533
C7	38.9		C7	13.6719		MS1	69.1		MS1	35.2478
C7	73.2		C7	71.1365		MS1	1062.8		MS1	52.124
C7	158.7		C7	17.7307		MS1	162		MS1	34.9731
C7	33.9		C7	67.6269		MS1	238.8		MS1	11.1389
C7	384.9		C7	41.687		MS1	892.2		MS1	9.91821
C7	59.7		C7	14.8926		MS1	1992.4		MS1	17.9748
C7	385.8		C7	20.3857		MS1	110.9		MS1	42.3279
C7	80.2		C7	43.8538		MS1	100.3		MS1	52.0325
C7	36		C7	53.1006		MS1	134		MS1	26.2756
C7	274.4		C7	69.458		MS1	69.1		MS1	8.39233
C7	661.1		C7	34.2102		MS1	1703.1		MS1	18.0664
C7	158.1		C7	18.5242		MS1	350.4		MS1	8.63647
C7	397.3		C7	48.9807		MS1	308.3		MS1	9.39941
C7	557.5		C7	14.0686		MS1	2270.4		MS1	36.4075
C7	194		C7	41.9006		MS1	276.2		MS1	44.1895
C7	62.9		C7	10.8948		MS1	442		MS1	20.1416
C7	37.6		C7	23.2544		MS1	454		MS1	40.7715
C7	429.7		C7	14.8926		MS1	1166.2		MS1	46.2341
C7	1068.5		C7	66.2231		MS1	1245		MS1	10.5896
C7	70.5		C7	9.24682		MS1	1767.9		MS1	37.2925
C7	421.6		C7	14.2517		MS1	361.8		MS1	20.5689
C7	232.8		C7	32.4707		MS1	1742		MS1	11.5051
C7	40.9		C7	31.4331		MS1	2242.2		MS1	47.4548
C7	457.2		C7	10.9558		MS1	751.5		MS1	44.8608
C7	75.7		C7	10.9253		MS1	2210.5		MS1	10.8643
C7	146.7		C7	54.2602		MS1	514.1		MS1	25.4211
C7	568.9		C7	20.2637		MS1	66.3		MS1	41.626
C7	132.7		C7	22.0947		MS1	2184.6		MS1	35.5835
C7	424.3		C7	22.0032		MS1	1140.3		MS1	45.7764
C7	850.3		C7	12.207		MS1	602.4		MS1	24.5056
C7	391.2		C7	16.6321		MS1	1921.6		MS1	67.9016
C7	600.9		C7	17.7918		MS1	420.3		MS1	34.6375
C7	285.7		C7	36.5906		MS1	2500.4		MS1	43.3044
C7	32.1		C7	14.9536		MS1	336.6		MS1	47.1802
C7	234.5		C7	15.7776		MS1	2566		MS1	35.8582
C7	264.2		C7	28.1982		MS1	594.8		MS1	48.7671
C7	125.6		C7	26.0925		MS1	1369.1		MS1	21.0876
C7	335.4		C7	25.7263		MS1	2168		MS1	16.2659
C7	641.3		C7	66.6504		MS1	1371.9		MS1	25.6958
C7	675.3		C7	11.8103		MS1	424.2		MS1	10.2234
C7	136.2		C7	28.0762		MS1	467.7		MS1	32.074
C7	304.3		C7	12.4817		MS1	592		MS1	9.42993
C7	995.2		C7	22.6746		MS1	2371		MS1	53.0395
C7	92.6		C7	36.6821		MS1	5811.1		MS1	37.0789
C7	252.5		C7	10.5591		MS1	1171.6		MS1	48.0347
C7	142.9		C7	20.5994		MS1	1103		MS1	35.7971
C7	371		C7	12.3291		MS1	1242.1		MS1	43.7012
C7	66.8		C7	55.9082		MS1	174.4		MS1	61.4014
C7	476.1		C7	29.3579		MS1	1939.7		MS1	46.6919
C7	457.6		C7	9.49097		MS1	947.5		MS1	47.4548
C7	242		C7	13.4277		MS1	1079.5		MS1	19.989
C7	86.9		C7	16.6626		MS1	1572.7		MS1	33.3557
C7	456.4		C7	64.0869		MS1	368.1		MS1	29.602
C7	42.6		C7	17.0593		MS1	34.2		MS1	30.7617
C7	243.3		C7	16.6931		MS1	1132.5		MS1	11.6882
C7	1477.5		C7	12.97		MS1	1057.4		MS1	27.3438
C7	425.3		C7	48.9502		MS1	3745.4		MS1	57.2205
C7	99.9		C7	69.2444		MS1	1356		MS1	34.668
C7	670.4		C7	13.3057		MS1	210.1		MS1	46.6919
C7	355.8		C7	63.1409		MS1	2074.1		MS1	37.1704
C7	49.1		C7	13.6414		MS1	1093		MS1	40.2832
C7	358		C7	34.1492		MS1	272.2		MS1	38.0859
C7	136.9		C7	12.2376		MS1	531.7		MS1	39.5203
C7	800.1		C7	23.5596		MS1	558		MS1	33.3862
C7	301.2		C7	35.0342		MS1	172.5		MS1	17.7918
C7	306.7		C7	59.6313		MS1	224.7		MS1	44.0979
C7	39.9		C7	24.4446		MS1	211.1		MS1	8.42285
C7	66.3		C7	22.4609		MS1	702.7		MS1	59.906
C7	52.6		C7	30.3345		MS1	359.8		MS1	42.2974
C7	31.5		C7	13.8855		MS1	613.3		MS1	46.0205
C7	167.7		C7	11.5356		MS1	561.2		MS1	43.0298
C7	144.8		C7	13.855		MS1	57.9		MS1	36.3464
C7	61.1		C7	41.5344		MS1	195.9		MS1	58.7463
C7	770.1		C7	24.0173		MS2	340.8		MS1	52.002
C7	150.7		C7	30.6396		MS2	28.2		MS1	57.6477
C7	60.1		C7	52.0325		MS2	219.7		MS1	25.0855
C7	302.1		C7	46.7529		MS2	483.3		MS1	37.5977
C7	268.3		C7	28.0762		MS2	173		MS1	60.4858
C7	87.8		C7	37.6587		MS2	255.3		MS1	41.5039
C7	188.3		C7	50.415		MS2	1130.3		MS1	31.2195
C7	763.2		C7	11.5967		MS2	92.1		MS1	32.1655
C7	378.8		C7	14.5264		MS2	68.7		MS1	8.97217
C7	990.5		C7	35.0342		MS2	476.9		MS1	61.615
C7	289.6		C7	30.0598		MS2	62.8		MS1	43.7927
C7	66		C7	16.2659		MS2	374		MS1	10.1929
C7	168.8		C7	12.5122		MS2	260.3		MS1	10.2844
C7	127.1		C7	20.752		MS2	100.5		MS1	31.3721
C7	827.3		C7	56.1218		MS2	538.8		MS2	46.6919
C7	1440.3		C7	19.5618		MS2	166.8		MS2	11.6577
C7	42.8		C7	11.2305		MS2	492.8		MS2	11.0474
C7	33		C7	22.9187		MS2	95.4		MS2	9.64355
C7	561.4		C7	42.9077		MS2	327.3		MS2	13.1531
C7	604.3		C7	9.42993		MS2	365		MS2	20.4163
C7	435.8		C7	13.0005		MS2	945.5		MS2	10.0098
C7	307.3		C7	44.2505		MS2	785.4		MS2	12.0239
C7	170.6		C7	34.2712		MS2	624.1		MS2	18.28
C7	308.5		C7	40.1001		MS2	251.3		MS2	24.8718
C7	334.3		C7	8.57544		MS2	54.4		MS2	27.6489
C7	497.4		C7	9.64355		MS2	312.2		MS2	8.91113
C7	679.8		C7	46.6309		MS2	458.4		MS2	23.407
C7	517.9		C7	56.0913		MS2	117.4		MS2	9.82666
C7	320.2		C7	26.2451		MS2	650.8		MS2	16.7541
C7	68.8		C7	58.5022		MS2	148.1		MS2	13.8855
C7	1218.7		C7	20.813		MS2	182.4		MS2	16.3269
C8	109.9		C7	55.3894		MS2	139.3		MS2	10.7422
C8	550.2		C7	37.0483		MS2	116.5		MS2	9.76562
C8	264		C7	14.1907		MS2	269.6		MS2	20.3247
C8	90		C7	54.9316		MS2	103.7		MS2	8.60596
C8	378.9		C7	19.104		MS2	63.8		MS2	18.2495
C8	195.1		C7	77.8198		MS2	174.1		MS2	11.9018
C8	68.5		C7	40.9851		MS2	482.7		MS2	23.7732
C8	177.5		C7	27.2827		MS2	214.2		MS2	27.4353
C8	647		C7	57.7392		MS2	381.8		MS2	8.72803
C8	510.6		C7	22.7051		MS2	28.9		MS2	11.8408
C8	21		C8	23.2544		MS2	112.6		MS2	14.1296
C8	853		C8	12.6343		MS2	81.7		MS2	10.498
C8	287.7		C8	46.814		MS2	273.7		MS2	11.4746
C8	516.9		C8	10.1929		MS2	422.3		MS2	8.5144
C8	272		C8	37.9944		MS2	309.5		MS2	9.61304
C8	604.5		C8	16.1743		MS2	16.1		MS2	8.3313
C8	67		C8	11.261		MS2	194		MS2	9.24682
C8	665.9		C8	34.3628		MS2	424.6		MS2	11.4136
C8	205.6		C8	11.5967		MS2	61		MS2	14.4959
C8	88.3		C8	30.1819		MS2	250		MS2	12.3901
C8	20.2		C8	13.5193		MS2	333.6		MS2	25.4517
C8	921.8		C8	36.6516		MS2	118.2		MS2	9.85718
C8	314.3		C8	32.8369		MS2	815.4		MS2	8.75854
C8	229.2		C8	25.0855		MS2	578.4		MS2	8.8501
C8	222.8		C8	10.3149		MS2	379.6		MS2	10.376
C8	243.9		C8	17.4561		MS2	404.3		MS2	14.2517
C8	596.8		C8	64.4226		MS2	45		MS2	19.2871
C8	69.3		C8	11.0168		MS2	289.8		MS2	10.6812
C8	474.2		C8	32.898		MS2	72.4		MS2	10.1929
C8	261.6		C8	28.717		MS2	524.2		MS2	14.6179
C8	1054		C8	14.2822		MS2	324.3		MS2	10.0403
C8	815.7		C8	9.85718		MS2	549.6		MS2	14.2822
C8	224.9		C8	12.2376		MS2	76.8		MS2	8.88061
C8	703.6		C8	46.3867		MS2	434.3		MS2	11.6882
C8	111.2		C8	28.5034		MS2	144.3		MS2	8.42285
C8	1132.2		C8	19.8364		MS2	94.7		MS2	8.20923
C8	198.6		C8	58.6853		MS2	1674.1		MS2	22.3389
C8	58.5		C8	14.7095		MS2	188.8		MS2	16.9372
C8	168.2		C8	22.7966		MS2	79.2		MS2	13.6719
C8	151.2		C8	47.1497		MS2	363.9		MS2	14.1907
C8	73.4		C8	18.9819		MS2	160.4		MS2	9.39941
C8	635		C8	34.2712		MS2	631		MS2	11.1999
C8	466.1		C8	9.39941		MS2	115.2		MS2	12.6953
C8	528.4		C8	41.3818		MS2	150.9		MS2	11.7798
C8	18.9		C8	11.5356		MS2	150		MS2	19.3176
C8	205.9		C8	48.7366		MS2	72.8		MS2	16.9678
C8	207.5		C8	23.9868		MS2	93.5		MS2	24.6887
C8	65.4		C8	51.5442		MS2	836.7		MS2	17.7002
C8	231		C8	59.4788		MS2	1159.1		MS2	20.5383
C8	125.8		C8	34.4543		MS2	303.9		MS2	15.1672
C8	103		C8	31.7383		MS2	181.5		MS2	12.7869
C8	554.1		C8	66.925		MS2	127.6		MS2	9.67407
C8	137.2		C8	75.1038		MS2	369		MS2	11.1694
C8	529.2		C8	62.4695		MS2	281		MS2	16.0828
C8	203.4		C8	15.0757		MS2	649.4		MS2	10.1623
C8	40		C8	43.2129		MS2	280.6		MS2	18.4326
C8	63.8		C8	24.5056		MS2	50.4		MS2	16.9067
C8	190.8		C8	36.8957		MS2	1335.3		MS2	15.8386
C8	187.7		C8	51.6663		MS2	172.2		MS2	20.7825
C8	81.1		C8	13.9771		MS2	279.6		MS2	10.4065
C8	302.6		C8	30.8838		MS2	152.9		MS2	11.7493
C8	54.4		C8	10.5896		MS2	45.8		MS2	13.3057
C8	279.7		C8	16.0828		MS2	162.4		MS2	8.3313
C8	647.4		C8	9.88769		MS2	567.2		MS2	11.0168
C8	70.3		C8	54.9927		MS2	321.3		MS2	10.2539
C8	535.8		C8	14.0076		MS2	416.5		MS2	11.9324
C8	594.1		C8	43.335		MS2	206.1		MS2	13.4888
C8	58.6		C8	35.9497		MS2	358.7		MS2	9.49097
C8	122.8		C8	13.1836		MS2	161.4		MS2	12.1765
C8	110.5		C8	14.2822		MS2	84.5		MS2	9.30786
C8	149.4		C8	70.1904		MS2	574.5		MS2	26.062
C8	311.4		C8	13.1836		MS2	26.5		MS2	9.61304
C8	218.2		C8	54.3823		MS2	24.4		MS2	19.1956
C8	205.6		C8	65.7349		MS2	100.4		MS2	10.2539
C8	496.1		C8	9.30786		MS2	96		MS2	13.0005
C8	616.9		C8	9.91821		MS2	86.8		MS2	9.09424
C8	316.4		C8	18.3105		MS2	679.3		MS2	10.1929
C8	313.9		C8	11.9018		MS2	82.6		MS2	9.49097
C8	33.4		C8	47.9736		MS2	295.5		MS2	12.7563
C8	177.9		C8	9.85718		MS2	222.9		MS2	13.0615
C8	120.2		C8	54.6265		MS2	154.9		MS2	14.9536
C8	354.3		C8	9.76562		MS2	655.2		MS2	8.3313
C8	962.3		C8	9.15527		MS2	313.3		MS2	14.0991
C8	184.6		C8	14.8621		MS2	92.5		MS2	12.8479
C8	52.2		C8	21.5759		MS2	86.1		MS2	10.8643
C8	490.6		C8	35.7666		MS2	92.8		MS2	9.42993
C8	30.2		C8	17.5476		MS2	263.6		MS2	34.7595
C8	33.2		C8	23.2544		MS2	519.8		MS2	14.2822
C8	444.4		C8	61.554		MS2	110.8		MS2	12.5732
C8	533.1		C8	38.5742		MS2	160.7		MS2	11.5967
C8	325.4		C8	49.1333		MS2	414.1		MS2	12.5122
C8	184.7		C8	38.9099		MS2	42.6		MS2	10.1929
C8	125.2		C8	22.644		MS2	192.2		MS2	21.9421
C8	539.3		C8	9.61304		MS2	16.8		MS2	14.4653
C8	301.1		C8	77.6977		MS2	30.6		MS2	12.3901
C8	56.8		C8	37.323		MS2	197		MS2	12.5427
C8	464.1		C8	10.9558		MS2	178.4		MS2	9.27734
C8	102		C8	28.595		MS2	139.2		MS2	8.91113
C8	210.6		C8	11.7493		MS2	132.9		MS2	9.73511
C8	338.6		C8	16.9372		MS2	409.5		MS2	12.6038
C8	89		C8	50.5066		MS2	101.7		MS2	13.1531
C8	416.6		C8	9.46045		MS2	176.9		MS2	8.57544
C8	29.2		C8	23.8342		MS2	296.1		MS2	9.15527
C8	158.9		C8	12.2986		MS2	287.9		MS2	8.94165
C8	412.6		C8	12.6343		MS2	59		MS2	41.8701
C8	164.9		C8	11.4136		MS2	318.5		MS2	9.33838
C8	553.3		C8	18.28		MS2	235.9		MS2	8.97217
C8	305.5		C8	62.561		MS2	43.1		MS2	13.031
C8	330.7		C8	18.219		MS2	271.8		MS2	18.1885
C8	77.6		C8	59.906		MS2	129.8		MS2	13.092
C8	96.2		C8	75.8667		MS2	225.7		MS2	13.6414
C8	64.2		C8	62.6526		MS2	600.3		MS2	18.8599
C8	899.1		C8	13.0615		MS2	1164.2		MS2	24.9329
C8	224.6		C8	10.4065		MS2	66.5		MS2	16.9067
C8	449.6		C8	21.0571		MS2	174.5		MS2	11.7798
C8	466.3		C8	11.1694		MS2	40.4		MS2	15.0146
C8	147.9		C8	30.2429		MS2	390.2		MS2	9.06372
C8	398.6		C8	12.1155		MS2	63.9		MS2	12.3901
C8	985.9		C8	45.2576		MS2	45.6		MS2	19.0125
C8	307.8		C8	76.416		MS2	136.1		MS2	11.5051
C8	346.4		C8	66.1621		MS2	533.6		MS2	10.6812
C8	53.5		C8	26.3977		MS2	160.2		MS2	11.6882
C8	1856.6		C8	36.8957		MS2	224.8		MS2	11.8103
C8	528.7		C8	30.4565		MS2	49.5		MS2	10.0708
C8	545.1		C8	12.1765		MS2	316.5		MS2	18.158
C8	129.9		C8	79.1321		MS2	228.7		MS2	9.42993
C8	645.5		C8	11.7493		MS2	309.2		MS2	16.6321
C8	439.5		C8	16.6931		MS2	55.7		MS2	8.91113
C8	387.5		C8	14.8315		MS2	890.7		MS2	20.05
C8	1447.8		C8	10.8643		MS2	215.2		MS2	9.42993
C8	170.3		C8	51.239		MS2	229.7		MS2	9.67407
C8	402.1		C8	48.7671		MS2	471		MS2	19.3481
C8	214.9		C8	18.3411		MS2	666.7		MS2	12.3596
C8	39.9		C8	20.752		MS2	127.4		MS2	14.1296
C8	117.5		C8	10.4675		MS2	66.5		MS2	11.9934
C8	280.5		C8	31.4941		MS2	337.7		MS2	12.0544
C8	524.3		C8	24.1394		MS2	294.6		MS2	13.092
C8	116.2		C8	14.6484		MS2	225.1		MS2	18.3411
C8	219.7		C8	9.42993		MS2	559.8		MS2	14.9841
C8	857.4		C8	13.6414		MS2	200.9		MS2	18.0359
C8	464.1		C8	10.1623		MS2	207.5		MS2	11.7798
C8	189.1		C8	77.0874		MS2	180.2		MS2	9.85718
C8	1061.9		C8	42.0227		MS2	396		MS2	10.6812
C8	335.3		C8	10.5591		MS2	240.7		MS2	15.8997
C8	198.3		C8	9.67407		MS2	78.9		MS2	9.58252
C8	33.3		C8	15.0452		MS2	48		MS2	9.06372
C8	740.4		C8	12.5427		MS2	1396.1		MS2	17.9748
C8	394.3		C8	13.3972		MS2	210		MS2	10.6812
C8	233.3		C8	11.7188		MS2	91.8		MS2	11.7493
C8	180.4		C8	16.6626		MS2	48.2		MS2	12.085
C8	43.6		C8	34.2407		MS2	272.7		MS2	13.1226
C8	78.1		C8	15.0757		MS2	816.2		MS2	16.2354
C8	270.2		C8	14.0381		MS2	63.2		MS2	8.54492
C8	227.2		C8	19.0735		MS2	94.4		MS2	14.4959
C8	82.7		C8	26.0925		MS2	472		MS2	8.60596
C8	539.6		C8	14.6484		MS2	390.1		MS2	15.4419
C8	82.2		C8	29.1138		MS2	58.1		MS2	14.1907
C8	73.9		C8	17.334		MS2	118.9		MS2	8.05664
C8	362.2		C8	71.106		MS2	144.1		MS2	9.552
C8	1512.9		C8	73.4863		MS2	401.9		MS2	12.1155
C8	109.7		C8	14.3738		MS2	61.9		MS2	23.1018
C8	1543.8		C8	33.9661		MS2	35.9		MS2	10.437
C8	908.8		C8	48.4009		MS2	87.7		MS2	12.6953
C8	685		C8	9.73511		MS2	188.3		MS2	10.5896
C8	17.9		C8	37.8418		MS2	180.3		MS2	9.24682
C8	404.5		C8	64.0564		MS2	238.4		MS2	8.45337
C8	98.9		C8	11.5662		MS2	388.5		MS2	28.3203
C8	722.2		C8	17.1204		MS2	168.7		MS2	14.4959
C8	956.7		C8	9.33838		MS2	123.9		MS2	8.20923
C8	72.9		C8	14.6179		MS2	231.5		MS2	11.5967
C8	1815		C8	12.97		MS2	498.9		MS2	29.1748
C8	354.4		C8	25.7568		MS2	19.5		MS2	8.81958
C8	503.5		C8	11.0474		MS2	90.1		MS2	12.207
C8	46.6		C8	9.00268		MS2	356		MS2	10.5896
C8	23.3		C8	12.1765		MS2	216.3		MS2	15.5029
C8	54.4		C8	13.5803		MS2	422.2		MS2	18.7378
C8	616.4		C8	61.8591		MS2	846.4		MS2	10.6812
C8	299.7		C8	45.929		MS2	49.8		MS2	12.3291
C8	1190.1		C8	12.7563		MS2	162		MS2	11.7798
C8	1052		C8	66.9861		MS2	245.8		MS2	10.2539
C8	113.9		C8	12.4512		MS2	319.6		MS2	13.6719
C8	1157.3		C8	37.1704		MS2	423.1		MS2	9.79614
C8	237.6		C8	10.7727		MS2	251.1		MS2	10.2234
C8	94.9		C8	42.7856		MS2	111.1		MS2	9.61304
C8	271.6		C8	17.7307		MS2	278.8		MS2	13.2446
C8	519.3		C8	34.729		MS2	129.3		MS2	11.2305
C8	968.6		C8	17.1509		MS2	53.8		MS2	15.5335
C8	563.3		C8	34.5154		MS2	399.2		MS2	12.5732
C8	446.5		C8	18.7378		MS2	42.2		MS2	17.4255
C8	558.4		C8	15.7776		MS2	34.9		MS2	10.498
C8	93.4		C8	70.6482		MS2	290		MS2	8.30078
C8	426.7		C8	28.2593		MS2	259.6		MS2	11.1999
C8	209.3		C8	54.1382		MS2	373.5		MS2	8.39233
C8	381.3		C8	46.4172		MS2	64.2		MS2	9.46045
C8	381.6		C8	26.6113		MS2	153.4		MS2	8.17871
C8	651.9		C8	15.1672		MS2	326.1		MS2	10.0708
C8	372.4		C8	56.5185		MS2	118.7		MS2	10.1013
C8	284.2		C8	9.97925		MS2	253.4		MS2	9.91821
C8	540.3		C8	63.446		MS2	76.3		MS2	14.3433
C8	261.9		C8	41.3513		MS2	601.5		MS2	9.06372
C8	487.2		C8	11.2915		MS2	161.4		MS2	12.5732
C8	550.2		C8	14.74		MS2	49.5		MS2	10.8337
C8	592.7		C8	20.3247		MS2	224.4		MS2	14.9231
C8	573.2		C8	34.3628		MS2	188		MS2	23.5901
C8	133.2		C8	14.5874		MS2	121.8		MS2	14.4959
C8	169.2		C8	9.42993		MS2	142.2		MS2	9.06372
C8	160.9		C8	9.85718		MS2	37.7		MS2	8.3313
C8	387.5		C8	76.0498		MS2	180.1		MS2	8.39233
C8	27		C8	61.1877		MS2	60.4		MS2	11.3525
C8	72.5		C8	21.6675		MS2	75.2		MS2	9.06372
C8	578.8		C8	26.0925		MS2	734.4		MS2	15.686
C8	101.7		C8	21.1182		MS2	286.4		MS2	12.2376
C8	1249.4		C8	13.3362		MS2	350.7		MS2	9.58252
C8	166.3		C8	9.79614		MS2	142.3		MS2	13.031
C8	168.3		C8	14.4043		MS2	270.5		MS2	9.46045
C8	341		C8	14.74		MS2	97.1		MS2	20.9961
C8	365.3		C8	29.7241		MS2	101.3		MS2	16.3269
C8	911.2		C8	26.1536		MS2	115.1		MS2	8.05664
C8	281.6		C8	16.2048		MS2	316.7		MS2	9.30786
C8	763.8		C8	46.2646		MS2	281.2		MS2	8.57544
C8	1047.5		C8	26.9775		MS2	1038.1		MS2	11.5967
C8	1052.4		C8	19.2566		MS2	121.2		MS2	9.42993
C8	416.4		C8	13.031		MS2	216.6		MS2	9.70459
C8	274.1		C8	50.354		MS2	96.5		MS2	10.3455
C8	295.5		C8	10.9558		MS2	241.3		MS2	9.79614
C8	171.4		C8	53.9246		MS2	31.9		MS2	9.79614
C8	282.9		C8	9.76562		MS2	253		MS2	8.02612
C8	222.2		C8	62.9578		MS2	75.6		MS2	10.498
C8	182.8		C8	45.9595		MS2	150		MS2	8.39233
C8	211		C8	59.5703		MS2	63.5		MS2	18.0054
C8	1108.5		C8	15.9607		MS2	125		MS2	10.5591
C8	308.9		C8	12.4207		MS2	641.7		MS2	12.0544
C8	137.9		C8	9.49097		MS2	186.6		MS2	10.9253
C8	53.2		C8	22.3999		MS2	439.8		MS2	16.8762
C8	1950.8		C8	42.6025		MS2	150.9		MS2	9.73511
C8	601		C8	25.177		MS2	1246.1		MS2	19.3176
C8	155.4		C8	15.6555		MS2	139.7		MS2	8.57544
C8	516.6		C8	28.1067		MS2	874		MS2	12.207
C8	425		C8	14.3738		MS2	16.7		MS2	17.0898
C8	85.6		C8	69.4275		MS2	459.6		MS2	20.813
C8	409.9		C8	55.8472		MS2	1251.4		MS2	8.75854
C8	436.8		C8	47.0276		MS2	70.6		MS2	11.1694
C8	531.4		C8	17.7002		MS2	32.5		MS2	11.5356
C8	317.7		C8	10.437		MS2	169.7		MS2	8.42285
C8	95.5		C8	41.7175		MS2	92.9		MS2	15.0757
C8	695.1		C8	73.9746		MS2	370.3		MS2	22.7051
C8	641.7		C8	33.2947		MS2	899.4		MS2	9.73511
C8	254.4		C8	23.0102		MS2	629.9		MS2	11.322
C8	161.9		C8	35.5225		MS2	327.4		MS2	11.7493
C8	33.6		C8	13.2141		MS2	78.5		MS2	12.085
C8	83.1		C8	36.9568		MS2	44.9		MS2	9.88769
C8	949.9		C8	30.6702		MS2	149.1		MS2	8.17871
C8	177.8		C8	15.686		MS2	81.5		MS2	14.8621
C8	504.9		C8	46.051		MS2	129.7		MS2	15.1062
C8	192.1		C8	13.0615		MS2	128.9		MS2	11.4746
C8	243.2		C8	38.8794		MS2	138.3		MS2	18.6157
C8	492.8		C8	9.24682		MS2	56.2		MS2	11.8408
C8	451.5		C8	10.2844		MS2	129.5		MS2	15.0452
C8	523.7		C8	49.1638		MS2	251.1		MS2	17.3645
C8	403.4		C8	10.6506		MS2	39.9		MS2	33.3862
C8	125.6		C8	9.30786		MS2	94.8		MS2	10.1929
C8	153.3		C8	9.09424		MS2	95.3		MS2	13.855
C8	367.5		C8	9.18579		MS2	346.1		MS2	13.7939
C8	161.4		C8	26.5503		MS2	48.9		MS2	11.8713
C8	400.8		C8	36.56		MS2	426.8		MS2	9.49097
C8	207.5		C8	10.8032		MS2	58.5		MS2	11.1694
C8	85		C8	53.3447		MS2	207.5		MS2	9.33838
C8	41.7		C8	47.0886		MS2	145		MS2	10.2844
C8	175.2		C8	37.0178		MS2	238.1		MS2	12.8479
C8	251.5		C8	21.4844		MS2	91.2		MS2	10.9558
C8	74.6		C8	32.5622		MS2	97.3		MS2	9.79614
C8	18.8		C8	29.8462		MS2	455.5		MS2	11.9018
C8	782.6		C8	66.04		MS2	579.6		MS2	15.5029
C8	586.5		C8	15.7471		MS2	50.7		MS2	9.64355
C8	1157.6		C8	13.031		MS2	268.5		MS2	11.1084
C8	491		C8	10.4675		MS2	124.1		MS2	15.2893
C8	126		C8	11.261		MS2	432.6		MS2	13.6414
C8	390.2		C8	47.9431		MS2	135.7		MS2	15.686
C8	200.8		C8	12.146		MS2	207		MS2	13.3362
C8	589.5		C8	66.0095		MS2	233.6		MS2	8.8501
C8	50.8		C8	63.6902		MS2	244.1		MS2	8.91113
C8	199.6		C8	19.989		MS2	167.3		MS2	15.625
C8	841.6		C8	32.6843		MS2	306.8		MS2	19.5007
C8	240.8		C8	30.6702		MS2	61.6		MS2	34.6375
C8	354.3		C8	24.2004		MS2	394.5		MS2	9.33838
C8	454.3		C8	11.8408		MS2	90.2		MS2	12.8174
C8	166.6		C8	11.7798		MS2	257.8		MS2	9.82666
C8	200.6		C8	38.3301		MS2	100.8		MS2	10.8337
C8	148.1		C8	73.883		MS2	146.8		MS2	9.21631
C8	325.9		C8	18.1885		MS2	451.8		MS2	12.0239
C8	141		C8	54.5654		MS2	35.2		MS2	8.60596
C8	158.8		C8	10.2539		MS2	365		MS2	9.46045
C8	979.7		C8	13.4888		MS2	530.6		MS2	16.0217
C8	16.5		C8	75.7751		MS2	450.7		MS2	15.0757
C8	98.2		C8	45.7458		MS2	771.8		MS2	14.1907
C8	38.6		C8	31.0974		MS2	168.4		MS2	26.7334
C8	13.7		C8	16.4795		MS2	414.2		MS2	11.6577
C8	510.6		C8	70.0683		MS2	390		MS2	8.94165
C8	133.5		C8	22.3389		MS2	298.5		MS2	10.0708
C8	107.6		C8	51.8494		MS2	374.2		MS2	14.8621
C8	865.8		C8	42.7856		MS2	157.1		MS2	10.8643
C8	450.5		C8	12.4817		MS2	274.4		MS2	38.5437
C8	1173.3		C8	36.438		MS2	104.8		MS2	9.76562
C8	450.5		C8	14.6484		MS2	280.8		MS2	20.6299
C8	120.6		C8	18.3105		MS2	105.2		MS2	12.4512
C8	116.6		C8	40.2222		MS2	578.8		MS2	10.8948
C8	399.1		C8	10.7117		MS2	216.6		MS2	37.9639
C8	222.2		C8	71.7468		MS2	332.9		MS2	14.4959
C8	163.3		C8	22.8271		MS2	800.5		MS2	10.8032
C8	286.4		C8	22.4915		MS2	261		MS2	12.7258
C8	360.1		C8	11.0168		MS2	446.5		MS2	19.8669
C8	89.8		C8	10.5286		MS2	75.1		MS2	9.00268
[truncated: 4,780 more rows]

## Sheet: Figure 5
TOTAL sPSC						sIPSC						sEPSC
Group	Time (ms)		Group	Amplitude (pA)		Group	Time (ms)		Group	Amplitude (pA)		Group	Time (ms)		Group	Amplitude (pA)
C1	113.2		C1	10.498		C1	3093.4		C1	9.97925		C1	3677.3		C1	15.564
C1	734.2		C1	16.6016		C1	5941.1		C1	11.4746		C1	271.5		C1	21.2707
C1	1187.7		C1	12.6953		C1	2965.6		C1	9.12476		C1	771.8		C1	14.9841
C1	2275.7		C1	9.46045		C1	21353.1		C1	12.9089		C1	2409.8		C1	10.9863
C1	1395.3		C1	8.20923		C1	576.9		C1	11.1389		C1	705.4		C1	8.20923
C1	1040.1		C1	27.9541		C1	8725.2		C1	12.4817		C1	1602.6		C1	20.3857
C1	756.7		C1	19.9585		C1	1559.2		C1	14.7095		C1	1726.1		C1	13.916
C1	2106.9		C1	8.30078		C1	3326.5		C1	13.1836		C1	2146.6		C1	8.02612
C1	1959.8		C1	17.2424		C1	5597.5		C1	11.1694		C1	2166.9		C1	13.092
C1	2114.3		C1	11.1084		C1	36336.2		C1	14.1296		C1	1019.8		C1	10.8643
C1	246.6		C1	30.0598		C1	2335.4		C1	13.7024		C1	118.3		C1	12.0239
C1	592.2		C1	35.5835		C1	7844.3		C1	8.27026		C1	1684.1		C1	14.0076
C1	2050		C1	10.5286		C2	20.9		C1	24.3835		C1	1181.3		C1	12.207
C1	343.7		C1	8.8501		C2	116.9		C1	9.49097		C1	6316.6		C1	11.2915
C1	89.4		C1	18.6157		C2	115.3		C2	69.8242		C1	1227.1		C1	10.1318
C1	102.8		C1	18.0969		C2	70.6		C2	22.7661		C1	405.5		C1	10.4675
C1	341.3		C1	42.1142		C2	72		C2	10.8643		C1	8357.9		C1	15.4419
C1	2897.7		C1	17.8528		C2	22.3		C2	11.2915		C1	2896.7		C1	10.4675
C1	1077.6		C1	36.438		C2	69.5		C2	72.2961		C1	844.8		C1	18.7073
C1	3339		C1	13.2752		C2	27.7		C2	12.8174		C1	829.6		C1	12.2681
C1	978.5		C1	39.2761		C2	82.1		C2	10.8032		C1	4843.8		C1	10.4065
C1	815.4		C1	23.407		C2	58.8		C2	8.91113		C1	483.3		C1	11.8103
C1	334.3		C1	22.4304		C2	126.9		C2	15.7471		C1	7912.9		C1	11.9934
C1	183.7		C1	24.4446		C2	261.2		C2	37.5061		C1	1581.6		C1	30.7922
C1	1383.1		C1	15.0146		C2	225.4		C2	23.4375		C2	171.4		C1	25.9705
C1	1176.8		C1	10.437		C2	85.6		C2	33.1726		C2	126.9		C2	23.468
C1	1050.5		C1	24.353		C2	304.8		C2	29.48		C2	585.3		C2	23.1934
C1	469		C1	12.7563		C2	935.5		C2	10.3455		C2	247.6		C2	28.6255
C1	676.1		C1	17.7307		C2	169.1		C2	20.0195		C2	167.8		C2	12.9395
C1	995.4		C1	17.4561		C2	27.1		C2	27.5574		C2	20.3		C2	14.4348
C1	1131.4		C1	9.09424		C2	21		C2	20.3247		C2	206.4		C2	10.4065
C1	678.4		C1	12.1155		C2	224.1		C2	35.1562		C2	293.6		C2	13.5803
C1	1031.7		C1	19.1345		C2	87.5		C2	42.7551		C2	28.2		C2	17.5171
C1	194		C1	8.45337		C2	37.4		C2	45.227		C2	68.8		C2	10.5896
C1	1712.4		C1	8.14819		C2	466.7		C2	39.7949		C2	342.4		C2	32.5622
C1	713.7		C1	16.1743		C2	226.7		C2	12.5427		C2	163.6		C2	10.9558
C1	68.5		C1	14.5874		C2	1779.4		C2	35.1868		C2	265		C2	8.8501
C1	148.1		C1	8.42285		C2	901		C2	8.78906		C2	638.2		C2	46.8445
C1	1355.7		C1	30.1514		C2	604		C2	34.2102		C2	567.8		C2	9.67407
C1	666.4		C1	30.1819		C2	1867.1		C2	40.4358		C2	23.7		C2	22.0032
C1	1833.8		C1	11.3831		C2	2166		C2	11.5356		C2	49.1		C2	14.679
C1	350.5		C1	24.5361		C2	61.5		C2	10.5286		C2	278.4		C2	15.8691
C1	1312.8		C1	16.0828		C2	96.5		C2	24.8413		C2	15.9		C2	8.97217
C1	800.9		C1	10.3149		C2	47.9		C2	9.12476		C2	275.4		C2	22.2168
C1	127		C1	15.7776		C2	34.5		C2	71.6248		C2	326.1		C2	15.0146
C1	480.2		C1	15.9607		C2	74.8		C2	52.3682		C2	11.4		C2	20.8435
C1	2199.3		C1	20.0195		C2	221.5		C2	8.08716		C2	378.1		C2	15.4724
C1	809		C1	9.21631		C2	23.7		C2	37.9028		C2	30.7		C2	8.48389
C1	2925.9		C1	13.916		C2	177.5		C2	17.6392		C2	92.4		C2	33.6304
C1	753.2		C1	10.1013		C2	73.6		C2	11.4746		C2	123.7		C2	22.6746
C1	217		C1	8.11768		C2	59		C2	35.9497		C2	51.8		C2	12.6343
C1	399.1		C1	31.5552		C2	60.6		C2	35.8887		C2	66.2		C2	47.8821
C1	3040.8		C1	17.7002		C2	113		C2	54.7485		C2	88.4		C2	11.5967
C1	794.6		C1	33.8135		C2	114.6		C2	25.0549		C2	115.1		C2	12.7258
C1	417.8		C1	25.3601		C2	1003.6		C2	64.4836		C2	34.3		C2	17.5171
C1	782.3		C1	46.5393		C2	254.2		C2	20.3247		C2	40.1		C2	66.3147
C1	283.5		C1	19.6228		C2	2293		C2	42.6636		C2	392.6		C2	17.8223
C1	1970.6		C1	13.6719		C2	41.6		C2	60.2417		C2	17.8		C2	22.6746
C1	2800.3		C1	12.2986		C2	24.2		C2	56.6101		C2	45.5		C2	12.8174
C1	3638.5		C1	19.2566		C2	120.3		C2	25.9399		C2	69.9		C2	60.9131
C1	246.9		C1	19.6533		C2	97.3		C2	9.06372		C2	276.4		C2	16.1743
C1	468.6		C1	12.0544		C2	60.1		C2	17.6086		C2	210.9		C2	22.8271
C1	1965.3		C1	35.2173		C2	70.6		C2	66.7419		C2	162.3		C2	15.1672
C1	2578.8		C1	21.5454		C2	52.6		C2	44.4031		C2	139.7		C2	24.5056
C1	2960.8		C1	11.1084		C2	43.7		C2	15.7776		C2	355.3		C2	19.1956
C1	48.9		C1	24.3835		C2	46.5		C2	12.5427		C2	338.7		C2	12.6343
C1	569.1		C1	12.9395		C2	27.3		C2	9.21631		C2	307.1		C2	9.76562
C1	250.2		C1	36.2549		C2	64.7		C2	32.5317		C2	751.9		C2	17.0593
C1	387.4		C1	49.8352		C2	55.6		C2	35.0037		C2	23.8		C2	20.4773
C1	1775.6		C1	9.06372		C2	149.4		C2	10.6201		C2	457.1		C2	16.0217
C1	45		C1	15.6555		C2	159.3		C2	34.0881		C2	215.3		C2	19.104
C1	894.7		C1	8.72803		C2	338.8		C2	11.2915		C2	84.7		C2	9.0332
C1	3973.5		C1	9.33838		C2	3873.8		C2	12.5122		C2	446.4		C2	12.3596
C1	1585.8		C1	20.9045		C2	26.3		C2	63.2324		C2	156.2		C2	9.15527
C1	1879.6		C1	33.783		C2	96.7		C2	26.3061		C2	23.4		C2	10.3149
C1	1970.6		C1	19.7143		C2	50.2		C2	8.88061		C2	76.4		C2	31.25
C1	378.2		C1	18.5547		C2	40.1		C2	18.158		C2	154.3		C2	19.8364
C1	911.6		C1	27.9236		C2	191.7		C2	38.6047		C2	130.2		C2	14.679
C1	975.3		C1	28.1982		C2	25.2		C2	10.8643		C2	139.3		C2	31.7383
C1	388.8		C1	31.0059		C2	30.6		C2	52.3682		C2	189.9		C2	29.8157
C1	277.9		C1	14.0991		C2	25.2		C2	39.2761		C2	72.9		C2	25.2991
C1	874.5		C1	9.00268		C2	15.5		C2	19.5007		C2	8.2		C2	12.6648
C1	769.8		C1	32.3181		C2	31.3		C2	9.88769		C2	127.7		C2	9.33838
C1	203		C1	12.97		C2	46.3		C2	15.625		C2	56.6		C2	16.3879
C1	787.2		C1	23.5596		C2	150		C2	43.3044		C2	26.3		C2	28.3508
C1	1395.8		C1	18.0359		C2	395.2		C2	25.6653		C2	407.1		C2	69.2139
C1	151		C1	21.4233		C2	2906.7		C2	10.0708		C2	377.2		C2	22.1863
C1	468.6		C1	11.9324		C2	918.9		C2	9.46045		C2	166.6		C2	13.6719
C1	745		C1	19.8364		C2	234.9		C2	11.8408		C2	425.1		C2	33.8745
C1	1353.6		C1	19.8975		C2	79.7		C2	24.0784		C2	303.2		C2	38.4827
C1	1247.1		C1	19.928		C2	88.9		C2	54.2908		C2	94.5		C2	19.9585
C1	396.2		C1	25.5737		C2	133.5		C2	46.4477		C2	50.8		C2	35.9497
C1	1894.6		C1	16.2964		C2	59.3		C2	47.2412		C2	251.4		C2	22.7661
C1	2554.2		C1	14.9536		C2	96.7		C2	17.5781		C2	330.8		C2	22.3084
C1	2306.3		C1	17.4561		C2	68.9		C2	16.3879		C2	659.8		C2	18.5852
C1	277.5		C1	11.2305		C2	244		C2	22.0947		C2	324		C2	28.5034
C1	146.2		C1	30.2734		C2	136.3		C2	27.1301		C2	436.5		C2	12.2681
C1	89.9		C1	39.6728		C2	141.6		C2	66.3757		C2	287.1		C2	16.4795
C1	54.9		C1	28.6865		C2	386.9		C2	65.094		C2	317.3		C2	16.2048
C1	23.5		C1	31.1279		C2	72.8		C2	31.9519		C2	200.9		C2	17.6697
C1	2071.4		C1	24.292		C2	837.8		C2	31.7078		C2	47.1		C2	11.9629
C1	622.9		C1	25.7873		C2	1092.8		C2	11.3525		C2	95.8		C2	13.7634
C1	221.2		C1	26.3367		C2	761.7		C2	13.3972		C2	182.2		C2	30.365
C1	318.6		C1	24.2004		C2	16		C2	56.1218		C2	138.3		C2	9.09424
C1	115.5		C1	71.7163		C2	26.9		C2	45.227		C2	26.5		C2	9.3689
C1	539.7		C1	19.989		C2	150.9		C2	13.0615		C2	1094.4		C2	8.39233
C1	414.4		C1	32.0129		C2	63.7		C2	12.5427		C2	28.2		C2	8.94165
C1	761.9		C1	31.2805		C2	59.8		C2	62.2559		C2	402.9		C2	10.1013
C1	336.7		C1	21.3013		C2	66		C2	11.7798		C2	27.6		C2	17.0593
C1	923.1		C1	16.571		C2	99.4		C2	42.4805		C2	85.4		C2	14.9841
C1	2131.3		C1	15.8386		C2	37.6		C2	12.8174		C2	343.8		C2	34.0881
C1	1582.6		C1	12.1765		C2	26.8		C2	12.4512		C2	213.2		C2	14.7095
C2	228.7		C1	26.7029		C2	114.4		C2	42.9993		C2	109.7		C2	11.9324
C2	196.5		C1	41.9006		C2	104.2		C2	60.2112		C2	302.1		C2	8.88061
C2	49.3		C2	9.70459		C2	623.2		C2	65.094		C2	268.6		C2	8.78906
C2	124.6		C2	9.49097		C2	825.8		C2	64.6973		C2	16.4		C2	10.7422
C2	267.5		C2	9.0332		C2	629.7		C2	18.8599		C2	157.3		C2	24.4446
C2	419.3		C2	25.5127		C2	432.5		C2	21.9116		C2	235.4		C2	25.0244
C2	319.5		C2	12.4207		C2	1405		C2	46.6309		C2	55.4		C2	14.0381
C2	593.7		C2	8.66699		C2	135.4		C2	71.9604		C2	302		C2	15.7165
C2	37.9		C2	19.2871		C2	100.5		C2	24.353		C2	80.7		C2	11.6882
C2	138.7		C2	14.2212		C2	63.3		C2	18.0969		C2	143.4		C2	25.3906
C2	69.6		C2	14.1907		C2	58.4		C2	43.396		C2	178.1		C2	15.3503
C2	83		C2	10.7422		C2	84.5		C2	68.8477		C2	110.7		C2	19.8975
C2	324		C2	12.4207		C2	43.8		C2	11.9018		C2	101.5		C2	11.1999
C2	66.8		C2	14.679		C2	53.6		C2	74.5239		C2	418.5		C2	10.9558
C2	500		C2	18.7683		C2	360.3		C2	22.1863		C2	210.5		C2	9.91821
C2	477.7		C2	10.2844		C2	97.4		C2	21.2402		C2	234.4		C2	8.02612
C2	1016.1		C2	9.76562		C2	47.9		C2	69.3665		C2	14.4		C2	9.97925
C2	139.9		C2	8.42285		C2	40.3		C2	59.7534		C2	193.2		C2	14.1907
C2	79.5		C2	10.8337		C2	159.8		C2	52.9175		C2	71.9		C2	42.1448
C2	64.9		C2	10.0098		C2	57.9		C2	26.947		C2	178.8		C2	10.8948
C2	231.2		C2	26.2756		C2	255.3		C2	37.5061		C2	405.3		C2	16.3574
C2	413.3		C2	14.2517		C2	373.6		C2	33.5999		C2	558		C2	11.7493
C2	119.6		C2	8.17871		C2	103.7		C2	79.5898		C2	134.1		C2	12.97
C2	70.8		C2	8.05664		C2	353.4		C2	25.6043		C2	154.9		C2	24.2004
C2	272.2		C2	25.3296		C2	42.4		C2	25.8484		C2	81.6		C2	8.57544
C2	231.5		C2	10.3455		C2	2999.3		C2	17.5171		C2	30.1		C2	22.8882
C2	56.3		C2	18.8599		C2	2355.7		C2	16.2659		C2	338.3		C2	13.3057
C2	99.7		C2	8.75854		C2	56.6		C2	60.5469		C2	28.2		C2	17.8528
C2	140.3		C2	8.14819		C2	47.6		C2	22.1863		C2	250.5		C2	13.5193
C2	445		C2	18.0969		C2	58.9		C2	24.1089		C2	201.5		C2	16.3879
C2	45.2		C2	11.6882		C2	118.5		C2	36.9873		C2	59.6		C2	13.4582
C2	449.8		C2	12.6648		C2	250.3		C2	36.8652		C2	390		C2	13.3057
C2	272.5		C2	10.6812		C2	153.2		C2	50.5981		C2	163.4		C2	27.8625
C2	71.1		C2	11.4746		C2	14.3		C2	9.70459		C2	92.3		C2	30.0598
C2	22.1		C2	29.3274		C2	100.2		C2	26.5198		C2	244.3		C2	8.69751
C2	304.6		C2	8.27026		C2	212.3		C2	11.6577		C2	100.2		C2	10.0708
C2	179.5		C2	22.644		C2	155.5		C2	23.7732		C2	44.3		C2	18.2495
C2	36.8		C2	18.4021		C2	699.6		C2	34.2712		C2	345.2		C2	17.1204
C2	191.4		C2	37.5977		C2	440.3		C2	21.7895		C2	83.5		C2	11.2305
C2	228.1		C2	8.75854		C2	2146.2		C2	21.698		C2	127.3		C2	11.0779
C2	94.4		C2	17.0593		C2	66.9		C2	36.499		C2	342.6		C2	13.8245
C2	73.1		C2	9.39941		C2	89.1		C2	32.5928		C2	76.8		C2	12.207
C2	174		C2	8.57544		C2	11.9		C2	37.262		C2	119.9		C2	9.85718
C2	218		C2	9.30786		C2	26.6		C2	19.9585		C2	443		C2	12.5122
C2	50.7		C2	8.42285		C2	368.3		C2	8.57544		C2	481		C2	11.0474
C2	61.6		C2	11.5051		C2	488.4		C2	9.46045		C2	57.2		C2	11.8713
C2	93		C2	18.1885		C2	380.4		C2	18.0969		C2	36.9		C2	12.8479
C2	56.9		C2	8.14819		C2	271.6		C2	15.2283		C2	181.2		C2	12.2376
C2	678.5		C2	13.5803		C2	42		C2	11.6577		C2	360.9		C2	11.0474
C2	482.7		C2	14.0076		C2	86.4		C2	24.7803		C2	60.5		C2	51.5137
C2	388.4		C2	11.6882		C2	61.9		C2	21.0266		C2	332.9		C2	25.238
C2	788.9		C2	11.7188		C2	64.2		C2	42.6025		C2	631.6		C2	8.94165
C2	221.4		C2	14.2822		C2	92.9		C2	42.0227		C2	239.9		C2	15.4114
C2	66.3		C2	15.625		C2	68.9		C2	25.9399		C2	34.1		C2	10.498
C2	321.5		C2	18.9209		C2	73.6		C2	17.3645		C2	83.3		C2	10.3455
C2	156.7		C2	10.5286		C2	78		C2	53.8635		C2	346.5		C2	16.6931
C2	243.5		C2	14.5569		C2	243.9		C2	16.6931		C2	551.4		C2	28.8696
C2	186.2		C2	9.46045		C2	544.6		C2	11.9324		C2	38.1		C2	10.1013
C2	310.2		C2	10.3149		C2	169.3		C2	43.6096		C2	272.9		C2	11.7493
C2	723.1		C2	12.5427		C2	1333.6		C2	24.231		C2	377.9		C2	22.9492
C2	121		C2	8.75854		C2	2064.3		C2	9.12476		C2	38.6		C2	10.5286
C2	32.4		C2	13.3667		C2	103.9		C2	62.561		C2	865.4		C2	8.91113
C2	104.3		C2	9.73511		C2	134		C2	12.8479		C2	519		C2	9.30786
C2	581		C2	13.5498		C2	88.2		C2	27.9541		C2	719.1		C2	33.02
C2	63.1		C2	17.6086		C2	99.8		C2	18.6462		C2	510.9		C2	21.5454
C2	43.3		C2	15.5335		C2	302.6		C2	44.3725		C2	198.1		C2	8.69751
C2	705.5		C2	11.2915		C2	115.7		C2	26.3367		C2	371		C2	22.8271
C2	36.6		C2	23.7122		C2	113.1		C2	45.0134		C2	88.6		C2	11.5967
C2	219.6		C2	8.69751		C2	573.4		C2	14.6179		C2	374.1		C2	10.2234
C2	424.1		C2	16.9067		C2	1246.9		C2	15.7471		C2	39.7		C2	27.4353
C2	222.1		C2	13.9771		C2	161.9		C2	10.4065		C2	578.9		C2	17.4561
C2	389.9		C2	9.52148		C2	216.9		C2	26.6418		C2	31.8		C2	14.2822
C2	54.8		C2	17.5781		C2	765.1		C2	15.8386		C2	288.6		C2	12.0544
C2	129.4		C2	9.33838		C2	431.5		C2	56.9458		C2	53.1		C2	22.644
C2	238.9		C2	23.5901		C2	231.6		C2	11.4746		C2	124.3		C2	10.498
C2	105		C2	10.8337		C2	26.7		C2	10.9863		C2	507.9		C2	8.36181
C2	59.6		C2	9.0332		C2	66.5		C2	48.8281		C2	83		C2	12.085
C2	175		C2	8.36181		C2	50.9		C2	19.2871		C2	137.6		C2	13.1836
C2	81.8		C2	11.2915		C2	101.7		C2	13.9771		C2	114.5		C2	8.91113
C2	377.2		C2	28.4119		C2	26.5		C2	36.6516		C2	101.1		C2	22.3389
C2	421.5		C2	9.42993		C2	206.9		C2	12.0544		C2	286.8		C2	17.6086
C2	65.6		C2	9.79614		C2	58		C2	29.2358		C2	388.4		C2	16.3879
C2	288.1		C2	9.49097		C2	23.1		C2	47.6074		C2	235.2		C2	8.88061
C2	150.7		C2	10.4065		C2	78.4		C2	29.3579		C2	222.8		C2	17.5476
C2	163.4		C2	12.0544		C2	53.8		C2	39.2761		C2	150		C2	32.5622
C2	459.2		C2	8.8501		C2	30.4		C2	22.1558		C2	167.4		C2	9.88769
C2	131.4		C2	10.9558		C2	31.3		C2	9.46045		C2	51.2		C2	20.05
C2	89		C2	26.6418		C2	53.5		C2	36.2244		C2	52		C2	19.2261
C2	394		C2	14.4348		C2	287.1		C2	32.2266		C2	155.6		C2	9.39941
C2	324.4		C2	15.5945		C2	2162.4		C2	9.06372		C2	378.6		C2	8.81958
C2	49.5		C2	10.6201		C2	362.2		C2	34.9731		C2	338.4		C2	9.64355
C2	38.7		C2	11.3831		C2	478.3		C2	21.5149		C2	367.2		C2	19.7143
C2	54.7		C2	37.0483		C2	1082.9		C2	63.9648		C2	1321		C2	15.9607
C2	573.4		C2	11.3831		C2	66.5		C2	77.9724		C2	24.5		C2	11.0474
C2	68.3		C2	35.1868		C2	45		C2	41.1377		C2	88		C2	15.6555
C2	249		C2	11.0474		C2	49.7		C2	56.8542		C2	474.7		C2	8.81958
C2	156.6		C2	9.49097		C2	37.9		C2	55.4809		C2	329.1		C2	12.5427
C2	44.8		C2	16.51		C2	22.8		C2	30.365		C2	504.9		C2	22.5525
C2	201		C2	8.94165		C2	53.4		C2	15.0452		C2	108.5		C2	12.1155
C2	113.4		C2	25.6043		C2	14.3		C2	17.8528		C2	262.7		C2	29.9683
C2	288.4		C2	20.6604		C2	111.1		C2	74.3408		C2	647.2		C2	19.0125
C2	535.8		C2	11.9934		C2	52.2		C2	24.2004		C2	104		C2	13.8245
C2	143.4		C2	13.3057		C2	87.1		C2	62.8662		C2	48.7		C2	14.7095
C2	229.4		C2	21.7895		C2	138		C2	11.1694		C2	284.9		C2	21.3318
C2	185.1		C2	8.08716		C2	230.6		C2	16.9067		C2	172.4		C2	18.219
C2	392.6		C2	8.05664		C2	15.1		C2	8.11768		C2	68.5		C2	10.5591
C2	226.7		C2	22.4915		C2	146.1		C2	48.4619		C2	1001.4		C2	19.5923
C2	443.9		C2	9.70459		C2	86.4		C2	9.39941		C2	190.6		C2	8.27026
C2	100.8		C2	21.2402		C2	804.5		C2	34.79		C2	102.4		C2	16.6321
C2	365.2		C2	16.0217		C2	43.2		C2	9.06372		C2	127.8		C2	9.21631
C2	169.5		C2	13.4277		C2	71.9		C2	11.1084		C2	961.6		C2	12.9395
C2	223.4		C2	9.12476		C2	28.4		C2	54.5349		C2	89		C2	20.6909
C2	114.5		C2	18.1274		C2	16		C2	46.3867		C2	17		C2	34.5764
C2	75.4		C2	8.78906		C2	167		C2	11.1999		C2	43.3		C2	10.7422
C2	90.1		C2	17.2424		C2	182.5		C2	14.0991		C2	43.7		C2	8.48389
C2	445.7		C2	11.5051		C2	388.6		C2	65.0329		C2	216		C2	19.5923
C2	139.5		C2	23.1018		C2	252.6		C2	10.3149		C2	191		C2	8.81958
C2	65		C2	23.9563		C2	303.6		C2	12.97		C2	279.1		C2	17.7002
C2	26.4		C2	23.5291		C2	326.4		C2	19.7143		C2	372		C2	14.4043
C2	70.9		C2	14.8926		C2	661		C2	14.5874		C2	22.9		C2	8.42285
C2	84.3		C2	9.73511		C2	224.4		C2	26.4893		C2	125.5		C2	8.14819
C2	188.3		C2	24.2615		C2	30.4		C2	23.6816		C2	774.7		C2	49.9267
C2	368.6		C2	13.3362		C2	1565.7		C2	27.6184		C2	333.5		C2	11.9629
C2	38.1		C2	9.61304		C2	49.3		C2	20.1416		C2	73		C2	14.2822
C2	118.1		C2	12.207		C2	52.6		C2	11.4746		C2	185.9		C2	12.085
C2	35.2		C2	8.27026		C2	87.5		C2	11.3831		C2	1279.2		C2	10.376
C2	344.2		C2	11.5967		C2	22.7		C2	10.4675		C2	481.2		C2	14.1907
C2	101.7		C2	29.3579		C2	22.5		C2	13.5193		C2	266.2		C2	9.76562
C2	26.8		C2	12.2376		C2	33.3		C2	13.9465		C2	471.2		C2	8.23974
C2	489.2		C2	12.0239		C2	248.7		C2	16.4795		C2	143.2		C2	10.9558
C2	48.4		C2	23.468		C2	25.6		C2	15.4114		C2	237.5		C2	13.0615
C2	664.2		C2	9.552		C2	1030.5		C2	10.4675		C2	240.4		C2	15.9302
C2	569.1		C2	31.4331		C2	457		C2	9.24682		C2	999.3		C2	11.5662
C2	320.7		C2	11.6272		C2	122.5		C2	8.30078		C2	198.6		C2	10.6201
C2	23.2		C2	43.5486		C2	27.3		C2	16.9678		C2	28.8		C2	11.9629
C2	53.2		C2	9.88769		C2	92.3		C2	10.9863		C2	301		C2	11.3525
C2	11.5		C2	20.9961		C2	39		C2	36.9263		C2	38.5		C2	8.8501
C2	93.1		C2	9.82666		C2	79.7		C2	9.12476		C2	235		C2	15.9912
C2	683		C2	13.3362		C2	168.3		C2	20.5689		C2	420.6		C2	14.5874
C2	415.6		C2	8.20923		C2	509.7		C2	41.3513		C2	478		C2	9.15527
C2	192.2		C2	13.031		C2	214.7		C2	30.0598		C2	51.8		C2	9.58252
C2	257.5		C2	8.88061		C2	179.2		C2	50.6287		C2	98		C2	10.9253
C2	185.3		C2	18.4326		C2	406.1		C2	34.4543		C2	37.7		C2	19.1956
C2	67.4		C2	16.9678		C2	216.6		C2	30.2124		C2	379		C2	10.1929
C2	696.7		C2	35.8582		C2	1072.8		C2	33.6304		C2	45.4		C2	17.8833
C2	422.4		C2	12.146		C2	656.1		C2	22.0032		C2	454.3		C2	9.06372
C2	296.1		C2	8.88061		C2	664.3		C2	40.7105		C2	726.7		C2	8.08716
C2	505.8		C2	13.7024		C2	57.7		C2	19.2871		C2	301.2		C2	34.9121
C2	535.3		C2	14.9536		C2	107.8		C2	17.6697		C2	78.5		C2	11.6272
C2	744.8		C2	14.6179		C2	91.8		C2	65.7959		C2	578		C2	9.24682
C2	527		C2	16.7236		C2	167		C2	39.0015		C2	108		C2	32.9895
C2	30.7		C2	22.8882		C2	33.2		C2	41.2903		C2	100.9		C2	20.874
C2	78.1		C2	10.437		C2	33.6		C2	27.4658		C2	37.1		C2	15.4724
C2	981.8		C2	36.8652		C2	60.2		C2	21.5454		C2	56		C2	11.6577
C2	17.1		C2	18.1274		C2	146.1		C2	31.4636		C2	1389.9		C2	34.1797
C2	13.5		C2	10.8032		C2	119.2		C2	76.5381		C2	72.7		C2	17.7918
C2	173		C2	8.5144		C2	312.6		C2	26.2146		C2	105		C2	25.7568
C2	80.4		C2	13.5498		C2	234.2		C2	19.928		C2	659.6		C2	18.8599
C2	213.4		C2	12.6648		C2	45.6		C2	50.7202		C2	518.5		C2	18.0664
C2	74.4		C2	12.6343		C2	1803.8		C2	11.8408		C2	886.8		C2	8.08716
C2	642.2		C2	10.9863		C2	2486.8		C2	25.3601		C2	2257.6		C2	8.05664
C2	99.1		C2	12.5732		C2	1560.2		C2	18.7988		C2	3816.7		C2	10.6812
C2	387.4		C2	17.1509		C2	38		C2	31.4941		C2	2188		C2	15.4114
C2	481.9		C2	19.928		C2	39.9		C2	34.9426		C2	3956.3		C2	17.6392
C2	263.5		C2	16.3879		C2	43.5		C2	17.3035		C2	4952.6		C2	12.6648
C2	329.6		C2	11.8408		C2	79.3		C2	49.5911		C2	1556.7		C2	10.5286
C2	315.8		C2	8.48389		C2	34		C2	50.7812		C2	1105.6		C2	12.207
C2	830.3		C2	12.7258		C2	132.4		C2	12.6953		C2	2897.9		C2	10.498
C2	781.7		C2	12.8479		C2	32.8		C2	13.1226		C2	4296.3		C2	9.67407
C2	279.2		C2	16.1438		C2	33.7		C2	30.4565		C2	2170.4		C2	8.02612
C2	340.2		C2	10.3455		C2	350.1		C2	35.4004		C2	1750.5		C2	11.5662
C2	161.3		C2	10.1623		C2	47.9		C2	32.9895		C2	1944.6		C2	8.36181
C2	78.2		C2	21.2097		C2	267.7		C2	34.2407		C2	1809.2		C2	10.8643
C2	663.8		C2	13.031		C2	83.6		C2	16.9067		C2	2705.5		C2	11.5662
C2	76.5		C2	18.6157		C2	44.6		C2	31.6467		C2	1624.7		C2	36.2549
C2	70.9		C2	9.09424		C2	45.8		C2	9.94873		C2	2848.4		C2	11.322
C2	397.9		C2	16.3879		C2	649.3		C2	20.1721		C2	2391		C2	15.0452
C2	24.8		C2	23.7427		C2	1679.2		C2	12.0239		C2	1696.1		C2	11.8713
C2	301.7		C2	12.7563		C2	301.9		C2	23.0408		C2	8269.4		C2	15.0146
C2	164.2		C2	11.2915		C2	405.5		C2	45.2576		C3	1240.7		C2	12.2376
C2	206.1		C2	9.24682		C2	26.7		C2	46.7224		C3	1618.3		C2	8.42285
C2	186.6		C2	12.3291		C2	28.1		C2	40.2832		C3	3185.6		C2	11.3525
C2	672.7		C2	9.97925		C2	63		C2	22.4609		C3	1313.6		C3	10.8337
C2	122.3		C2	13.855		C2	24.3		C2	17.5781		C3	1876.4		C3	9.12476
C2	1216.4		C2	16.2048		C2	50.4		C2	9.70459		C3	4035.5		C3	10.7117
C2	100.4		C2	14.4959		C2	50		C2	17.8528		C3	1840.7		C3	8.23974
C2	73.8		C2	19.928		C2	23.9		C2	44.22		C3	4507.5		C3	8.97217
C2	214.1		C2	17.1814		C2	196.8		C2	14.1602		C3	1593.3		C3	8.11768
C2	402.6		C2	8.17871		C2	86.4		C2	14.0381		C3	5013.6		C3	9.64355
C2	749.3		C2	8.72803		C2	2442.5		C2	30.2734		C3	2184.1		C3	8.08716
C2	570		C2	17.5476		C2	1816		C2	34.729		C3	1212.3		C3	9.97925
C2	22.3		C2	16.2964		C2	838.5		C2	17.1509		C3	2267.9		C3	10.8032
C2	276.7		C2	22.522		C2	706.8		C2	9.91821		C3	1561.9		C3	8.72803
C2	554.1		C2	51.5747		C2	72.6		C2	46.9665		C3	5860.4		C3	11.8103
C2	285.3		C2	15.5029		C2	37.2		C2	30.9448		C3	793.2		C3	8.88061
C2	399.4		C2	33.2336		C2	50.6		C2	34.79		C3	454.4		C3	13.1531
C2	160.5		C2	8.60596		C2	24.8		C2	20.9961		C3	6094.4		C3	10.2844
C2	574		C2	13.2446		C2	192.2		C2	21.5454		C3	929.5		C3	9.27734
C2	60		C2	14.4043		C2	20.8		C2	17.0593		C3	2645.7		C3	11.1084
C2	102.5		C2	13.3362		C2	20.3		C2	9.94873		C3	1048.4		C3	8.60596
C2	265.9		C2	26.3061		C2	23		C2	38.6963		C3	1158.6		C3	10.3455
C2	189		C2	12.2376		C2	207.8		C2	33.2642		C3	1860.5		C3	11.261
C2	464.6		C2	14.8926		C2	57.9		C2	39.8254		C3	1538.6		C3	10.376
C2	255.3		C2	20.0806		C2	236.9		C2	75.1648		C3	783		C3	8.08716
C2	883		C2	11.8103		C2	107.6		C2	10.8337		C3	1787.2		C3	9.18579
C2	540.4		C2	15.4419		C2	190.3		C2	12.2681		C3	1158.9		C3	8.78906
C2	91		C2	15.2893		C2	1170.5		C2	20.0195		C3	3332.2		C3	10.7117
C2	404.4		C2	9.18579		C2	122.7		C2	18.3411		C3	789.4		C3	13.6108
C2	348		C2	15.2893		C2	38.4		C2	11.3831		C3	1140.6		C3	11.8103
C2	345.3		C2	13.2752		C2	37		C2	13.2141		C3	1240.4		C3	11.0168
C2	525.2		C2	26.6724		C2	47.8		C2	39.8865		C3	459.7		C3	13.3667
C2	390.1		C2	10.6201		C2	162.4		C2	28.9917		C3	859.3		C3	13.5498
C2	354.8		C2	13.855		C2	53.3		C2	14.4959		C3	145.9		C3	13.4582
C2	132.5		C2	19.4397		C2	37.4		C2	63.7207		C3	801.5		C3	8.81958
C2	464.6		C2	16.1438		C2	69.2		C2	74.6765		C3	1715.5		C3	10.5896
C2	150		C2	14.9231		C2	105		C2	17.1204		C3	3582.7		C3	10.6506
C2	73.6		C2	12.7258		C2	25.6		C2	21.5454		C3	305.9		C3	8.45337
C2	87.7		C2	11.5967		C2	38.2		C2	31.8909		C3	709.6		C3	9.39941
C2	472.9		C2	13.7329		C2	351.3		C2	13.7634		C3	287		C3	13.7329
C2	407.4		C2	16.7236		C2	214.9		C2	37.2009		C3	2164.9		C3	11.1084
C2	1529		C2	12.1765		C2	817.8		C2	26.886		C3	1788		C3	12.8174
C2	183.4		C2	17.273		C2	1276		C2	10.2234		C3	2308.2		C3	8.75854
C2	1156.3		C2	8.14819		C2	487.7		C2	21.3623		C3	2519.5		C3	8.91113
C2	149.4		C2	11.0779		C2	516.9		C2	24.5361		C3	344.1		C3	10.6812
C2	638.6		C2	30.5481		C2	694.4		C2	75.3479		C3	2205.2		C3	35.5225
C2	76.6		C2	14.0686		C2	1203.8		C2	17.4255		C3	231.9		C3	14.679
C2	213.4		C2	25.6348		C2	2222.4		C2	38.3606		C3	930.3		C3	8.3313
C2	444.2		C2	10.9558		C2	1228.6		C2	50.0488		C3	1614.8		C3	13.855
C2	749		C2	17.3035		C2	47.9		C2	13.4277		C3	516.2		C3	9.0332
C2	348.6		C2	12.5732		C2	91.4		C2	10.498		C3	683.8		C3	13.855
C2	65.2		C2	10.8643		C2	37.2		C2	14.801		C3	1153.2		C3	8.60596
C2	749.2		C2	8.88061		C2	71.2		C2	41.4124		C3	767.4		C3	12.0239
C2	151.7		C2	13.8855		C2	28.6		C2	10.437		C3	992.6		C3	8.11768
C2	49.5		C2	22.9797		C2	31.7		C2	13.8855		C3	400.2		C3	8.54492
C2	631		C2	19.4702		C2	138.6		C2	16.2659		C3	1603.4		C3	12.3901
C2	346		C2	11.3525		C2	90.1		C2	30.8838		C3	2072.5		C3	11.9324
C2	292.9		C2	8.27026		C2	73		C2	48.7671		C3	484.1		C3	8.97217
C2	317.7		C2	14.7705		C2	17.9		C2	27.7405		C3	2069.1		C3	10.0098
C2	108.3		C2	17.5476		C2	195.9		C2	23.8037		C3	2062.6		C3	8.54492
C2	265.2		C2	10.8948		C2	39.9		C2	12.7258		C3	838.3		C3	10.7117
C2	73.2		C2	11.1389		C2	107		C2	22.6746		C3	1420.7		C3	14.9841
C2	257.8		C2	66.864		C2	76.6		C2	18.5852		C3	337.4		C3	8.48389
C2	397.8		C2	13.2141		C2	447.6		C2	22.1863		C3	151.9		C3	8.20923
C2	61.4		C2	10.2234		C2	455.5		C2	12.6038		C3	166.1		C3	18.158
C2	265.7		C2	10.8948		C2	2359		C2	14.4959		C3	403.6		C3	11.0779
C2	871.3		C2	15.9302		C2	38.8		C2	14.1602		C3	1646.1		C3	9.82666
C2	400.1		C2	10.5591		C2	28		C2	11.8713		C3	1194.6		C3	8.54492
C2	312.7		C2	9.97925		C2	47.5		C2	64.9109		C3	725.6		C3	12.9395
C2	272.4		C2	10.498		C2	70.6		C2	20.05		C3	2097		C3	10.1013
C2	740.9		C2	17.334		C2	27.5		C2	36.377		C3	3008.2		C3	9.30786
C2	80.2		C2	17.4255		C2	263.1		C2	57.9224		C3	2435.9		C3	8.11768
C2	291.1		C2	14.3433		C2	53.1		C2	29.48		C3	87.2		C3	11.5051
C2	262		C2	35.4004		C2	84.5		C2	30.0293		C3	449.7		C3	10.8337
C2	60.4		C2	17.8223		C2	308.4		C2	28.0151		C3	1174.5		C3	18.6157
C2	517.7		C2	14.6179		C2	84		C2	38.0859		C3	1451.3		C3	12.9395
C2	36.2		C2	13.0615		C2	237.8		C2	18.8293		C4	10864.3		C3	10.8948
C2	95.2		C2	13.2446		C2	345.4		C2	11.4441		C4	7019.9		C3	9.82666
C2	97.3		C2	21.759		C2	351.5		C2	42.6636		C4	14991.1		C3	12.4512
C2	194		C2	72.7539		C2	53.6		C2	12.2681		C4	2859.1		C3	11.7188
C2	313.2		C2	12.7563		C2	501.4		C2	16.449		C4	1675.9		C4	27.5574
C2	711.2		C2	15.8386		C2	147.2		C2	15.4724		C5	436.3		C4	13.031
C2	179.7		C2	12.146		C2	15.8		C2	46.5698		C5	132.1		C4	11.1389
C2	245.6		C2	34.79		C2	62.7		C2	9.73511		C5	46.7		C4	9.24682
C2	82.3		C2	18.3411		C2	54.9		C2	15.1977		C5	244.6		C4	17.5171
C2	376.9		C2	17.4561		C2	37.6		C2	13.3972		C5	472.9		C4	11.6882
C2	245.7		C2	10.2844		C2	71.3		C2	11.9629		C5	148		C5	73.9136
C2	506.8		C2	16.0522		C2	26.6		C2	37.4145		C5	327.8		C5	27.4658
C2	24.2		C2	14.2517		C2	24		C2	38.269		C5	31.9		C5	9.76562
C2	431.6		C2	21.0266		C2	116.2		C2	15.6555		C5	321.7		C5	25.9705
C2	420.3		C2	9.58252		C2	220.6		C2	18.4631		C5	250.7		C5	15.625
C2	43		C2	11.5662		C2	618.8		C2	33.6914		C5	169.6		C5	47.3633
C2	177.8		C2	24.1699		C2	132.1		C2	36.1328		C5	271.1		C5	26.8555
C2	182.5		C2	8.36181		C2	612.6		C2	22.3084		C5	67		C5	21.2097
C2	262		C2	26.7639		C2	1497.3		C2	25.9399		C5	439.8		C5	52.948
C2	208.2		C2	18.5852		C2	129.6		C2	28.1372		C5	184.5		C5	38.6352
C2	26		C2	9.97925		C2	17.8		C2	12.4207		C5	253.8		C5	56.0303
C2	198		C2	8.27026		C2	63.8		C2	63.5071		C5	1120.1		C5	74.9512
C2	464.8		C2	13.4277		C2	88.9		C2	12.8479		C5	164.4		C5	9.00268
C2	69.6		C2	12.6343		C2	22.6		C2	12.6953		C5	150.5		C5	15.3503
C2	295.8		C2	21.3623		C2	106.4		C2	10.7117		C5	199.9		C5	12.5122
C2	264.3		C2	10.498		C2	12.2		C2	14.9841		C5	111.5		C5	23.468
C2	81.4		C2	14.0381		C2	50.3		C2	32.074		C5	15.9		C5	14.6179
C2	153.5		C2	12.5122		C2	36		C2	14.0991		C5	147		C5	25.1465
C2	538.8		C2	18.4936		C2	93.6		C2	18.8904		C5	221		C5	16.6931
C2	510.1		C2	46.1426		C2	232.3		C2	21.2402		C5	260.8		C5	47.5464
C2	59.7		C2	11.8408		C2	159.5		C2	12.3291		C5	206		C5	32.3181
C2	333.4		C2	15.564		C2	119.8		C2	46.2036		C5	148.6		C5	31.6467
C2	295.9		C2	16.4795		C2	862.3		C2	25.6958		C5	445.2		C5	19.0125
C2	21.5		C2	20.2637		C3	361.8		C2	21.637		C5	91.5		C5	68.9392
C2	71.8		C2	8.63647		C3	43.4		C2	11.1999		C5	154.8		C5	9.76562
C2	128.7		C2	10.1013		C3	314.8		C2	25.9399		C5	473.1		C5	16.0217
C2	218		C2	13.092		C3	140.6		C3	14.5264		C5	120.4		C5	23.2239
C2	891.8		C2	8.66699		C3	115.8		C3	31.9824		C5	45.3		C5	42.4805
C2	228		C2	10.7727		C3	19.2		C3	43.457		C5	49.9		C5	50.4455
C2	48.1		C2	11.3831		C3	107.7		C3	14.4653		C5	228.8		C5	51.6357
C2	125.8		C2	15.6555		C3	58.9		C3	21.1487		C5	120.4		C5	13.3972
C2	198.9		C2	17.9748		C3	185.4		C3	20.1721		C5	71.9		C5	13.4888
C2	69.7		C2	14.4348		C3	57.3		C3	11.7798		C5	184.2		C5	10.8643
C2	223.6		C2	10.8643		C3	401.8		C3	18.9819		C5	338.5		C5	8.02612
C2	572.2		C2	13.6719		C3	113.2		C3	16.7236		C5	58.6		C5	16.3879
C2	714.9		C2	10.0098		C3	178.2		C3	26.7639		C5	668.5		C5	37.1094
C2	88.9		C2	13.9771		C3	83.5		C3	22.4304		C5	55.9		C5	11.1694
C2	60.4		C2	13.031		C3	13.4		C3	28.0762		C5	202.8		C5	15.5029
C2	193		C2	27.9541		C3	226.2		C3	29.8462		C5	318.6		C5	8.66699
C2	53.7		C2	10.8948		C3	11.6		C3	50.7812		C5	200.7		C5	9.76562
C2	491.6		C2	19.3176		C3	63.2		C3	10.437		C5	999		C5	9.52148
C2	172.1		C2	36.438		C3	82.7		C3	12.1155		C5	131.3		C5	66.5893
C2	108.2		C2	12.8479		C3	109.2		C3	10.1013		C5	67.4		C5	25.5432
C2	1038.1		C2	13.3362		C3	286.1		C3	55.5725		C5	78.1		C5	25.7568
C2	263.9		C2	12.9089		C3	279.9		C3	15.4724		C5	79.5		C5	31.1279
C2	79.1		C2	15.8386		C3	132.5		C3	25.3601		C5	19.7		C5	64.5447
C2	179.7		C2	10.0403		C3	68		C3	14.8315		C5	183.6		C5	9.52148
C2	1095		C2	14.5874		C3	81.8		C3	14.8315		C5	74.8		C5	78.949
C2	24		C2	21.5759		C3	165.2		C3	49.5911		C5	55.7		C5	35.7361
C2	347.2		C2	13.8245		C3	66.9		C3	36.0413		C5	495.9		C5	10.8032
C2	216.5		C2	15.1062		C3	66.1		C3	20.4468		C5	184.7		C5	18.6462
C2	381.9		C2	29.0222		C3	20.2		C3	40.4663		C5	73		C5	31.6467
C2	173.8		C2	12.9089		C3	130.4		C3	39.4592		C5	195.2		C5	28.1067
C2	167.3		C2	10.8032		C3	148.4		C3	58.96		C5	494.6		C5	49.0112
C2	99		C2	15.7165		C3	134.4		C3	37.8723		C5	66.4		C5	27.2827
C2	50.4		C2	17.4255		C3	73.9		C3	22.2168		C5	585.6		C5	27.7405
C2	62		C2	12.6953		C3	619		C3	35.9192		C5	229		C5	38.6963
C2	150.6		C2	13.5803		C3	88.6		C3	23.9868		C5	329.9		C5	8.14819
C2	37		C2	22.7661		C3	436.9		C3	17.9138		C5	164.1		C5	65.6738
C2	113.7		C2	10.8643		C3	30.8		C3	29.3579		C5	20.1		C5	23.7122
C2	152.6		C2	15.4114		C3	111		C3	35.0952		C5	279.8		C5	16.8762
C2	433.2		C2	21.5759		C3	121		C3	19.2871		C5	277		C5	36.1633
C2	60.4		C2	12.6953		C3	39.1		C3	17.0288		C5	478.9		C5	19.4702
C2	277.1		C2	16.51		C3	34.3		C3	11.6882		C5	356.3		C5	12.6648
C2	39.8		C2	20.7214		C3	63.3		C3	29.3884		C5	205.3		C5	12.0544
C2	322.1		C2	11.3525		C3	20.5		C3	8.78906		C5	288.2		C5	26.123
C2	76		C2	13.092		C3	230.1		C3	33.844		C5	110.1		C5	17.8833
C2	22.6		C2	18.6462		C3	169.1		C3	75.8972		C5	118.7		C5	29.7852
C2	377.3		C2	8.39233		C3	273.8		C3	19.928		C5	138.8		C5	11.1084
C2	97.2		C2	14.8315		C3	124.4		C3	26.825		C5	214.9		C5	21.8201
C2	184.8		C2	15.7776		C3	88.2		C3	21.4233		C5	23.7		C5	16.7236
C2	9.3		C2	14.2212		C3	105.6		C3	20.2942		C5	328.2		C5	10.3455
C2	93.7		C2	15.1977		C3	88.7		C3	17.1814		C5	418.1		C5	31.0364
C2	122.9		C2	8.42285		C3	44.1		C3	17.1509		C5	349		C5	50.5676
C2	342.8		C2	13.1226		C3	94.9		C3	21.8506		C5	47.2		C5	11.6272
C2	238.7		C2	18.9514		C3	126.4		C3	73.1201		C5	25.5		C5	28.0151
C2	59.5		C2	18.5547		C3	240.5		C3	41.1987		C5	81.2		C5	8.94165
C2	92.2		C2	10.0098		C3	633.4		C3	13.7939		C5	176.6		C5	27.3743
C2	45.3		C2	9.39941		C3	31.4		C3	70.3735		C5	14.8		C5	19.7143
C2	330.6		C2	43.8843		C3	340.3		C3	16.6016		C5	50.3		C5	70.9534
C2	223.3		C2	11.9934		C3	79		C3	69.519		C5	188.7		C5	39.3066
C2	35.5		C2	21.0266		C3	106.2		C3	28.3814		C5	69.6		C5	31.1584
C2	358.7		C2	8.63647		C3	354.3		C3	14.0686		C5	343.6		C5	29.0527
C2	628.4		C2	19.3176		C3	179.4		C3	18.9209		C5	36.1		C5	14.679
C2	323.1		C2	10.1318		C3	150.2		C3	74.8901		C5	265.7		C5	17.8223
C2	921.5		C2	18.8599		C3	46.2		C3	24.0479		C5	65		C5	15.0452
C2	54.6		C2	14.5874		C3	276.6		C3	14.9536		C5	455.5		C5	21.698
C2	37.7		C2	8.78906		C3	49		C3	14.74		C5	447.4		C5	25.4517
C2	77.6		C2	20.752		C3	609.1		C3	15.3809		C5	243.4		C5	15.3809
C2	991.3		C2	9.91821		C3	16.6		C3	35.5225		C5	156		C5	21.698
C2	259.9		C2	16.0217		C3	225.2		C3	25.1465		C5	309		C5	73.2727
C2	37.4		C2	10.376		C3	24		C3	26.7029		C5	888		C5	8.36181
C2	296.8		C2	16.3574		C3	405.9		C3	14.2822		C5	1552.5		C5	50.1709
C2	86.6		C2	11.322		C3	87.2		C3	55.1147		C5	132.5		C5	10.9253
C2	41		C2	13.0005		C3	364.7		C3	13.5193		C5	190.9		C5	59.7229
C2	1023.8		C2	14.8315		C3	55.7		C3	10.7727		C5	394.4		C5	20.5994
C2	55.4		C2	8.69751		C3	337.8		C3	20.9961		C5	122.6		C5	12.7258
C2	215.1		C2	12.085		C3	274.8		C3	9.49097		C5	45.6		C5	36.3159
C2	110.2		C2	17.2424		C3	109.7		C3	22.2168		C5	215.9		C5	9.85718
C2	374.2		C2	18.4936		C3	207		C3	48.0652		C5	64.2		C5	16.0522
C2	110.1		C2	17.4255		C3	166.4		C3	25.4822		C5	84.3		C5	13.7329
C2	40.8		C2	17.2119		C3	66.8		C3	15.9912		C5	221.3		C5	11.1389
C2	525.6		C2	10.9253		C3	35.4		C3	63.2934		C5	510.4		C5	49.8962
C2	126.3		C2	11.0474		C3	176.3		C3	73.9746		C5	404.3		C5	68.7561
C2	30.9		C2	9.82666		C3	56.3		C3	21.6675		C5	17.2		C5	48.9197
C2	57.7		C2	8.69751		C3	16.9		C3	37.9333		C5	28.7		C5	30.9448
C2	121.3		C2	10.9558		C3	173.7		C3	27.4658		C5	143.5		C5	8.48389
C2	340		C2	11.0168		C3	150.1		C3	16.3269		C5	37.1		C5	24.0173
C2	393		C2	10.4675		C3	284.2		C3	19.9585		C5	188.1		C5	29.6631
C2	410		C2	16.6016		C3	221.9		C3	36.7432		C5	407.6		C5	26.0925
C2	301.4		C2	16.2964		C3	100.1		C3	27.9236		C5	224.3		C5	23.7427
C2	122.1		C2	11.9934		C3	21.8		C3	16.9067		C5	1074.6		C5	54.6875
C2	430.9		C2	13.4582		C3	74.3		C3	12.8784		C5	47.5		C5	73.3032
C2	31.1		C2	13.092		C3	585.1		C3	26.0925		C5	56.5		C5	26.001
C2	95.3		C2	11.8713		C3	205.7		C3	11.261		C5	792.1		C5	10.2234
C2	98.6		C2	13.9771		C3	217.6		C3	20.5994		C5	1168.3		C5	24.4751
C2	117.1		C2	14.1296		C3	31.6		C3	47.2717		C5	638.1		C5	11.1389
C2	308.6		C2	26.2451		C3	148.9		C3	10.376		C5	18.4		C5	17.4255
C2	341		C2	8.23974		C3	68		C3	20.3552		C5	213.6		C5	9.552
C2	328.7		C2	22.0642		C3	177.9		C3	19.4092		C5	57		C5	14.4959
C2	727.1		C2	16.4795		C3	172.5		C3	14.4043		C5	170.8		C5	10.5591
C2	81.4		C2	31.9519		C3	71.4		C3	24.5361		C5	50.4		C5	63.5376
C2	218.6		C2	9.70459		C3	174.6		C3	16.6626		C5	26.2		C5	16.3574
C2	384		C2	8.75854		C3	58.1		C3	14.1907		C5	457.4		C5	31.7383
C2	198.4		C2	16.5405		C3	118.9		C3	25.9094		C5	453.2		C5	22.6746
C2	594.9		C2	24.1089		C3	83.9		C3	18.6462		C5	704.1		C5	8.39233
C2	296.7		C2	13.5498		C3	48.9		C3	19.7754		C5	236.7		C5	13.8855
C2	156.4		C2	11.5051		C3	20.2		C3	12.5122		C5	302.9		C5	17.0593
C2	39.6		C2	8.57544		C3	122		C3	74.1272		C5	53.1		C5	17.8223
C2	88.4		C2	15.0757		C3	19.8		C3	18.0969		C5	76.3		C5	16.9372
C2	99.1		C2	18.4631		C3	232.6		C3	24.9939		C5	107.7		C5	77.6672
C2	134		C2	10.0403		C3	189.3		C3	20.5078		C5	200.7		C5	32.8064
C2	392.5		C2	20.05		C3	181.8		C3	13.916		C5	237.6		C5	10.2844
C2	59.4		C2	16.8762		C3	74.9		C3	60.4553		C5	99.5		C5	9.39941
C2	238.8		C2	14.6484		C3	110.3		C3	55.2368		C5	678		C5	36.7126
C2	237.1		C2	20.0806		C3	50.2		C3	45.3796		C5	86.1		C5	16.1438
C2	26.4		C2	26.7639		C3	49.4		C3	47.2412		C5	570.3		C5	22.8271
C2	108.8		C2	10.1013		C3	113.1		C3	71.2891		C5	55.2		C5	63.1103
C2	48.5		C2	10.8337		C3	50.1		C3	75.0732		C5	107.6		C5	59.0515
C2	258		C2	29.1443		C3	59.7		C3	21.8811		C5	194.8		C5	11.1084
C2	36.6		C2	29.1443		C3	67.3		C3	40.4358		C5	117.1		C5	20.9045
C2	16		C2	26.001		C3	375.3		C3	25.8179		C5	71.5		C5	12.207
C2	61		C2	15.5029		C3	281.2		C3	76.2939		C5	923.9		C5	13.092
C2	32.7		C2	14.5569		C3	60		C3	12.0544		C5	364.1		C5	14.2822
C2	219.9		C2	17.3035		C3	187.7		C3	42.572		C5	456.5		C5	43.7622
C2	65.1		C2	25.0244		C3	525.9		C3	14.0076		C5	162.9		C5	10.2234
C2	138.7		C2	20.752		C3	14.8		C3	70.2515		C5	6.6		C5	14.7705
C2	94.1		C2	19.4397		C3	200.3		C3	28.717		C5	180.7		C5	22.3694
C2	22.8		C2	29.4189		C3	81.3		C3	19.043		C5	646.2		C5	10.5286
C2	131		C2	15.5335		C3	77.9		C3	14.1602		C5	42.7		C5	12.6953
C2	72.9		C2	15.686		C3	215		C3	55.9997		C5	192.6		C5	20.9351
C2	67.9		C2	14.9231		C3	180.2		C3	48.9197		C5	460.3		C5	8.3313
C2	157.2		C2	53.6499		C3	95.3		C3	16.51		C5	225.4		C5	8.78906
C2	270.8		C2	13.916		C3	246.3		C3	64.1785		C5	258.8		C5	8.3313
C2	271.5		C2	18.8293		C3	44.3		C3	47.0276		C5	280.7		C5	32.7148
C2	725.8		C2	17.4866		C3	96.7		C3	47.6379		C5	13.8		C5	10.5591
C2	74.1		C2	13.1836		C3	183.2		C3	11.1389		C5	627.5		C5	14.8621
C2	428.8		C2	14.8315		C3	31.8		C3	32.7148		C5	392.8		C5	24.292
C2	38.6		C2	20.9045		C3	56.3		C3	31.6467		C5	145.3		C5	10.1318
C2	1554.9		C2	10.9863		C3	40.8		C3	17.1204		C5	154.3		C5	8.48389
C2	311.7		C2	11.1694		C3	66.5		C3	10.8032		C5	166.9		C5	9.46045
C2	267.1		C2	9.97925		C3	143.9		C3	21.8201		C5	327.7		C5	57.6477
C2	144.8		C2	17.0593		C3	60.7		C3	36.56		C5	99.6		C5	9.00268
C2	19.4		C2	16.5405		C3	54		C3	59.5093		C5	605.5		C5	26.7639
C2	299.5		C2	12.7869		C3	86.4		C3	45.4407		C5	836.4		C5	10.498
C2	197.8		C2	18.9209		C3	307.3		C3	22.6135		C5	265		C5	40.3747
C2	115		C2	8.3313		C3	130		C3	76.8127		C5	116		C5	45.1965
C2	37.7		C2	10.8643		C3	53.2		C3	67.5354		C5	122.6		C5	10.8643
C2	1193.3		C2	18.0054		C3	170.6		C3	27.771		C5	228.2		C5	20.1416
C2	82.7		C2	11.7493		C3	68.2		C3	15.0452		C5	224.3		C5	12.97
C2	252.3		C2	10.3149		C3	243.7		C3	26.2756		C5	290.2		C5	76.9958
C2	865.9		C2	26.7029		C3	114.6		C3	40.8325		C5	22.1		C5	31.4331
C2	322.1		C2	22.2778		C3	124.1		C3	60.4858		C5	461.6		C5	10.498
C2	73.2		C2	10.0403		C3	69.9		C3	28.3814		C5	703.1		C5	23.1628
C2	17.7		C2	10.0708		C3	358.4		C3	44.7388		C5	379.1		C5	14.8621
C2	282.1		C2	14.1296		C3	51.1		C3	30.2734		C5	484.3		C5	8.3313
C2	47.1		C2	11.7188		C3	39		C3	73.6084		C5	395.8		C5	9.97925
C2	224.9		C2	11.1999		C3	40.3		C3	18.1885		C5	207.4		C5	14.1907
C2	164.5		C2	31.4331		C3	224		C3	29.7546		C5	655.4		C5	12.4512
C2	431.4		C2	9.49097		C3	212		C3	29.7852		C5	69.6		C5	61.8591
C2	787.1		C2	12.8784		C3	46.8		C3	19.0125		C5	167.2		C5	23.3459
C2	104.6		C2	26.7334		C3	74		C3	22.3694		C5	176.8		C5	12.8174
C2	171.5		C2	9.82666		C3	200.7		C3	52.4292		C5	923.4		C5	8.17871
C2	423.7		C2	20.7214		C3	62.2		C3	33.9355		C5	323.7		C5	47.821
C2	58.4		C2	19.6228		C3	185.6		C3	44.8608		C5	36.8		C5	14.7095
C2	226.9		C2	34.9426		C3	481		C3	48.584		C5	112.3		C5	18.7073
C2	154.5		C2	13.092		C3	121.9		C3	12.9089		C5	1591.6		C5	21.2402
C2	77.2		C2	14.9536		C3	95.1		C3	13.7939		C5	197.4		C5	52.2766
C2	334.9		C2	18.3105		C3	15.1		C3	45.4102		C5	86.5		C5	10.7727
C2	656.9		C2	28.4729		C3	88.8		C3	10.7422		C5	383		C5	18.158
C3	53.4		C2	16.2048		C3	193.4		C3	16.3574		C5	83.7		C5	15.1977
C3	677.9		C2	18.6462		C3	265.5		C3	13.2752		C5	210.8		C5	10.0708
C3	47.9		C2	13.916		C3	83.8		C3	47.9736		C5	296.8		C5	9.09424
C3	921.4		C3	16.2048		C3	83.5		C3	21.759		C5	18		C5	11.0168
C3	150		C3	16.51		C3	287.7		C3	34.6375		C5	23.1		C5	78.4607
C3	1647.3		C3	8.78906		C3	32.6		C3	72.2656		C5	125.2		C5	35.675
C3	1504.4		C3	8.75854		C3	42.1		C3	39.6423		C5	169.6		C5	50.2625
C3	568.9		C3	12.6953		C3	226.9		C3	19.5007		C5	78.6		C5	10.1318
C3	254.7		C3	8.97217		C3	38		C3	24.0479		C5	28.6		C5	18.3105
C3	889.4		C3	8.48389		C3	63.1		C3	53.7415		C5	144.3		C5	8.42285
C3	238.1		C3	8.81958		C3	345.9		C3	24.2615		C5	18.1		C5	45.5627
C3	140.5		C3	19.7143		C3	102.3		C3	16.0522		C5	111.5		C5	20.9351
C3	700.1		C3	9.49097		C3	98.7		C3	40.1306		C5	65.4		C5	8.91113
C3	982.2		C3	12.1765		C3	105.7		C3	34.9731		C5	124.3		C5	31.4941
C3	57.5		C3	8.20923		C3	264.8		C3	16.5405		C5	128.9		C5	25.3296
C3	1934.8		C3	9.18579		C3	248.2		C3	12.0239		C5	37.7		C5	16.4795
C3	1212.9		C3	10.498		C3	253.9		C3	12.6648		C5	297.4		C5	14.2517
C3	65.7		C3	8.23974		C3	218.9		C3	58.2886		C5	152		C5	18.158
C3	492.3		C3	9.18579		C3	40.3		C3	21.8811		C5	177.2		C5	53.5583
C3	93.1		C3	21.3318		C3	100.1		C3	75.47		C5	321.4		C5	8.27026
C3	1837.1		C3	10.3455		C3	103.4		C3	22.0337		C5	179.3		C5	8.78906
C3	542.9		C3	8.97217		C3	396.2		C3	36.438		C5	134.8		C5	27.3132
C3	1827.8		C3	11.5356		C3	203.6		C3	55.0842		C5	67.7		C5	12.7563
C3	320.5		C3	18.0359		C3	64.9		C3	9.58252		C5	159.9		C5	22.3084
C3	151.9		C3	8.94165		C3	6		C3	77.5452		C5	189.3		C5	8.66699
C3	1660.2		C3	8.48389		C3	63.2		C3	57.8918		C5	68.3		C5	46.6309
C3	1658.5		C3	10.4065		C3	58.1		C3	10.6506		C5	489.1		C5	16.571
C3	99.6		C3	9.46045		C3	166.2		C3	11.322		C5	274		C5	21.759
C3	1645.9		C3	9.00268		C3	527.8		C3	28.5645		C5	156.3		C5	10.498
C3	53.4		C3	13.1226		C3	114.4		C3	43.3655		C5	95.4		C5	31.0059
C3	234.2		C3	8.45337		C3	275.5		C3	32.3792		C5	16.7		C5	35.0647
C3	1587.5		C3	12.8174		C3	66.7		C3	79.2847		C5	314.9		C5	11.6272
C3	872		C3	14.7705		C3	24.6		C3	40.5273		C5	134.5		C5	11.8103
C3	863.3		C3	9.67407		C3	112.2		C3	39.7644		C5	81.7		C5	59.2957
C3	39.6		C3	12.2681		C3	142.7		C3	29.2358		C5	196.6		C5	8.23974
C3	278.5		C3	14.9231		C3	39.8		C3	8.08716		C5	100		C5	20.3857
C3	273.8		C3	8.23974		C3	292.5		C3	34.1797		C5	221.8		C5	20.2637
C3	1263.2		C3	8.45337		C3	129.5		C3	32.7454		C5	349.5		C5	40.2222
C3	186		C3	10.5286		C3	408.2		C3	36.4685		C5	190		C5	18.6462
C3	671.9		C3	8.02612		C3	126.8		C3	57.5867		C5	366.4		C5	13.6719
C3	256.2		C3	13.9465		C3	49.1		C3	9.76562		C5	281.9		C5	9.58252
C3	50.2		C3	16.571		C3	37.3		C3	10.3149		C5	78.2		C5	11.8103
C3	228.7		C3	9.91821		C3	29.7		C3	18.9209		C5	78.7		C5	26.5808
C3	1424.3		C3	8.17871		C3	168		C3	22.4304		C5	176.8		C5	10.437
C3	314		C3	14.2822		C3	95.2		C3	25.6348		C5	28.6		C5	14.9231
C3	427.4		C3	14.7705		C3	113		C3	56.2439		C5	174.4		C5	8.11768
C3	116.3		C3	11.3525		C3	48.7		C3	34.2407		C5	31		C5	20.2026
C3	1599.5		C3	16.9067		C3	389.2		C3	29.6326		C5	438.5		C5	20.2331
C3	1609.7		C3	11.1999		C3	26.7		C3	35.7666		C5	771.2		C5	9.58252
C3	47.9		C3	9.552		C3	81.7		C3	45.5322		C5	37.3		C5	11.9324
C3	342.5		C3	8.91113		C3	93.7		C3	22.2473		C5	479.1		C5	9.3689
C3	1166.8		C3	11.0779		C3	221.8		C3	20.1111		C5	204.1		C5	59.3262
C3	166.6		C3	8.17871		C3	125.8		C3	20.4773		C5	272.9		C5	14.9536
C3	76.3		C3	10.1318		C3	123.4		C3	44.281		C5	332.9		C5	13.1531
C3	173.6		C3	8.11768		C3	155.1		C3	11.8103		C5	1103		C5	13.2446
C3	480		C3	20.7214		C3	40.9		C3	46.1731		C5	562.1		C5	8.94165
C3	1009.1		C3	8.88061		C3	89.8		C3	55.5725		C5	425.8		C5	17.395
C3	1033		C3	9.76562		C3	60.5		C3	53.1921		C5	402.6		C5	14.5569
C3	709		C3	8.78906		C3	55.1		C3	13.2141		C5	277.5		C5	17.3035
C3	435.3		C3	14.7705		C3	173.5		C3	66.6199		C5	515.6		C5	15.0146
C3	622.9		C3	8.75854		C3	182.3		C3	62.8052		C5	1203.7		C5	8.05664
C3	503.5		C3	11.0474		C3	81.1		C3	8.42285		C5	103		C5	9.94873
C3	848.6		C3	9.06372		C3	124.9		C3	63.0188		C5	82.4		C5	10.4675
C3	803.4		C3	18.7988		C3	39.4		C3	15.0146		C5	2918.9		C5	17.273
C3	1290.5		C3	12.9089		C3	268.4		C3	66.8945		C5	221.8		C5	9.64355
C3	2132.9		C3	9.82666		C3	35.8		C3	66.0705		C5	29.9		C5	9.85718
C3	100.5		C3	10.8032		C3	72.3		C3	13.4277		C5	360.9		C5	18.1274
C3	1835.8		C3	9.00268		C3	71.6		C3	30.7007		C5	2232.7		C5	14.2517
C3	341.2		C3	9.21631		C3	117.1		C3	14.1907		C5	258.2		C5	9.00268
C3	723.1		C3	10.8948		C3	110.3		C3	77.7283		C5	708.2		C5	16.9372
C3	1916.4		C3	10.7422		C3	121		C3	15.8691		C5	3541.3		C5	11.7493
C3	344.5		C3	15.3809		C3	187.3		C3	34.1492		C5	131.7		C5	8.5144
C3	73.1		C3	9.24682		C3	126		C3	14.2822		C5	464.2		C5	8.66699
C3	107.5		C3	8.14819		C3	209.8		C3	32.7759		C5	269.8		C5	9.94873
C3	1921		C3	8.54492		C3	69.3		C3	29.7852		C5	857.2		C5	21.2402
C3	643.4		C3	16.9678		C3	216.8		C3	35.3088		C5	375		C5	10.7422
C3	370.1		C3	11.5051		C3	101.5		C3	11.6272		C5	127.2		C5	17.1509
C3	758.7		C3	16.2964		C3	837.1		C3	17.6392		C5	1466.8		C5	13.092
C3	337.2		C3	19.3481		C3	65.2		C3	68.3594		C5	121.9		C5	11.3831
C3	78.1		C3	18.2495		C3	43		C3	20.5689		C5	293.6		C5	15.4114
C3	1469		C3	8.42285		C3	273.2		C3	63.2934		C5	68.3		C5	12.9395
C3	116.4		C3	9.18579		C3	61		C3	20.2331		C5	40.5		C5	13.855
C3	1115.6		C3	13.0005		C3	82.8		C3	22.6135		C5	1698		C5	17.395
C3	2836.5		C3	9.94873		C3	95.6		C3	34.6069		C5	2410.3		C5	11.3525
C3	2782.8		C3	18.6768		C3	51.7		C3	20.3857		C5	125.3		C5	11.7493
C3	1215.9		C3	8.5144		C3	67		C3	13.7024		C5	227.8		C5	11.1084
C3	149.8		C3	9.39941		C3	50.1		C3	15.564		C5	1460.2		C5	13.9771
C3	777.6		C3	9.46045		C3	51.2		C3	19.7754		C5	248.5		C5	16.2964
C3	2604.9		C3	16.6016		C3	97.2		C3	35.4309		C5	1271.8		C5	16.2964
C3	63.8		C3	8.48389		C3	279.6		C3	19.4702		C5	1511.1		C5	13.3972
C3	4875		C3	20.05		C3	26.7		C3	19.8059		C5	2602.9		C5	15.6555
C3	104.8		C3	10.6506		C3	19		C3	21.6675		C5	1218.8		C5	27.0081
C3	828.8		C3	9.52148		C3	75.4		C3	15.1062		C5	688		C5	11.8408
C3	640.2		C3	14.4043		C3	249.4		C3	26.1536		C5	1128		C5	17.6086
C3	187		C3	17.6392		C3	166.8		C3	16.8152		C5	643.8		C5	11.261
C3	239.9		C3	12.8479		C3	71.6		C3	11.322		C5	235.2		C5	9.70459
C3	252.6		C3	10.1013		C3	113.6		C3	24.0479		C5	476.6		C5	17.334
C3	937.4		C3	9.0332		C3	111.4		C3	35.4004		C5	1376.5		C5	15.625
C3	1068.9		C3	15.1062		C3	27.3		C3	75.2258		C5	158.4		C5	10.2234
C3	599.6		C3	13.916		C3	90.9		C3	60.5164		C5	560.5		C5	13.7024
C3	3960.4		C3	14.8621		C3	234.3		C3	35.4309		C5	653.1		C5	9.52148
C3	1377.6		C3	9.21631		C3	59.3		C3	36.4685		C5	45.7		C5	11.322
C3	236.2		C3	16.9372		C3	170.5		C3	27.4048		C5	294.6		C5	10.8948
C3	702.9		C3	20.7214		C3	21.3		C3	69.519		C5	86.5		C5	9.06372
C3	301.6		C3	14.9231		C3	62.4		C3	35.614		C5	155.1		C5	12.7869
C3	557.8		C3	18.6768		C3	104		C3	25.8179		C5	143.5		C5	12.0239
C3	63.6		C3	13.3667		C3	69.8		C3	37.4145		C5	1329.5		C5	12.085
C3	1408.3		C3	10.9863		C3	230.6		C3	21.8506		C5	1932		C5	15.5029
C3	1148.1		C3	10.3455		C3	60.2		C3	20.9961		C5	212.3		C5	12.207
C3	117.4		C3	11.4746		C3	497		C3	15.1672		C5	51.1		C5	8.60596
C3	2628.5		C3	8.66699		C3	43.5		C3	41.3208		C5	769.4		C5	9.06372
C3	2865.6		C3	12.8174		C3	104.4		C3	44.6167		C5	259.6		C5	11.1084
C3	851		C3	10.1623		C3	382.1		C3	28.8086		C5	1750.4		C5	9.49097
C3	6211.4		C3	9.49097		C3	162.2		C3	20.5383		C5	1675.8		C5	11.5967
C3	1017.9		C3	9.46045		C3	32.2		C3	41.8091		C5	326.6		C5	9.24682
C3	1332.7		C3	8.27026		C3	173.2		C3	65.979		C5	17.3		C5	30.6091
C3	394.4		C3	8.69751		C3	236.9		C3	50.5066		C5	2812.9		C5	11.8408
C3	910.3		C3	10.5591		C3	56.8		C3	19.5312		C5	2428.8		C5	8.39233
C3	342.8		C3	9.82666		C3	30.7		C3	50.415		C5	525.3		C5	13.3362
C3	508		C3	18.219		C3	330.2		C3	24.6582		C5	544		C5	11.0474
C3	622.4		C3	10.3149		C3	152.7		C3	48.7671		C5	796		C5	9.52148
C3	1765.3		C3	9.27734		C3	106.6		C3	33.0505		C5	1705.1		C5	29.9377
C3	872.1		C3	8.36181		C3	27.5		C3	20.2026		C5	1370.3		C5	48.5535
C3	1544.4		C3	8.42285		C3	319.7		C3	28.4729		C6	39.1		C5	10.1623
C3	2467.5		C3	9.94873		C3	51.1		C3	9.58252		C6	432.3		C5	8.8501
C3	3178.2		C3	11.5967		C3	26.9		C3	29.3884		C6	206.3		C5	11.1694
C3	1799.2		C3	40.5273		C3	54.5		C3	20.5078		C6	440.1		C5	8.17871
C4	138.9		C3	9.94873		C3	76.3		C3	15.3198		C6	846.5		C5	9.49097
C4	917.3		C3	8.39233		C3	228.8		C3	10.5591		C6	651.3		C5	8.20923
C4	1349.7		C3	10.8337		C3	83.5		C3	13.8855		C6	432.9		C5	9.61304
C4	160		C3	10.8032		C3	111.6		C3	26.7944		C6	599.9		C6	10.3149
C4	262.3		C4	21.3318		C3	68.1		C3	19.0125		C6	22		C6	13.7939
C4	239.6		C4	8.36181		C3	25.7		C3	53.2227		C6	80.3		C6	10.9558
C4	142.2		C4	33.8745		C3	111.4		C3	79.2541		C6	2393.2		C6	11.261
C4	693.6		C4	13.7329		C3	41.1		C3	36.1633		C6	36.7		C6	10.2234
C4	39.3		C4	13.9465		C3	22.6		C3	18.4021		C6	514.8		C6	8.75854
C4	1078.3		C4	13.3362		C3	144.4		C3	57.7698		C6	826.3		C6	12.3901
C4	108.7		C4	25.2075		C3	37		C3	26.3672		C6	331.3		C6	12.085
C4	1310.1		C4	8.72803		C3	87.1		C3	15.8081		C6	116.5		C6	13.855
C4	670.9		C4	12.4817		C3	33.2		C3	16.2659		C6	344		C6	25.6653
C4	39.5		C4	19.9585		C3	113.8		C3	38.1165		C6	209.5		C6	9.21631
C4	294.2		C4	24.5361		C3	146.4		C3	21.1182		C6	52.5		C6	11.5967
C4	654.4		C4	8.05664		C3	44.6		C3	26.5198		C6	199.7		C6	31.4941
C4	164.7		C4	8.54492		C3	244.2		C3	40.4053		C6	255.6		C6	26.6418
C4	627.5		C4	10.5286		C3	75		C3	21.2402		C6	406		C6	14.1602
C4	159		C4	23.2544		C3	72.2		C3	14.2517		C6	230		C6	14.7705
C4	906.6		C4	22.1558		C3	83.6		C3	20.0195		C6	447.1		C6	22.5525
C4	1440.5		C4	8.08716		C3	265		C3	22.2168		C6	456.1		C6	19.2261
C4	79.6		C4	31.2805		C3	353.5		C3	66.4062		C6	421.9		C6	10.4675
C4	168		C4	22.4304		C3	34.3		C3	34.3628		C6	435.2		C6	8.5144
C4	1031.5		C4	10.2234		C3	137.6		C3	17.6697		C6	709.8		C6	17.0288
C4	539.3		C4	10.1929		C3	13.3		C3	20.4468		C6	16.7		C6	12.8174
C4	56.7		C4	19.1345		C3	238.8		C3	22.644		C6	107.8		C6	13.6414
C4	521.7		C4	19.8669		C3	370.5		C3	14.3738		C6	25.5		C6	10.4065
C4	524.5		C4	10.3149		C3	61.2		C3	11.5051		C6	64.7		C6	11.8103
C4	111.6		C4	19.6838		C3	55.9		C3	46.4477		C6	1432.3		C6	17.7307
C4	436.7		C4	20.813		C3	24.4		C3	55.8167		C6	402.9		C6	10.7117
C4	179.4		C4	23.9258		C3	213		C3	13.3972		C6	383.1		C6	11.2915
C4	299.5		C4	33.2336		C3	34.4		C3	59.9975		C6	159.8		C6	8.3313
C4	220.7		C4	10.1318		C3	43.2		C3	25.3906		C6	807.3		C6	14.9841
C4	280.3		C4	9.67407		C3	16.8		C3	63.4766		C6	247.2		C6	11.6577
C4	244.8		C4	21.4233		C3	47.3		C3	21.7895		C6	486.2		C6	10.6812
C4	152.2		C4	13.4582		C3	55.8		C3	28.5645		C6	408.6		C6	8.72803
C4	344.8		C4	39.6728		C3	131.3		C3	13.3972		C6	434.2		C6	10.1929
C4	484.1		C4	24.4446		C3	161.7		C3	17.4255		C6	870.4		C6	13.3667
C4	983.7		C4	24.5972		C3	12		C3	56.5185		C6	1003.7		C6	15.5335
C4	199.5		C4	11.1999		C3	161.1		C3	21.9421		C6	245.3		C6	12.5122
C4	321.1		C4	10.3149		C3	123.6		C3	51.7578		C6	331.7		C6	13.0005
C4	159.5		C4	18.28		C3	21.4		C3	12.4512		C6	247.5		C6	17.7307
C4	639.5		C4	8.81958		C3	69.6		C3	56.1829		C6	35.8		C6	10.1318
C4	258.8		C4	22.7051		C3	251		C3	47.0581		C6	750.9		C6	9.76562
C4	819.7		C4	12.3291		C3	170.7		C3	36.5295		C6	138		C6	17.5171
C4	371.3		C4	25.9094		C3	35.7		C3	19.4702		C6	414.8		C6	9.49097
C4	262.5		C4	17.6392		C3	97.6		C3	17.8833		C6	94.3		C6	13.7634
C4	149.8		C4	18.6768		C3	56		C3	32.2266		C6	1788.5		C6	16.9983
C4	151.6		C4	11.6272		C3	29.6		C3	70.0378		C6	1126.7		C6	11.8408
C4	899.5		C4	8.88061		C3	182.9		C3	47.3938		C6	99.3		C6	20.0195
C4	110.1		C4	31.5857		C3	92.6		C3	9.70459		C6	536		C6	11.6577
C4	367.6		C4	10.0708		C3	250.1		C3	47.3938		C6	527.8		C6	24.2615
C4	28		C4	14.9231		C3	81.8		C3	19.8975		C6	762.8		C6	8.69751
C4	723.5		C4	21.3623		C3	206.3		C3	43.2739		C6	185.2		C6	8.14819
C4	204		C4	13.031		C3	144.6		C3	57.0679		C6	60.1		C6	8.66699
C4	41.4		C4	17.2119		C3	96.6		C3	69.0002		C6	103.5		C6	10.7727
C4	725		C4	8.08716		C3	205.6		C3	14.8315		C6	25.6		C6	12.8174
C4	333.6		C4	9.94873		C3	46.2		C3	64.1174		C6	349.9		C6	9.88769
C4	838.4		C4	17.4561		C3	83.5		C3	39.032		C6	1407.3		C6	8.91113
C4	106		C4	12.3901		C3	109.8		C3	61.4624		C6	182.8		C6	10.6506
C4	867.7		C4	9.06372		C3	30.7		C3	30.0598		C6	650.8		C6	13.3972
C4	679.1		C4	37.9944		C3	42		C3	11.8408		C6	329.2		C6	18.8293
C4	241.4		C4	15.9607		C3	52.9		C3	35.6445		C6	271.5		C6	28.8696
C4	676.3		C4	10.8032		C3	42.9		C3	51.6052		C6	1494.5		C6	17.1509
C4	678.4		C4	60.6689		C3	109.9		C3	58.5022		C6	102.7		C6	14.4653
C4	1824.4		C4	32.5622		C3	45.4		C3	18.7073		C6	227.5		C6	9.97925
C4	141.8		C4	30.9753		C3	102.5		C3	66.4978		C6	884.8		C6	14.7095
C4	125.4		C4	13.3972		C3	293.6		C3	34.668		C6	564		C6	11.322
C4	358.5		C4	35.2173		C3	43.2		C3	56.0303		C6	930.2		C6	10.1318
C4	794.5		C4	14.3127		C3	113		C3	23.2849		C6	319.2		C6	8.63647
C4	317.9		C4	12.3596		C3	221.7		C3	75.1953		C6	895.9		C6	8.5144
C4	1830.9		C4	9.27734		C3	23.9		C3	39.3372		C6	753.1		C6	18.1274
C4	631.3		C4	33.4167		C3	169.6		C3	54.779		C6	886.8		C6	13.6108
C4	734.9		C4	33.8135		C3	53.9		C3	13.1531		C6	233.6		C6	10.437
C4	133.5		C4	38.3606		C3	159.7		C3	16.51		C6	156.4		C6	11.4136
C4	603.8		C4	10.2234		C3	27.4		C3	11.2305		C6	840.3		C6	33.1116
C4	591.9		C4	40.0085		C3	298.4		C3	42.45		C6	599.6		C6	10.8643
C4	131.2		C4	18.7073		C3	186		C3	41.9617		C6	1288.8		C6	20.1111
C4	33.3		C4	26.0925		C3	34.7		C3	27.3743		C6	887.5		C6	10.498
C4	72		C4	28.0456		C3	42.5		C3	30.2734		C6	305.3		C6	13.5803
C4	551.6		C4	11.7188		C3	94.2		C3	48.7976		C6	92.2		C6	12.4207
C4	602.4		C4	11.6272		C3	89.9		C3	30.6091		C6	23.8		C6	8.30078
C4	1125.6		C4	37.262		C3	74.9		C3	19.4092		C6	623.1		C6	8.78906
C4	42.7		C4	24.4751		C3	200.3		C3	28.8391		C6	172.8		C6	9.00268
C4	1725.7		C4	16.9983		C3	342.1		C3	39.5813		C6	148.8		C6	28.9307
C4	98.8		C4	12.6038		C3	36		C3	62.1033		C6	519		C6	11.1389
C4	833.3		C4	8.39233		C3	15		C3	16.2964		C6	724.5		C6	13.7634
C4	412.6		C4	43.2434		C3	72.7		C3	14.4043		C6	528.1		C6	10.1318
C4	46.3		C4	9.46045		C3	83.1		C3	11.6882		C6	1758.8		C6	11.1999
C4	1098.3		C4	14.7095		C3	78.8		C3	12.8174		C6	127		C6	8.14819
C4	195.1		C4	15.564		C3	101.4		C3	40.1611		C6	1930.8		C6	9.67407
C4	545.3		C4	11.7798		C3	123.7		C3	20.05		C6	182		C6	9.24682
C4	636.3		C4	42.2668		C3	62.3		C3	25.9705		C6	95.7		C6	19.8975
C4	356.8		C4	9.0332		C3	96.7		C3	18.6157		C6	831.1		C6	10.5896
C4	256.6		C4	15.3198		C3	137.1		C3	28.0151		C6	428		C6	19.1345
C4	113.1		C4	16.8457		C3	16.9		C3	19.5312		C6	813.3		C6	12.5122
C4	853.3		C4	32.959		C3	140.4		C3	33.4473		C6	99.8		C6	8.27026
C4	142.4		C4	14.8621		C3	113.9		C3	67.0471		C6	52		C6	11.3525
C4	59.4		C4	16.8457		C3	282.2		C3	23.7427		C6	2610.9		C6	22.5525
C4	132.3		C4	55.4809		C3	73.4		C3	69.8547		C6	50.1		C6	10.1623
C4	383		C4	43.3655		C3	218.5		C3	39.2456		C6	230.4		C6	11.2915
C4	186		C4	20.2637		C3	24.5		C3	72.5098		C6	545.5		C6	10.1318
C4	564.2		C4	38.6658		C3	87.9		C3	22.1558		C6	412.7		C6	10.7727
C4	810.8		C4	30.1209		C3	41.1		C3	38.6963		C6	49.6		C6	13.5498
C4	448.2		C4	17.7918		C3	49.3		C3	11.2305		C6	626.9		C6	21.3928
C4	166.9		C4	24.6887		C3	104.5		C3	40.0391		C6	111.8		C6	17.7307
C4	178.1		C4	8.11768		C3	54.7		C3	17.0898		C6	157.1		C6	10.2234
C4	24.2		C4	17.273		C3	119.8		C3	53.8025		C6	413.4		C6	9.00268
C4	1629.8		C4	48.2788		C3	90.7		C3	21.2097		C6	958.4		C6	8.81958
C4	149.6		C4	10.3455		C3	56.3		C3	13.6108		C6	108.7		C6	17.1814
C4	1021.2		C4	24.2615		C3	61		C3	58.075		C6	105.3		C6	11.1084
C4	384		C4	9.82666		C3	209.4		C3	11.3525		C6	572.2		C6	10.4065
C4	222.1		C4	32.196		C3	64.7		C3	42.8772		C6	324		C6	17.3035
C4	1075.8		C4	20.5689		C3	139.8		C3	39.0015		C6	430.9		C6	10.498
C4	602		C4	21.2097		C3	191.7		C3	50.7812		C6	448.9		C6	19.8364
C4	178		C4	15.5029		C3	39.2		C3	63.1409		C6	129.5		C6	10.6506
C4	120.4		C4	18.6768		C3	35.6		C3	19.3481		C6	1099.2		C6	11.3831
C4	22.5		C4	30.426		C3	32.5		C3	48.1262		C6	1419.9		C6	10.5896
C4	293.8		C4	8.81958		C3	99.3		C3	47.5464		C6	303.6		C6	21.3013
C4	292		C4	13.6719		C3	52.5		C3	14.3433		C6	89.7		C6	10.376
C4	987		C4	11.9324		C3	173.6		C3	23.5596		C6	1152.6		C6	10.498
C4	222.1		C4	12.1155		C3	79.3		C3	11.3525		C6	538.9		C6	12.4207
C4	1004.7		C4	24.9329		C3	177.7		C3	77.0874		C6	180.6		C6	11.7188
C4	566.9		C4	18.6768		C3	70.8		C3	9.00268		C6	463.9		C6	12.5427
C4	21.9		C4	31.8298		C3	99		C3	27.6794		C6	370.1		C6	8.75854
C4	1301.5		C4	20.9351		C3	118.3		C3	78.186		C6	46.4		C6	8.02612
C4	699.3		C4	11.8103		C3	129.8		C3	31.3721		C6	79.5		C6	20.4773
C4	423		C4	14.1602		C3	69.9		C3	19.9585		C6	203.3		C6	13.3667
C4	430		C4	16.4185		C3	177.3		C3	25.4517		C6	418.5		C6	8.23974
C4	154.4		C4	23.468		C3	36.5		C3	10.6506		C6	159.3		C6	11.5662
C4	140.1		C4	18.3411		C3	132.8		C3	17.7002		C6	1428.8		C6	8.05664
C4	585.7		C4	8.42285		C3	17.5		C3	46.8445		C6	274.2		C6	10.9863
C4	702.9		C4	8.42285		C3	73.3		C3	42.633		C6	97.3		C6	14.801
C4	519.4		C4	20.5689		C3	74.7		C3	29.2969		C6	38.8		C6	9.15527
C4	610.3		C4	32.6538		C3	71.5		C3	38.9709		C6	30.3		C6	12.3596
C4	1675.4		C4	25.9705		C3	184.1		C3	31.4331		C6	569.2		C6	9.33838
C4	243.9		C4	22.6746		C3	225.5		C3	71.9299		C6	30.5		C6	27.9541
C4	1368.3		C4	20.874		C3	112.7		C3	43.7317		C6	236.4		C6	16.2964
C4	585.2		C4	15.564		C3	32.7		C3	18.219		C6	294.6		C6	12.6343
C4	40.8		C4	20.1721		C3	92.1		C3	36.56		C6	88.8		C6	15.564
C4	1051		C4	18.5242		C3	31.4		C3	17.273		C6	749.1		C6	11.1389
C4	534.3		C4	29.9072		C3	145.5		C3	47.76		C6	118.9		C6	13.3972
C4	741.1		C4	19.928		C3	79.9		C3	12.7869		C6	874.3		C6	11.6272
C4	429.2		C4	17.5781		C3	184		C3	20.05		C6	293.2		C6	12.207
C4	668.3		C4	17.7918		C3	119.4		C3	24.5361		C6	114.4		C6	26.8555
C4	309.2		C4	34.1492		C3	47.7		C3	28.5339		C6	618.7		C6	9.58252
C4	1875.3		C4	21.4233		C3	221.9		C3	56.8237		C6	676.1		C6	17.334
C4	985.2		C4	11.9629		C3	17.6		C3	22.5525		C6	222.6		C6	13.031
C4	430.8		C4	10.498		C3	19		C3	60.0586		C6	451.5		C6	19.1956
C4	511		C4	11.5967		C3	52.6		C3	48.6755		C6	282.2		C6	10.4065
C4	803.7		C4	17.8833		C3	147.2		C3	14.5874		C6	376.3		C6	15.2588
C4	306.1		C4	13.1531		C3	99.4		C3	16.1133		C6	960.2		C6	14.8621
C4	338.9		C4	13.3972		C3	53.8		C3	28.9001		C6	83.5		C6	12.1155
C4	298.8		C4	26.4893		C3	385.2		C3	12.9089		C6	2504.6		C6	20.3247
C4	299.9		C4	16.2659		C3	13.5		C3	58.5938		C6	391.7		C6	14.679
C4	355.7		C4	24.0784		C3	81.1		C3	39.6423		C6	142.5		C6	15.9607
C4	145.5		C4	39.3372		C3	69.1		C3	53.1921		C6	1130.6		C6	8.54492
C4	596.4		C4	23.5596		C3	95.4		C3	19.3787		C6	641.3		C6	17.9138
C4	1383.9		C4	29.0222		C3	22.6		C3	68.9697		C6	743.4		C6	9.30786
C4	1799.6		C4	17.0593		C3	64.1		C3	32.6538		C6	151.3		C6	9.06372
C4	49.8		C4	22.7051		C3	61.4		C3	10.7422		C6	272		C6	8.69751
C4	2008.4		C4	35.675		C3	145.6		C3	11.5051		C6	731.4		C6	12.8174
C4	202.4		C4	10.8032		C3	107.3		C3	19.928		C6	364.1		C6	9.27734
C4	411.6		C4	23.0102		C3	18		C3	20.6299		C6	1269.1		C6	17.273
C4	149		C4	27.3438		C3	46.9		C3	44.5251		C6	1110.2		C6	9.67407
C4	415.1		C4	24.0784		C3	100.5		C3	16.7236		C6	544.6		C6	13.6108
C4	130.6		C4	19.2261		C3	36.8		C3	22.2473		C6	2006.4		C6	18.5547
C4	1294.2		C4	21.3623		C3	222.7		C3	19.7754		C6	27.8		C6	11.4441
C4	294.1		C4	39.2151		C3	166.9		C3	26.062		C6	2486.9		C6	11.1389
C4	1134.9		C4	31.7078		C3	71		C3	20.1111		C6	869.9		C6	10.2844
C4	430.9		C4	31.1279		C3	30.4		C3	16.1438		C6	589.5		C6	8.97217
C4	1415.9		C4	15.2588		C3	61.4		C3	71.0754		C6	632.6		C6	8.11768
C4	921.9		C4	16.2354		C3	72.4		C3	74.646		C6	1103.9		C6	22.1558
C4	1002.5		C4	44.6777		C3	45		C3	29.6326		C6	148.1		C6	9.82666
C4	152.9		C4	23.5901		C3	85.4		C3	22.644		C6	1835.4		C6	11.0168
C4	739.3		C4	31.7383		C3	245.8		C3	27.5879		C6	215.5		C6	16.7847
C4	238.7		C4	67.8406		C3	204.8		C3	19.0735		C6	2267.7		C6	16.1743
C4	311.4		C4	21.6064		C3	62.3		C3	51.8799		C6	796		C6	17.8833
C4	565.6		C4	9.27734		C3	183.3		C3	31.2195		C6	38.5		C6	14.4043
C4	595		C4	25.6348		C3	236.9		C3	34.1492		C6	457.4		C6	8.60596
C4	119.4		C4	18.7378		C3	64		C3	61.8286		C6	54.7		C6	13.5193
C4	435.9		C4	12.0239		C3	115.2		C3	19.989		C6	1073.4		C6	28.7476
C4	1755.8		C4	60.5774		C3	36.6		C3	60.1196		C6	919.2		C6	11.7493
C4	94.2		C4	21.698		C3	75.7		C3	53.1311		C6	438.5		C6	10.2844
C4	227		C4	14.9231		C3	46.2		C3	14.679		C6	332.6		C6	45.3186
C4	296.4		C4	11.6272		C3	153.4		C3	24.5361		C6	577.6		C6	12.2986
C4	1505.3		C4	20.8435		C3	64.5		C3	9.76562		C6	358.1		C6	19.6533
C4	1018.2		C4	11.322		C3	219		C3	13.4277		C6	378.9		C6	8.8501
C4	331.9		C4	47.2717		C3	82.9		C3	22.4915		C6	1426.3		C6	24.1089
C4	437		C4	9.97925		C3	186.9		C3	9.42993		C6	284.3		C6	10.2234
C4	1461		C4	30.1819		C3	85.7		C3	16.5405		C6	756.9		C6	13.3362
C4	172.2		C4	21.2707		C3	60.1		C3	47.6684		C6	24		C6	21.8811
C4	17		C4	25.2075		C3	70.3		C3	26.1841		C6	697.7		C6	16.3269
C4	131.9		C4	22.2168		C3	39.5		C3	15.5945		C6	44.5		C6	9.12476
C4	173.5		C4	18.8904		C3	113		C3	27.6184		C6	466.5		C6	19.4397
C4	996.2		C4	11.9934		C3	31.9		C3	24.1089		C6	71.7		C6	11.2915
C4	217.7		C4	8.63647		C3	130.4		C3	31.3416		C6	693.8		C6	23.1934
C4	674		C4	10.8032		C3	36.2		C3	63.2934		C6	450.6		C6	11.3525
C4	247.3		C4	15.1672		C3	187.5		C3	19.5312		C6	1964.1		C6	8.72803
C4	17.5		C4	24.5972		C3	86		C3	59.6008		C6	175		C6	8.27026
C4	415.9		C4	12.1155		C3	47.1		C3	17.1204		C6	225.4		C6	9.58252
C4	827.7		C4	20.9961		C3	116.5		C3	66.6199		C6	1317		C6	12.085
C4	1931.7		C4	34.0271		C3	63.8		C3	31.311		C6	13.4		C6	12.207
C4	2219.6		C4	12.4207		C3	273.3		C3	56.2439		C6	264.3		C6	8.72803
C4	1014.7		C4	26.8555		C3	293.6		C3	40.4663		C6	705		C6	30.7312
C4	500.1		C4	48.2788		C3	38.1		C3	9.52148		C6	271.9		C6	12.3291
C4	238.9		C4	31.4941		C3	142.7		C3	17.1814		C6	2198.8		C6	15.7471
C4	616.9		C4	9.58252		C3	155.8		C3	42.8162		C6	1027.5		C6	11.0168
C4	542.5		C4	30.5481		C3	231		C3	16.8457		C6	1178.9		C6	9.06372
C4	2222.2		C4	15.9912		C3	79.6		C3	25.177		C6	122.9		C6	11.5356
C4	487.5		C4	25.116		C3	79.8		C3	25.5127		C6	1296		C6	27.5574
C4	1367.4		C4	19.6228		C3	57.9		C3	79.9255		C6	61.8		C6	13.1226
C4	831.1		C4	17.9138		C3	144.4		C3	57.9834		C6	1202		C6	9.79614
C4	287.2		C4	38.4521		C3	32.7		C3	18.8599		C6	336.1		C6	9.00268
C4	993.6		C4	10.1929		C3	308.1		C3	34.5154		C6	395.4		C6	12.6343
C5	467.5		C4	17.7002		C3	88.1		C3	50.1404		C6	425.5		C6	14.1296
C5	1248		C4	15.7471		C3	50.2		C3	31.3416		C6	30.6		C6	11.9629
C5	1999.4		C4	19.5312		C3	192.5		C3	29.7546		C6	36.1		C6	13.092
C5	1393.4		C4	13.1531		C3	135.6		C3	15.1977		C7	2178.4		C6	11.6882
C5	1467.9		C4	10.9253		C3	41.1		C3	74.9817		C7	135.4		C6	11.3525
C5	1082.2		C5	43.3044		C3	74.6		C3	36.1938		C7	1169.5		C6	12.146
C5	461.7		C5	12.5732		C3	58.1		C3	45.8984		C7	945.5		C6	31.7078
C5	1764.8		C5	58.1055		C3	32.7		C3	71.8079		C7	3207		C6	18.1274
C5	1251.7		C5	9.09424		C3	31.6		C3	31.8298		C7	231.5		C6	10.8337
C5	2242		C5	13.092		C3	28.1		C3	41.8701		C7	916		C6	10.0403
C5	282.3		C5	48.706		C3	85.3		C3	15.7471		C7	2080.4		C6	14.5569
C5	756.5		C5	30.1209		C3	157.3		C3	16.9372		C7	380.1		C7	12.97
C5	347.5		C5	9.58252		C3	18		C3	23.1018		C7	233.7		C7	8.54492
C5	189.8		C5	8.20923		C3	112.7		C3	13.7634		C7	1523.4		C7	12.146
C5	1187.4		C5	44.8608		C3	73		C3	22.6746		C7	3416		C7	8.69751
C5	88.8		C5	23.6511		C3	49.1		C3	17.395		C7	1414.3		C7	9.85718
C5	484		C5	74.4324		C3	21.2		C3	19.165		C7	2917.3		C7	9.82666
C5	901.5		C5	17.9443		C3	13.8		C3	19.7143		C7	248.9		C7	9.00268
C5	2940.8		C5	14.8621		C3	33.1		C3	74.7375		C7	1934		C7	9.61304
C5	1508.4		C5	13.6108		C3	246.5		C3	54.657		C7	11299.3		C7	25.5432
C5	773.2		C5	18.1274		C3	40		C3	24.1394		C7	2230.4		C7	9.64355
C5	101.6		C5	26.3367		C3	6.2		C3	32.9285		C7	395.4		C7	9.76562
C5	66.3		C5	9.88769		C3	29.3		C3	64.0869		C7	282.4		C7	8.23974
C5	75.1		C5	52.3682		C3	44.1		C3	16.8152		C7	150.1		C7	9.94873
C5	2037.1		C5	9.21631		C3	26		C3	8.57544		C7	619.4		C7	9.24682
C5	252.8		C5	26.7639		C3	36.4		C3	15.9912		C7	480.6		C7	8.60596
C5	1322.2		C5	9.82666		C3	21.4		C3	31.0364		C7	71.7		C7	8.88061
C5	1873.5		C5	22.583		C3	30.3		C3	78.2776		C7	263.3		C7	9.3689
C5	61.5		C5	33.1116		C3	28.4		C3	12.9395		C7	99.9		C7	9.61304
C5	5269.7		C5	30.8838		C3	67		C3	37.6892		C7	120.1		C7	10.4065
C5	638.5		C5	16.51		C3	26		C3	38.7878		C7	80.9		C7	15.686
C5	149.1		C5	17.1509		C3	74.4		C3	27.2827		C7	22.4		C7	10.1623
C5	139.8		C5	18.7378		C3	63.2		C3	66.7725		C7	206.6		C7	10.8643
C5	1032.3		C5	25.8789		C3	229.2		C3	50.354		C7	89.5		C7	14.0076
C5	1157.2		C5	17.7307		C3	36.9		C3	27.3743		C7	352.6		C7	9.64355
C5	2957.4		C5	11.2915		C3	111.7		C3	9.91821		C7	345.8		C7	9.97925
C5	683.1		C5	16.51		C3	27.1		C3	76.7822		C7	66.8		C7	10.9863
C5	1086.2		C5	15.1672		C3	87.2		C3	72.6929		C7	168.5		C7	10.6201
C5	3908.4		C5	31.7078		C3	115.6		C3	52.7954		C7	879.1		C7	9.18579
C5	221.2		C5	19.5007		C3	89.9		C3	39.8559		C7	20.6		C7	12.7258
C5	2165.3		C5	12.8174		C3	37.2		C3	68.0542		C7	61.2		C7	13.0005
C5	2414.9		C5	10.4065		C3	41.4		C3	31.6162		C7	68.8		C7	12.8784
C5	1608.9		C5	19.4092		C3	55.6		C3	40.7105		C7	145.6		C7	10.2539
C5	1310.2		C5	18.5547		C3	13.7		C3	39.3677		C7	1171.8		C7	11.7798
C5	397.5		C5	11.4746		C3	196.3		C3	55.0537		C7	502.9		C7	9.0332
C5	315.5		C5	18.4936		C3	78.4		C3	50.5981		C7	115.6		C7	12.5427
C5	140.8		C5	9.42993		C3	8.5		C3	59.6619		C7	480.3		C7	10.1623
C5	160.6		C5	10.6812		C3	46.4		C3	14.8315		C7	627.8		C7	13.3057
C5	971.5		C5	10.0708		C3	96.6		C3	36.9873		C7	1843.7		C7	10.8032
C5	1659.6		C5	22.3084		C3	27.7		C3	29.3884		C7	233.9		C7	11.1999
C5	1033.9		C5	28.0762		C3	54.7		C3	8.23974		C7	910.9		C7	8.05664
C5	1206.8		C5	34.79		C3	66.2		C3	68.0237		C7	832.2		C7	10.376
C5	216.5		C5	12.5732		C3	96.4		C3	49.8352		C7	3357.5		C7	11.322
C5	171.3		C5	9.30786		C3	16.4		C3	50.1709		C7	16185.3		C7	9.18579
C5	214.3		C5	22.1252		C3	43.7		C3	55.0842		C7	575.8		C7	11.5356
C5	142		C5	8.66699		C3	126.2		C3	76.8738		C7	160.2		C7	13.6719
C5	89.7		C5	10.8948		C3	43.2		C3	59.845		C7	3967.8		C7	17.6086
C5	103.3		C5	42.1753		C3	140.7		C3	19.2261		C7	3416.9		C7	13.3667
C5	149.5		C5	24.9634		C3	65.2		C3	38.8184		C7	854.8		C7	8.78906
C5	226.6		C5	14.5874		C3	30.7		C3	34.0271		C7	2044.1		C7	8.69751
C5	311.4		C5	20.0806		C3	17.9		C3	74.1882		C7	2047.6		C7	8.75854
C5	88.5		C5	14.0381		C3	76.6		C3	26.8555		C7	3732.7		C7	11.9324
C5	433.3		C5	17.1509		C3	140.5		C3	13.916		C7	6186.4		C7	8.23974
C5	578.8		C5	13.7634		C3	10.5		C3	74.7681		C7	1160.6		C7	21.2707
C5	471.9		C5	10.8337		C3	27.6		C3	20.5078		C7	461.7		C7	9.24682
C5	245.2		C5	21.698		C3	77.7		C3	21.9727		C7	1139.9		C7	12.6038
C5	140.5		C5	13.6108		C3	162.1		C3	37.8418		C7	378.7		C7	8.75854
C5	664.9		C5	18.4326		C3	77.2		C3	18.7378		C7	200.5		C7	8.69751
C5	251.7		C5	17.0593		C3	60.5		C3	31.0364		C7	241.8		C7	10.498
C5	129.9		C5	17.7002		C3	32.7		C3	60.4858		C7	474.3		C7	8.11768
C5	124.9		C5	24.1394		C3	91.1		C3	21.759		C7	1552.6		C7	11.1389
C5	946.1		C5	20.752		C3	132.2		C3	12.8784		C7	1246.5		C7	9.33838
C5	521.7		C5	14.2822		C3	45.8		C3	66.7114		C7	57.7		C7	8.54492
C5	766.6		C5	18.3716		C3	22.5		C3	27.0996		C7	442.3		C7	9.39941
C5	240.7		C5	26.1841		C3	133		C3	23.4375		C7	2914.9		C7	8.3313
C5	285.8		C5	25.6043		C3	95.2		C3	17.2424		C7	3059		C7	8.66699
C5	56.3		C5	15.5945		C3	139.6		C3	20.1111		C7	710.7		C7	10.5286
C5	559.9		C5	20.2637		C3	102.3		C3	11.5662		C7	859.5		C7	12.3596
C5	301.6		C5	32.5928		C3	217.4		C3	72.0825		C7	1223.4		C7	8.20923
C5	116.4		C5	30.9143		C3	70.9		C3	23.0713		C7	99.6		C7	8.88061
C5	138.7		C5	17.6086		C3	50.2		C3	38.7268		C7	11.3		C7	9.33838
C5	974.8		C5	11.6272		C3	201.7		C3	74.8291		C7	2951.1		C7	9.70459
C5	29		C5	20.1416		C3	130.1		C3	61.7981		C7	539.3		C7	10.5896
C5	239.5		C5	10.9558		C3	231.7		C3	75.0427		C7	1208.7		C7	9.76562
C5	103.3		C5	18.0054		C3	60.5		C3	23.0102		C7	79.3		C7	8.48389
C5	918		C5	22.8577		C3	177.3		C3	18.1274		C7	138.5		C7	8.94165
C5	123.2		C5	21.4539		C3	52.6		C3	47.1191		C7	1020.1		C7	10.0708
C5	60.7		C5	20.9351		C3	159.9		C3	79.7424		C7	2077.4		C7	8.20923
C5	407		C5	11.322		C3	160.8		C3	38.208		C7	1466.8		C7	9.00268
C5	429.8		C5	24.6887		C3	62.4		C3	13.916		C8	149.4		C7	17.5476
C5	887.5		C5	25.1465		C3	40.1		C3	57.0068		C8	128.5		C7	9.15527
C5	86.1		C5	9.24682		C3	51.2		C3	14.9536		C8	523.1		C7	10.9558
C5	100.6		C5	16.9678		C3	36.5		C3	46.7529		C8	94.1		C7	9.21631
C5	864		C5	14.1296		C3	52.8		C3	73.4863		C8	146.8		C7	9.00268
C5	63.1		C5	20.1721		C3	19.5		C3	26.7334		C8	620.9		C7	8.60596
C5	151.5		C5	19.5618		C3	27.8		C3	17.6697		C8	941.1		C7	12.1765
C5	477.3		C5	23.9258		C3	294.9		C3	16.5405		C8	125		C7	10.5286
C5	487.6		C5	33.7219		C3	36		C3	37.9028		C8	411.2		C7	11.6882
C5	154.8		C5	18.2495		C3	58.4		C3	11.1694		C8	2203.7		C8	8.30078
C5	196.2		C5	28.2593		C3	611.4		C3	17.3035		C8	339		C8	11.8713
C5	465.7		C5	24.8108		C3	21.3		C3	28.7781		C8	20.5		C8	13.9771
C5	83.7		C5	9.39941		C3	28.2		C3	17.3035		C8	2545.9		C8	18.0359
C5	354.3		C5	24.7192		C3	30.8		C3	24.8413		C8	264		C8	14.3127
C5	309.3		C5	13.7939		C3	269.6		C3	15.0452		C8	51.1		C8	13.3362
C5	53.2		C5	24.7803		C3	68.9		C3	15.1977		C8	2489.1		C8	23.0713
C5	477.6		C5	13.3057		C3	18.9		C3	24.7497		C8	391.2		C8	11.9629
C5	92		C5	37.7808		C3	176		C3	22.0032		C8	680.5		C8	11.4136
C5	197.8		C5	31.3721		C3	177.6		C3	55.9082		C8	819.9		C8	11.3831
C5	1033.3		C5	13.9465		C3	128.8		C3	23.3765		C8	349		C8	12.2986
C5	613.4		C5	11.0168		C3	165.9		C3	10.3149		C8	442.3		C8	9.52148
C5	318.4		C5	22.6135		C3	131.5		C3	51.3611		C8	213.3		C8	14.9231
C5	208.6		C5	23.8037		C3	182.7		C3	58.075		C8	62		C8	14.1907
C5	888.7		C5	9.97925		C3	46		C3	42.3889		C8	1149.2		C8	10.437
C5	617.6		C5	17.395		C3	115.2		C3	66.04		C8	1770.6		C8	13.5803
C5	1120		C5	16.2964		C3	212.5		C3	41.5955		C8	152.2		C8	16.6016
C5	163.3		C5	23.1934		C3	57.4		C3	27.771		C8	1445		C8	12.1765
C5	100.1		C5	18.3411		C3	23.8		C3	20.7214		C8	495.9		C8	12.1765
C5	626.3		C5	12.2986		C3	81.3		C3	18.0359		C8	242.2		C8	10.8032
C5	187.1		C5	11.9324		C3	212.8		C3	16.0522		C8	162.8		C8	8.72803
C5	363.1		C5	30.2429		C3	115.6		C3	51.0864		C8	435.2		C8	18.4936
C5	556.9		C5	10.4065		C3	51.9		C3	12.9089		C8	1206.4		C8	11.0779
C5	107.5		C5	21.2097		C3	156.3		C3	25.6043		C8	137.2		C8	14.3433
C5	333.1		C5	15.625		C3	62.1		C3	30.426		C8	239.5		C8	13.916
C5	95.4		C5	12.4817		C3	54.1		C3	53.4973		C8	5887.7		C8	9.24682
C5	282.9		C5	16.4795		C3	100.5		C3	73.1201		C8	1237		C8	11.7493
C5	428.7		C5	13.5498		C3	150.9		C3	20.9045		C8	443.9		C8	18.6462
C5	150.3		C5	17.1814		C3	398.1		C3	60.5469		C8	2657.5		C8	8.57544
C5	1321.1		C5	27.6794		C3	83.3		C3	60.3638		C8	1307.7		C8	16.2964
C5	299		C5	23.9258		C3	56.4		C3	19.2261		C8	807.7		C8	14.2822
C5	40.5		C5	37.6282		C3	145.7		C3	55.8777		C8	341.6		C8	16.4185
C5	405.4		C5	16.449		C3	51.8		C3	25.5737		C8	1125.3		C8	16.6321
C5	71.1		C5	16.7847		C3	63.9		C3	67.8711		C8	151.1		C8	11.9018
C5	114.1		C5	9.97925		C3	110.4		C3	54.7485		C8	691.8		C8	17.3035
C5	69.3		C5	13.3057		C3	238.5		C3	62.2253		C8	3373.5		C8	15.8081
C5	126.4		C5	37.9333		C3	14.6		C3	59.021		C8	2648.4		C8	8.57544
C5	268		C5	14.801		C3	49.4		C3	39.2151		C8	221.2		C8	9.06372
C5	517.7		C5	16.1438		C3	300.2		C3	27.8931		C8	737.6		C8	8.3313
C5	80.1		C5	16.1438		C3	344.7		C3	16.2354		C8	2911.4		C8	26.0925
C5	308.9		C5	17.1814		C3	79.1		C3	21.8811		C8	759.2		C8	11.1389
C5	116.2		C5	16.3269		C3	178.2		C3	70.1904		C8	3096.4		C8	12.4817
C5	431.3		C5	13.6108		C3	165.6		C3	48.3093		C8	776		C8	35.6445
C5	283.1		C5	16.0217		C3	26.5		C3	71.0144		C8	734.1		C8	12.0544
C5	1261.1		C5	22.3389		C3	40.4		C3	19.4397		C8	168.9		C8	16.1438
C5	329.1		C5	8.39233		C3	24		C3	26.1841		C8	993		C8	11.0474
C5	439.5		C5	17.3645		C3	261		C3	40.7715		C8	1904.9		C8	10.437
C5	348.3		C5	12.5732		C3	240.1		C3	29.4189		C8	1217		C8	8.66699
C5	61		C5	23.1934		C3	230.3		C3	12.7563		C8	454.9		C8	15.625
C5	462.5		C5	14.6179		C3	129.7		C3	32.2876		C8	2711.5		C8	8.97217
C5	1451.5		C5	35.4309		C3	43.8		C3	23.1018		C8	1236.5		C8	9.18579
C5	365.3		C5	23.0102		C3	68.8		C3	60.1807		C8	6287.7		C8	12.4512
C5	586.3		C5	25.6653		C3	52		C3	46.2646		C8	292.6		C8	11.9018
C5	440.1		C5	21.1487		C3	37.4		C3	68.0237		C8	1275.8		C8	21.2402
C5	150.2		C5	12.7563		C3	29.5		C3	24.6887		C8	6572.4		C8	18.9514
C5	1369.1		C5	14.74		C3	45.5		C3	25.0855		C8	595.4		C8	10.8337
C5	50.6		C5	15.5945		C3	230.9		C3	77.8808		C8	3212.1		C8	8.54492
C5	536.5		C5	8.36181		C3	93.4		C3	32.4707		C8	1864.2		C8	11.6577
C5	25.2		C5	28.9917		C3	135.3		C3	21.4233		C8	1186.9		C8	14.4043
C5	521.8		C5	19.989		C3	130.2		C3	36.3464		C8	1442.9		C8	8.94165
C5	194		C5	22.9187		C3	42.2		C3	52.9175		C8	357.5		C8	10.3455
C5	67.6		C5	20.9351		C3	144.2		C3	65.3381		C8	197.2		C8	17.0593
C5	133.6		C5	13.7634		C3	22.4		C3	45.6543		C8	64.9		C8	8.57544
C5	673.9		C5	22.4915		C3	43.4		C3	77.0874		C8	32.5		C8	22.4304
C5	152.9		C5	16.8762		C3	42.8		C3	31.5247		C8	51.6		C8	22.9797
C5	554.5		C5	8.30078		C3	31.7		C3	34.5154		C8	791.3		C8	14.7705
C5	968.4		C5	16.4795		C3	14.5		C3	15.2283		C8	2265.4		C8	14.5874
C5	558.8		C5	27.771		C3	21.6		C3	33.9966		C8	1842		C8	12.9395
C5	204.9		C5	16.1133		C3	72.5		C3	49.7742		C8	35.6		C8	10.1318
C5	626.6		C5	9.52148		C3	125.7		C3	16.4185		C8	2168.2		C8	12.8784
C5	447.1		C5	32.5012		C3	104.4		C3	33.6304		C8	63.4		C8	15.0452
C5	271		C5	9.76562		C3	15.6		C3	30.6091		C8	161.7		C8	15.7471
C5	47.9		C5	12.146		C3	82.1		C3	26.3977		C8	125.3		C8	9.58252
C5	132.9		C5	8.78906		C3	111.6		C3	20.3857		C8	127.6		C8	31.9214
C5	660.3		C5	21.0571		C3	35.7		C3	70.6787		C8	126.5		C8	14.3433
C5	87.1		C5	34.9426		C3	90.9		C3	8.27026		C8	129.5		C8	38.7268
C5	70.4		C5	27.1301		C3	145.1		C3	68.573		C8	104.5		C8	10.0098
C5	991.8		C5	11.322		C3	130.8		C3	63.0798		C8	29.5		C8	12.2376
C5	70.9		C5	21.4233		C3	71		C3	31.8298		C8	118.7		C8	16.3879
C5	701.4		C5	24.1089		C3	95.6		C3	73.9746		C8	36.5		C8	11.0168
C5	523		C5	18.4936		C3	190		C3	35.4614		C8	89.2		C8	42.4194
C5	354.7		C5	17.5781		C3	200.1		C3	37.384		C8	125.3		C8	11.4746
C5	461.5		C5	30.6396		C3	176.4		C3	35.2478		C8	46.9		C8	37.4451
C5	296.4		C5	18.4326		C3	26.7		C3	72.4487		C8	71.1		C8	12.2986
C5	883.6		C5	17.0898		C3	86.2		C3	20.4773		C8	59.7		C8	11.9934
C5	605.9		C5	22.2473		C3	146.7		C3	10.7422		C8	152.4		C8	15.4419
C5	446.4		C5	31.189		C3	221		C3	32.1045		C8	155.9		C8	30.2429
C5	316.6		C5	31.7383		C3	143.8		C3	13.0005		C8	112.4		C8	19.4092
C5	177.2		C5	10.1318		C3	111.4		C3	17.0898		C8	126.8		C8	11.2305
C5	696.4		C5	24.1089		C3	138.8		C3	48.7366		C8	68.8		C8	18.2495
C5	226.8		C5	9.06372		C3	54.8		C3	27.0996		C8	55.4		C8	27.5574
C5	811.4		C5	31.7078		C3	79.3		C3	38.0554		C8	92.1		C8	11.4136
C5	743.6		C5	17.4255		C3	170.7		C3	16.4795		C8	33.8		C8	25.8484
C5	227.4		C5	11.5967		C3	83.5		C3	13.5803		C8	115.8		C8	34.5154
C5	1352.1		C5	36.0413		C3	281.6		C3	60.3638		C8	143.2		C8	13.3972
C5	368.5		C5	23.3154		C3	158.6		C3	36.9568		C8	127.3		C8	10.1013
C5	207.3		C5	18.7073		C3	162.5		C3	15.7471		C8	33.4		C8	40.1001
C5	365.7		C5	40.2527		C3	87.1		C3	17.6697		C8	82.8		C8	16.9678
C5	368.2		C5	37.384		C3	69.5		C3	60.8215		C8	77.1		C8	23.8037
C5	17.9		C5	10.1623		C3	85.9		C3	22.0642		C8	44.5		C8	14.3127
C5	107.5		C5	17.9748		C3	47.8		C3	51.2695		C8	119.4		C8	20.2637
C5	734.4		C5	23.2544		C3	74.7		C3	21.6675		C8	109.2		C8	16.6931
C5	78.7		C5	19.2871		C3	179.1		C3	66.6199		C8	10.5		C8	14.801
C5	60.8		C5	19.5007		C3	75.5		C3	32.8064		C8	117.5		C8	17.1509
C5	98.9		C5	10.7727		C3	226.4		C3	71.7468		C8	114.5		C8	22.1252
C5	816.3		C5	10.9253		C3	67.4		C3	29.0222		C8	125.3		C8	20.3552
C5	106.1		C5	16.3574		C3	80.9		C3	39.6423		C8	121.4		C8	12.146
C5	272.5		C5	31.1584		C3	66.4		C3	56.488		C8	33.9		C8	11.322
C5	113.1		C5	21.698		C3	19.7		C3	45.3186		C8	157.8		C8	21.2707
C5	53.7		C5	24.1394		C3	54.2		C3	47.7295		C8	46.4		C8	10.5896
C5	249.5		C5	12.5732		C3	104.8		C3	42.2668		C8	91.8		C8	20.874
C5	356		C5	20.1721		C3	137.2		C3	19.2261		C8	138.3		C8	8.3313
C6	126.2		C5	21.0266		C3	220.9		C3	20.5383		C8	121.3		C8	12.8479
C6	475.7		C5	8.78906		C3	249.1		C3	49.1638		C8	50.8		C8	20.8435
C6	73.5		C5	25.3296		C3	34.6		C3	38.0859		C8	69.3		C8	41.3513
C6	158.3		C5	14.2517		C3	173.5		C3	35.1562		C8	118.3		C8	13.1531
C6	313.2		C5	18.158		C3	138.6		C3	69.9158		C8	99.7		C8	10.7422
C6	230.6		C5	25.6043		C3	97.3		C3	55.2368		C8	12.8		C8	19.8364
C6	45.1		C5	26.5808		C3	304.6		C3	19.2566		C8	121.9		C8	22.3999
C6	127.4		C6	11.1999		C3	379.1		C3	43.8843		C8	118.1		C8	12.2376
C6	163.9		C6	42.2668		C3	90.9		C3	25.9705		C8	126.7		C8	25.6653
C6	231.6		C6	65.094		C3	56.9		C3	69.519		C8	261		C8	41.2292
C6	250.2		C6	10.4065		C3	36.9		C3	44.1589		C8	134.9		C8	26.3672
C6	312.2		C6	33.2642		C3	22.1		C3	21.1487		C8	121.1		C8	8.54492
C6	59.4		C6	33.1116		C3	29		C3	33.8135		C8	119		C8	37.9028
C6	172.9		C6	45.1965		C3	62.7		C3	12.7869		C8	126.2		C8	15.7471
C6	277		C6	42.6941		C3	28		C3	74.4018		C8	122.4		C8	9.27734
C6	289.3		C6	19.928		C3	61		C3	35.614		C8	114.8		C8	11.5356
C6	60.7		C6	72.3572		C3	36.3		C3	38.6963		C8	228.3		C8	15.8691
C6	37.8		C6	46.3867		C3	125.3		C3	72.0215		C8	127.8		C8	23.6206
C6	111.5		C6	70.0989		C3	53.8		C3	54.4434		C8	118.4		C8	17.5171
C6	551		C6	41.4429		C3	33.9		C3	33.3557		C8	124.1		C8	27.4658
C6	532.7		C6	68.2678		C3	73.5		C3	29.4189		C8	129.1		C8	11.3831
C6	28.2		C6	33.0505		C3	27.6		C3	73.7915		C8	974.3		C8	17.8833
C6	40.8		C6	16.6931		C3	56.8		C3	42.5415		C8	123.3		C8	25.9399
C6	24.1		C6	48.8586		C3	68.5		C3	12.8479		C8	298.4		C8	10.9253
C6	148.1		C6	13.092		C3	82.8		C3	23.3154		C8	111.4		C8	20.05
C6	110.9		C6	14.4348		C3	148.5		C3	40.6494		C8	111.5		C8	10.3149
C6	221.8		C6	65.3992		C3	201.7		C3	24.1089		C8	104		C8	30.7922
C6	33.2		C6	47.1497		C3	42.8		C3	39.6118		C8	104.8		C8	21.2707
C6	240		C6	11.261		C3	32.1		C3	16.1743		C8	106.2		C8	12.8784
C6	334.8		C6	19.7449		C3	29.7		C3	36.1328		C8	105.6		C8	23.4375
C6	84.8		C6	26.3672		C3	193		C3	74.0356		C8	234		C8	8.97217
C6	811.8		C6	24.2615		C3	22.9		C3	72.5708		C8	69.1		C8	8.75854
C6	40.7		C6	41.687		C3	57.5		C3	15.2588		C8	345.8		C8	24.9023
C6	503.6		C6	70.9534		C3	213.2		C3	29.3884		C8	154		C8	13.1226
C6	454		C6	10.4675		C3	33.8		C3	50.2625		C8	4764.2		C8	11.8713
C6	118.3		C6	48.8281		C3	172.6		C3	35.3088		C8	1506.4		C8	10.7727
C6	36.1		C6	41.3818		C3	68		C3	38.0554		C8	777.2		C8	14.1907
C6	58.4		C6	46.2341		C3	127.8		C3	11.7188		C8	406		C8	9.61304
C6	19.7		C6	49.408		C3	152.8		C3	18.219		C8	270		C8	11.2915
C6	102.3		C6	41.5955		C3	158.6		C3	52.5207		C8	3505.3		C8	20.6299
C6	58.8		C6	10.4065		C3	150.6		C3	17.8528		C8	2826.8		C8	20.0806
C6	531.6		C6	71.4111		C3	186.2		C3	36.4685		C8	907.7		C8	10.9253
C6	199.8		C6	14.4348		C3	98.4		C3	19.9585		C8	2814.3		C8	16.3574
C6	168.1		C6	17.9443		C3	91		C3	44.9524		C8	1466.5		C8	27.3743
C6	49.4		C6	16.51		C3	139.7		C3	25.8789		MS1	1148		C8	8.42285
C6	58.6		C6	23.0713		C3	148.5		C3	30.5176		MS1	2761.2		C8	13.0005
C6	187.2		C6	55.8472		C3	150.4		C3	59.9365		MS1	159.2		C8	12.6648
C6	231.8		C6	38.5437		C3	45.6		C3	20.0195		MS1	296.5		C8	8.54492
C6	84.2		C6	56.6406		C3	86.2		C3	36.3159		MS1	93.4		C8	10.4675
C6	77.6		C6	22.7661		C3	420.1		C3	60.9131		MS1	2850.3		C8	15.4724
C6	80.4		C6	73.822		C3	102.9		C3	61.5845		MS1	2223.3		C8	9.42993
C6	76.5		C6	40.0085		C3	50.9		C3	68.5425		MS1	533.2		C8	11.6272
C6	321.5		C6	41.8701		C3	160.7		C3	46.5088		MS1	993.7		C8	13.7634
C6	422.4		C6	45.8069		C3	385.8		C3	34.1492		MS1	1881.4		C8	15.4114
C6	365.1		C6	50.1709		C3	143.5		C3	55.2673		MS1	3101.8		MS1	30.0598
C6	432.2		C6	52.0325		C3	26.7		C3	48.0957		MS1	1110.1		MS1	17.2119
C6	288.6		C6	16.6321		C3	92.5		C3	32.0434		MS1	2127.4		MS1	36.499
C6	47		C6	18.7073		C3	85		C3	22.2778		MS1	1677.9		MS1	11.322
C6	41		C6	19.2871		C3	119.5		C3	70.2209		MS1	603.5		MS1	10.1318
C6	266.8		C6	10.5591		C3	100.1		C3	39.093		MS1	7541.1		MS1	20.4163
C6	45.8		C6	38.6047		C3	216.6		C3	38.5742		MS1	613.8		MS1	11.6577
C6	415.3		C6	20.3247		C3	133.2		C3	11.1999		MS1	70.6		MS1	8.11768
C6	22.3		C6	16.1133		C3	37.4		C3	56.1523		MS1	1613.2		MS1	36.7737
C6	256.3		C6	20.4773		C3	162		C3	40.6189		MS1	464.3		MS1	41.2598
C6	159.8		C6	47.2717		C3	286.8		C3	59.3872		MS1	778.7		MS1	27.832
C6	40.2		C6	35.8276		C3	57.4		C3	54.657		MS1	4144.2		MS1	23.5596
C6	109.5		C6	23.2544		C3	236.4		C3	34.2712		MS1	1319.6		MS1	9.39941
C6	279.5		C6	18.4631		C3	63.8		C3	55.2978		MS1	238.5		MS1	8.81958
C6	147.6		C6	18.7073		C3	203.5		C3	20.2331		MS1	3217.3		MS1	53.1921
C6	804.4		C6	23.5901		C3	117.7		C3	23.2544		MS1	5706.9		MS1	20.6299
C6	508.6		C6	26.3672		C3	53.8		C3	53.2532		MS1	649.8		MS1	8.72803
C6	156.4		C6	30.1209		C3	57.5		C3	40.4663		MS1	79.3		MS1	9.91821
C6	58.1		C6	18.6768		C3	56		C3	40.5884		MS1	54.6		MS1	19.3787
C6	90.7		C6	17.0593		C3	198.3		C3	61.4929		MS1	17.6		MS1	8.88061
C6	1062		C6	28.6865		C3	29.4		C3	50.3845		MS1	381.2		MS1	68.573
C6	104.6		C6	44.0674		C3	72.9		C3	28.8391		MS1	172.7		MS1	15.4419
C6	551.6		C6	14.9231		C3	97.5		C3	29.8462		MS1	22.7		MS1	9.49097
C6	486.4		C6	50.5371		C3	62.5		C3	53.6194		MS1	37		MS1	33.1726
C6	108.8		C6	52.063		C3	176.7		C3	34.9426		MS1	572		MS1	51.4832
C6	365.1		C6	62.1643		C3	64.2		C3	20.5078		MS1	520.4		MS1	8.08716
C6	105.8		C6	21.6064		C3	184.7		C3	58.136		MS1	26.7		MS1	14.2517
C6	153.9		C6	23.7732		C3	24.3		C3	27.5879		MS1	449		MS1	35.6445
C6	261.5		C6	54.2602		C3	40.6		C3	66.4978		MS1	361.9		MS1	13.9465
C6	87.6		C6	10.0708		C3	32.9		C3	61.7981		MS1	706.5		MS1	12.4512
C6	118.8		C6	16.0828		C3	71.2		C3	75.531		MS1	538.9		MS1	13.3057
C6	115.1		C6	8.27026		C3	163.2		C3	41.626		MS1	44.5		MS1	25.3296
C6	54.1		C6	26.8555		C3	87.3		C3	22.8882		MS1	419.8		MS1	20.05
C6	21.1		C6	32.074		C3	135.5		C3	39.7644		MS1	578		MS1	9.73511
C6	522.2		C6	27.8625		C3	28.5		C3	26.5503		MS1	895		MS1	12.0239
C6	492.9		C6	22.8271		C3	29		C3	26.825		MS1	17.8		MS1	10.1318
C6	28.5		C6	26.7334		C3	47.1		C3	31.1279		MS1	76.6		MS1	8.08716
C6	744.9		C6	57.4951		C3	58.9		C3	23.8647		MS1	271.2		MS1	10.6201
C6	700.1		C6	22.0947		C3	298.3		C3	18.0969		MS1	324.5		MS1	20.5383
C6	157.4		C6	54.3518		C3	60.6		C3	19.0735		MS1	141.6		MS1	10.0403
C6	45.9		C6	27.9236		C3	110.9		C3	35.7361		MS1	69.8		MS1	25.6653
C6	115.4		C6	58.5938		C3	41.3		C3	79.6814		MS1	24.4		MS1	16.4185
C6	151.6		C6	31.9519		C3	96.2		C3	24.1699		MS1	180.3		MS1	9.00268
C6	93.7		C6	35.4919		C3	104.5		C3	40.6189		MS1	346.5		MS1	19.104
C6	440.7		C6	46.4172		C3	41.7		C3	31.6162		MS1	561.2		MS1	10.8948
C6	101.7		C6	29.8767		C3	412.1		C3	23.8342		MS1	139.4		MS1	21.2097
C6	61.7		C6	11.6882		C3	75		C3	28.3814		MS1	157.1		MS1	13.1226
C6	182.2		C6	28.8086		C3	41.9		C3	37.8418		MS1	46.9		MS1	9.61304
C6	120.1		C6	8.36181		C3	116.6		C3	17.395		MS1	41.4		MS1	17.8223
C6	633.7		C6	26.6724		C3	21.9		C3	14.74		MS1	261.6		MS1	10.1318
C6	216.2		C6	46.9055		C3	32.3		C3	63.7512		MS1	39.5		MS1	8.42285
C6	28		C6	36.0413		C3	54.7		C3	25.2686		MS1	526.2		MS1	10.3455
C6	48		C6	22.9492		C3	117.7		C3	26.2451		MS1	58.3		MS1	9.49097
C6	135.7		C6	31.25		C3	184.8		C3	10.7727		MS1	292.2		MS1	11.2305
C6	517.6		C6	21.3318		C3	54.1		C3	42.7551		MS1	935.5		MS1	15.9607
C6	1182.9		C6	32.6538		C3	51.9		C3	36.1938		MS1	200.4		MS1	26.825
C6	165.6		C6	70.2209		C3	294.4		C3	25.5432		MS1	50.1		MS1	10.1929
C6	560		C6	62.8357		C3	33.7		C3	31.7993		MS1	7351.5		MS1	8.17871
C6	53.8		C6	27.0691		C3	33.3		C3	32.0129		MS1	206.2		MS1	12.0239
C6	105.9		C6	69.2749		C3	44.6		C3	38.7268		MS1	383		MS1	10.1013
C6	233.8		C6	16.2354		C3	232		C3	67.8101		MS1	2639.5		MS1	13.6108
C6	62.3		C6	27.3743		C3	74.3		C3	27.8931		MS1	1885.8		MS1	62.561
C6	228.4		C6	14.8621		C3	63		C3	45.99		MS1	875.9		MS1	9.49097
C6	242.7		C6	10.8643		C3	186.1		C3	23.7732		MS1	1000.7		MS1	9.61304
C6	93.1		C6	11.5662		C3	175.3		C3	22.0947		MS1	2533.2		MS1	18.2495
C6	17.9		C6	28.1067		C3	74		C3	29.0222		MS1	1356.3		MS1	35.9192
C6	29		C6	29.9072		C3	106.3		C3	39.7034		MS1	6130.8		MS1	25.3296
C6	349.4		C6	8.14819		C3	72.8		C3	69.458		MS1	1919.3		MS1	9.39941
C6	187		C6	21.1182		C3	65.4		C3	26.5503		MS1	2860.5		MS1	11.1084
C6	30.1		C6	16.8762		C3	45.8		C3	21.3623		MS1	3404.2		MS1	27.1606
C6	111.3		C6	58.9294		C3	25.7		C3	48.4009		MS1	2654.3		MS1	16.5405
C6	572.7		C6	18.7683		C3	332.1		C3	53.9246		MS1	2838.4		MS1	17.2119
C6	229.5		C6	23.6511		C3	45.4		C3	26.7334		MS1	5174.8		MS1	8.63647
C6	61.5		C6	39.5508		C3	169.6		C3	60.3332		MS1	3550.3		MS1	10.7117
C6	536.6		C6	52.8259		C3	34		C3	18.0359		MS1	2843.5		MS1	10.8032
C6	49.1		C6	10.6812		C3	126.9		C3	34.5154		MS1	5483.6		MS1	28.4729
C6	255.4		C6	54.1992		C3	107.5		C3	8.60596		MS1	1953		MS1	10.7422
C6	26.3		C6	10.9253		C3	109.4		C3	14.0076		MS2	519.3		MS1	13.1226
C6	344.8		C6	22.1558		C3	25.3		C3	21.7895		MS2	608.4		MS1	18.0664
C6	248.9		C6	11.8103		C3	91.1		C3	18.158		MS2	408.8		MS1	15.2588
C6	388.7		C6	11.1084		C3	143.6		C3	13.8855		MS2	323.1		MS1	20.4468
C6	216.6		C6	27.771		C3	91.9		C3	31.4636		MS2	154.3		MS1	8.5144
C6	256.8		C6	49.6216		C3	9.5		C3	14.3127		MS2	162.9		MS1	18.6462
C6	97.3		C6	49.53		C3	52.7		C3	42.4805		MS2	210.2		MS1	20.5383
C6	202.2		C6	27.3743		C3	30.2		C3	13.3667		MS2	67.6		MS1	14.3433
C6	189.6		C6	18.5242		C3	341.7		C3	44.6777		MS2	71.6		MS1	16.3269
C6	209.2		C6	41.5344		C3	80.1		C3	13.7024		MS2	721.4		MS1	9.27734
C6	275.6		C6	20.7825		C3	82.9		C3	36.2854		MS2	995.3		MS1	9.58252
C6	59.2		C6	24.0173		C3	35.8		C3	30.5786		MS2	289.6		MS1	10.1623
C6	941.5		C6	9.85718		C3	23		C3	45.227		MS2	137.5		MS2	14.801
C6	155		C6	68.8782		C3	138.3		C3	59.5093		MS2	131.6		MS2	16.6321
C6	162.2		C6	28.4119		C3	49.7		C3	46.4783		MS2	935.4		MS2	10.5286
C6	190.7		C6	23.407		C3	69.5		C3	60.4248		MS2	1122.3		MS2	13.2752
C6	357.4		C6	10.6812		C3	70.4		C3	14.74		MS2	261.4		MS2	13.3362
C6	18.5		C6	26.6418		C3	61.9		C3	37.9944		MS2	566.2		MS2	10.5591
C6	189.4		C6	34.3323		C3	235		C3	76.6602		MS2	1403.6		MS2	9.42993
C6	19.7		C6	14.9231		C3	168.7		C3	75.4394		MS2	350.9		MS2	9.64355
C6	112.6		C6	9.94873		C3	257.7		C3	14.7095		MS2	329		MS2	10.2234
C6	151.4		C6	57.4036		C3	378.3		C3	23.0408		MS2	2114.8		MS2	10.2539
C6	20		C6	35.3699		C3	49.2		C3	23.407		MS2	43.8		MS2	10.5896
C6	10.8		C6	40.863		C3	74.1		C3	36.56		MS2	759.1		MS2	8.11768
C6	420.3		C6	18.9209		C3	12.5		C3	60.6384		MS2	408.1		MS2	8.48389
C6	218.3		C6	19.3481		C3	33		C3	45.7153		MS2	802		MS2	8.48389
C6	119.3		C6	14.4043		C3	32.6		C3	22.5525		MS2	13.4		MS2	9.46045
C6	33.5		C6	26.3672		C3	75.4		C3	68.7561		MS2	961.2		MS2	10.9863
C6	331.2		C6	12.9089		C3	321.2		C3	9.3689		MS2	670		MS2	11.7493
C6	977.9		C6	11.0779		C3	73.1		C3	30.7922		MS2	382.4		MS2	16.9372
C6	136.1		C6	19.7754		C3	77.1		C3	8.63647		MS2	363.4		MS2	11.5662
C6	316.2		C6	25.4822		C3	198.5		C3	32.135		MS2	1344.9		MS2	16.4185
C6	34.2		C6	10.7727		C3	42.8		C3	37.9639		MS2	165.4		MS2	9.97925
C6	488.7		C6	35.614		C3	65.8		C3	38.8794		MS2	204.7		MS2	10.5896
C6	119.8		C6	50.5371		C3	14.2		C3	53.1921		MS2	1269.6		MS2	8.88061
C6	517.6		C6	20.2942		C3	52.4		C3	12.1765		MS2	649.8		MS2	13.5193
C6	146.3		C6	25.2686		C3	104.3		C3	23.5291		MS2	1302.3		MS2	11.6882
C6	376.8		C6	13.5193		C3	73.8		C3	9.39941		MS2	1156.2		MS2	8.36181
C6	99.4		C6	64.4836		C3	67		C3	18.0664		MS2	469.5		MS2	9.33838
C6	143.9		C6	9.85718		C3	171.4		C3	15.0757		MS2	473.2		MS2	11.8408
C6	9.2		C6	10.4675		C3	7.9		C3	24.8718		MS2	266.1		MS2	12.4817
C6	227.1		C6	76.5686		C3	84.8		C3	62.5		MS2	407.4		MS2	10.8337
C6	821.9		C6	61.3403		C3	57.9		C3	22.6135		MS2	43.6		MS2	9.39941
C6	73.7		C6	42.2668		C3	61.6		C3	67.7185		MS2	128.9		MS2	11.2915
C6	171.1		C6	33.1421		C3	68		C3	15.9912		MS2	604.5		MS2	11.7798
C6	125.9		C6	10.9558		C3	131		C3	31.25		MS2	619.2		MS2	45.0745
C6	83.3		C6	38.7878		C3	42		C3	28.2288		MS2	326.5		MS2	9.64355
C6	282.8		C6	8.5144		C3	38		C3	29.9683		MS2	1025.4		MS2	15.3809
C6	435.5		C6	50.5371		C3	80		C3	21.0571		MS2	268.6		MS2	14.7095
C6	151.3		C6	29.8157		C3	252.8		C3	18.3716		MS2	234.6		MS2	11.9629
C6	296.9		C6	23.5901		C3	79.4		C3	40.7105		MS2	218.3		MS2	9.82666
C6	103.8		C6	14.1602		C3	26		C3	18.8293		MS2	411		MS2	10.2539
C6	431.5		C6	22.5525		C3	180.3		C3	33.2031		MS2	35.3		MS2	9.94873
C6	308.9		C6	11.9629		C3	116.7		C3	21.9116		MS2	417.3		MS2	15.5945
C6	174.1		C6	14.4043		C3	30.4		C3	62.5		MS2	577.4		MS2	25.2075
C6	65.1		C6	26.3061		C3	56.1		C3	20.9656		MS2	92.5		MS2	35.9802
C6	205.9		C6	9.64355		C3	44.3		C3	22.5525		MS2	412.8		MS2	15.5945
C6	357.4		C6	24.0784		C3	133.2		C3	30.1514		MS2	207.6		MS2	9.61304
C6	74.2		C6	10.1318		C3	71.9		C3	10.5286		MS2	1507.2		MS2	10.4675
C6	151.5		C6	70.7703		C3	124.5		C3	69.9463		MS2	25.9		MS2	10.8032
C6	166.9		C6	79.8035		C3	382		C3	44.3725		MS2	1126.1		MS2	32.4097
C6	35.3		C6	18.6462		C3	169.5		C3	35.4309		MS2	28.8		MS2	8.5144
C6	123.3		C6	48.2483		C3	141.6		C3	29.5715		MS2	481.6		MS2	8.17871
C6	485.7		C6	26.0925		C3	86.5		C3	37.262		MS2	816.8		MS2	14.8926
C6	281.3		C6	18.0969		C3	61.6		C3	37.323		MS2	13		MS2	9.33838
C6	48.2		C6	13.2446		C3	145		C3	16.9983		MS2	1373		MS2	10.1013
C6	261.5		C6	35.0037		C3	53.3		C3	25.5737		MS2	140.8		MS2	10.2539
C6	245		C6	25.6958		C3	79.7		C3	45.0439		MS2	701.8		MS2	18.1274
C6	132.8		C6	38.8794		C3	92.2		C3	78.0334		MS2	108.9		MS2	16.0217
C6	276.2		C6	14.4043		C3	61.9		C3	35.0037		MS2	21.6		MS2	24.9634
C6	26.5		C6	10.1318		C3	73		C3	13.4888		MS2	36.4		MS2	13.8855
C6	83		C6	33.0505		C3	53.5		C3	42.7551		MS2	86.6		MS2	16.7236
C6	63.8		C6	23.7122		C3	148.9		C3	77.0874		MS2	1058.3		MS2	12.3291
C6	38.2		C6	27.0386		C3	258.7		C3	42.2974		MS2	832.7		MS2	11.9324
C6	30.3		C6	26.9775		C3	396.3		C3	74.5544		MS2	198.6		MS2	13.3667
C6	582.6		C6	8.45337		C3	52.5		C3	18.0969		MS2	440.8		MS2	10.8948
C6	270.8		C6	26.0925		C3	55		C3	22.3389		MS2	768		MS2	14.2822
C6	258.4		C6	30.1819		C3	63.9		C3	42.4805		MS2	2638.4		MS2	15.686
C6	42.3		C6	22.7356		C3	63		C3	48.0957		MS2	39		MS2	11.3831
C6	218.8		C6	40.6189		C3	140.9		C3	31.3416		MS2	61.8		MS2	16.3879
C6	490.9		C6	19.6228		C3	72.9		C3	74.4629		MS2	18.1		MS2	36.9263
C6	987.8		C6	31.4941		C3	51.5		C3	47.9736		MS2	60.6		MS2	11.5967
C6	292.3		C6	37.9944		C3	33.2		C3	48.7366		MS2	281.7		MS2	8.91113
C6	697.6		C6	10.1623		C3	60		C3	60.791		MS2	551.9		MS2	11.261
C6	448.1		C6	66.1011		C3	49.1		C3	65.1245		MS2	770.6		MS2	9.30786
C6	94.4		C6	20.752		C3	100.1		C3	45.8374		MS2	153.2		MS2	14.6484
C6	115		C6	26.7639		C3	24.6		C3	47.2412		MS2	687.8		MS2	15.4419
C6	73.1		C6	43.8843		C3	43.1		C3	20.0806		MS2	1751.5		MS2	23.0713
C6	21		C6	8.88061		C3	29.1		C3	28.1372		MS2	28.6		MS2	19.5312
C6	25		C6	19.8669		C3	75.7		C3	21.9727		MS2	501.4		MS2	13.5193
C6	422.6		C6	25.8484		C3	211.6		C3	18.4936		MS2	951.3		MS2	25.9399
C6	95.8		C6	32.5317		C3	29.4		C3	70.7397		MS2	105.2		MS2	33.7524
C6	149.7		C6	40.741		C3	122.7		C3	10.1318		MS2	23.4		MS2	10.5896
C6	25		C6	62.1033		C3	47.6		C3	46.2036		MS2	293.9		MS2	19.5618
C6	93.3		C6	79.01		C3	29.6		C3	38.4521		MS2	660.2		MS2	8.05664
C6	45.1		C6	19.3787		C3	83.5		C3	14.679		MS2	36.4		MS2	14.1296
C6	109.3		C6	28.8696		C3	41.5		C3	26.6418		MS2	178.3		MS2	9.82666
C6	522.5		C6	21.637		C3	150.6		C3	33.5388		MS2	425.3		MS2	11.0474
C6	573.6		C6	34.8816		C3	83		C3	14.7705		MS2	30.6		MS2	10.498
C6	25		C6	10.8643		C3	27.8		C3	18.4936		MS2	12.4		MS2	21.1487
C6	213.3		C6	22.7661		C3	56.3		C3	35.614		MS2	106.9		MS2	14.6179
C6	112.5		C6	53.9856		C3	91		C3	19.3787		MS2	124.9		MS2	16.1743
C6	37.7		C6	66.6504		C3	120.3		C3	24.0479		MS2	313.7		MS2	11.5967
C6	86.9		C6	9.49097		C3	62.3		C3	18.219		MS2	51.4		MS2	37.2925
C6	60.2		C6	35.614		C3	82.6		C3	34.668		MS2	20.2		MS2	14.0991
C6	29.9		C6	32.898		C3	79.4		C3	24.6887		MS2	114.5		MS2	9.21631
C6	283.9		C6	46.1731		C3	74.7		C3	18.0054		MS2	73.5		MS2	15.1977
C6	365.6		C6	10.9253		C3	48.4		C3	25.6958		MS2	59		MS2	22.4915
C6	170.9		C6	60.1196		C3	63.6		C3	13.9771		MS2	868.4		MS2	17.4866
C6	688.4		C6	52.2461		C3	50.9		C3	17.6697		MS2	38.4		MS2	13.5498
C6	453		C6	47.699		C3	61.9		C3	37.1704		MS2	58.7		MS2	21.0266
C6	437.1		C6	30.8533		C3	33.8		C3	43.335		MS2	22.2		MS2	15.6555
C6	200.9		C6	14.801		C3	155.5		C3	49.6521		MS2	107.6		MS2	18.6462
C6	27		C6	18.1885		C3	46.9		C3	50.5371		MS2	951.6		MS2	9.61304
C6	68.7		C6	12.6953		C3	62.3		C3	42.9688		MS2	53.2		MS2	10.7727
C6	12.9		C6	35.4309		C3	35.2		C3	34.3933		MS2	20		MS2	11.9629
C6	176.4		C6	33.5999		C3	162.6		C3	55.7251		MS2	63.4		MS2	11.9324
C6	553.5		C6	33.3557		C3	82.3		C3	42.3584		MS2	64.3		MS2	10.0403
C6	45.1		C6	18.7073		C3	24.4		C3	13.916		MS2	172		MS2	11.8408
C6	152.5		C6	17.4866		C3	71.5		C3	19.9585		MS2	84.9		MS2	9.39941
C6	38.9		C6	18.4326		C3	87.3		C3	52.063		MS2	104.8		MS2	10.2539
C6	298.7		C6	20.2026		C3	92.5		C3	18.3411		MS2	479.6		MS2	38.6047
C6	239.6		C6	16.9983		C3	309.8		C3	48.0652		MS2	69.9		MS2	17.6697
C6	171.3		C6	65.1245		C3	147.9		C3	65.5823		MS2	107.9		MS2	15.1977
C6	1177.4		C6	42.6636		C3	168.4		C3	28.5645		MS2	526.4		MS2	14.74
C6	784.6		C6	20.2637		C3	29.2		C3	54.1382		MS2	43.1		MS2	10.2234
C6	27.5		C6	42.511		C3	107.9		C3	40.4358		MS2	172		MS2	35.9497
C6	313		C6	31.3721		C3	51.5		C3	53.9246		MS2	455.1		MS2	10.8948
C6	166.4		C6	30.2429		C3	79.4		C3	60.5164		MS2	35.9		MS2	17.9748
C6	67.6		C6	65.2161		C3	140.3		C3	21.1182		MS2	16.6		MS2	9.42993
C6	143.1		C6	13.6719		C3	175		C3	22.1863		MS2	132.1		MS2	12.207
C6	477.5		C6	8.11768		C3	143		C3	9.39941		MS2	433.5		MS2	13.5193
C6	635.3		C6	11.261		C3	98.1		C3	35.7361		MS2	87.7		MS2	14.5264
C6	675.1		C6	24.8108		C3	28.7		C3	19.1345		MS2	186.4		MS2	15.5335
C6	52.8		C6	29.3884		C3	76.2		C3	56.7627		MS2	374		MS2	34.79
C6	510.2		C6	21.6675		C3	144.8		C3	57.0984		MS2	61.2		MS2	9.91821
C6	43.1		C6	17.7918		C3	46.7		C3	39.032		MS2	293		MS2	19.1345
C6	998		C6	15.6555		C3	61.3		C3	74.1272		MS2	224.4		MS2	16.1438
C6	212.5		C6	10.9558		C3	224.8		C3	45.5627		MS2	65.1		MS2	10.5591
C6	26.6		C6	25.4211		C3	95.4		C3	28.5645		MS2	568.3		MS2	9.18579
C6	242.1		C6	30.4871		C3	203.3		C3	15.5335		MS2	22.2		MS2	14.8315
C6	146		C6	43.2434		C3	48.7		C3	9.15527		MS2	321.4		MS2	11.1084
C6	136.6		C6	69.7021		C3	57.4		C3	17.9443		MS2	15.2		MS2	21.0571
C6	347.9		C6	59.1125		C3	78.1		C3	51.3		MS2	39.6		MS2	11.4136
C6	88.1		C6	26.825		C3	150.6		C3	52.3682		MS2	11.8		MS2	12.5427
C6	613.3		C6	8.78906		C3	24.2		C3	45.166		MS2	156.6		MS2	11.3831
C6	59.9		C6	26.7334		C3	98.4		C3	63.6902		MS2	114.7		MS2	11.1389
C6	335		C6	10.5591		C3	95.2		C3	26.4587		MS2	186.3		MS2	17.9748
C6	316.2		C6	24.6277		C3	27.7		C3	39.154		MS2	564.6		MS2	8.05664
C6	32.9		C6	12.6343		C3	155.9		C3	22.9187		MS2	90.9		MS2	10.0708
C6	120.5		C6	8.54492		C3	36.1		C3	46.875		MS2	2389.6		MS2	12.4817
C6	1282.9		C6	61.676		C3	181.4		C3	20.9045		MS2	4662.2		MS2	9.552
C6	227.5		C6	72.5403		C3	151.3		C3	26.5198		MS2	3995.6		MS2	18.28
C6	104.7		C6	18.4631		C3	31.3		C3	16.3879		MS2	365.2		MS2	11.3525
C6	45.7		C6	8.5144		C3	80.8		C3	13.0005		MS2	464.6		MS2	24.1089
C6	230		C6	35.4309		C3	48.5		C3	79.834		MS2	867.8		MS2	8.63647
C6	366.1		C6	10.5286		C3	53.6		C3	65.4602		MS2	1138.2		MS2	8.8501
C6	49.5		C6	66.3757		C3	68.1		C3	12.7563		MS2	1761.7		MS2	12.4207
C6	271.1		C6	22.3084		C3	24.3		C3	45.3796		MS2	458.2		MS2	8.20923
C6	250.6		C6	22.6746		C3	35.7		C3	16.0828		MS2	3489		MS2	11.7493
C6	65.2		C6	60.3943		C3	28.2		C3	79.9255		MS2	750.8		MS2	10.7117
C6	82.8		C6	47.2107		C3	69.1		C3	30.4871		MS2	1960.7		MS2	17.6086
C6	459.2		C6	13.3057		C3	119.1		C3	41.1377		MS2	215.7		MS2	8.57544
C6	639.6		C6	26.7639		C3	61.1		C3	19.3176		MS2	15.4		MS2	9.552
C6	204.9		C6	11.4136		C3	203.3		C3	51.7273		MS2	2636.9		MS2	19.1956
C6	90.6		C6	65.155		C3	64.3		C3	56.1829		MS2	2495.3		MS2	9.73511
C6	135.1		C6	33.9661		C3	287.1		C3	16.1743		MS2	865.7		MS2	14.0381
C6	61.6		C6	22.1252		C3	34.7		C3	16.51		MS2	1332.4		MS2	11.261
C6	390.2		C6	43.8232		C3	52.6		C3	17.2119		MS2	3170.4		MS2	18.28
C6	257.5		C6	60.0586		C3	123.7		C3	42.5415		MS2	6359		MS2	13.4277
C6	45.6		C6	14.3738		C3	60.3		C3	23.0713		MS2	429.3		MS2	8.60596
C6	55.9		C6	20.9045		C3	88.2		C3	45.7458		MS2	7881.4		MS2	15.2893
C6	91.4		C6	20.3247		C3	73.5		C3	14.0076		MS2	1545.8		MS2	11.9629
C6	233.9		C6	11.4136		C3	91.5		C3	59.6313		MS2	5506.4		MS2	8.48389
C6	504.8		C6	21.698		C3	18.9		C3	67.7795		MS2	1829.4		MS2	10.8337
C6	622.3		C6	24.5056		C3	204		C3	18.9514		MS3	5122.8		MS2	12.2986
C6	102.8		C6	19.2261		C3	30.1		C3	33.4473		MS3	5332.8		MS2	9.73511
C6	222		C6	23.8342		C3	46.5		C3	25.8179		MS3	896.5		MS2	9.61304
C6	490.2		C6	36.8042		C3	74.2		C3	21.4539		MS3	7244.9		MS2	9.61304
C6	413.8		C6	35.0037		C3	170.7		C3	15.1062		MS3	4913.5		MS2	9.09424
C6	49.5		C6	28.0456		C3	69.1		C3	40.5884		MS3	18044.9		MS2	9.0332
C6	360		C6	48.4924		C3	51.3		C3	11.322		MS4	5734.8		MS2	13.0005
C6	307.1		C6	26.062		C3	24.3		C3	68.7866		MS4	2049.2		MS2	11.6882
C6	151.3		C6	12.7563		C3	144.4		C3	26.2756		MS4	6187.9		MS2	9.552
C6	641.2		C6	73.5168		C3	69.3		C3	45.8679		MS4	10957.3		MS2	9.52148
C6	260.3		C6	54.1382		C3	48.2		C3	43.6707		MS4	1169.4		MS2	9.27734
C6	482.9		C6	58.6548		C3	59.5		C3	19.6838		MS4	6617.1		MS2	8.42285
C6	460.1		C6	18.3411		C3	147.4		C3	18.6157		MS4	2776.9		MS2	14.2517
C6	112.7		C6	14.9536		C3	75.1		C3	20.0806		MS4	6213.6		MS2	9.91821
C6	746.8		C6	43.335		C3	67.9		C3	17.334		MS4	18123		MS3	8.23974
C6	232.6		C6	34.1797		C3	143.4		C3	48.1567		MS5	57.5		MS3	8.81958
C6	265.5		C6	15.4724		C3	213.9		C3	24.5056		MS5	1265.9		MS3	10.7422
C6	654.8		C6	34.3323		C3	51.9		C3	12.7869		MS5	224.2		MS3	14.8315
C6	252.9		C6	64.1479		C3	80.7		C3	68.8782		MS5	1393.1		MS3	69.397
C6	399.1		C6	53.3142		C3	73.6		C3	58.1665		MS5	4501		MS3	10.8337
C6	290.4		C6	12.7563		C3	21.4		C3	49.408		MS5	1172.9		MS3	8.60596
C6	109.4		C6	68.1152		C3	78.2		C3	37.4451		MS5	1141.6		MS3	21.4844
C6	28.5		C6	23.1934		C3	58.8		C3	20.5383		MS5	693		MS4	49.2554
C6	71.4		C6	10.498		C3	116.7		C3	22.3999		MS5	1159.2		MS4	12.9089
C6	119.8		C6	10.2844		C3	159.4		C3	31.0669		MS5	1025.5		MS4	8.91113
C6	84.9		C6	55.1453		C3	232.1		C3	23.2544		MS5	3960.9		MS4	18.2495
C6	233.1		C6	16.3574		C3	113.1		C3	71.5637		MS5	258		MS4	10.7727
C6	184.3		C6	20.874		C3	70.1		C3	54.1992		MS5	74.3		MS4	17.4255
C6	370.3		C6	18.8599		C3	91.6		C3	40.3137		MS5	434.4		MS4	23.6816
C6	239.4		C6	8.08716		C3	49.3		C3	34.668		MS5	2557.9		MS4	17.7612
C6	506.2		C6	55.0537		C3	142.5		C3	28.3203		MS5	348.8		MS4	15.0757
C6	259.4		C6	37.0178		C3	120.9		C3	35.7056		MS5	1443.6		MS4	8.20923
C6	61.8		C6	59.6924		C3	163.9		C3	33.7524		MS5	308.5		MS4	11.2915
C6	441.1		C6	19.4702		C3	19.3		C3	70.4651		MS5	405.3		MS5	13.1836
C6	587.4		C6	27.832		C4	1884.9		C3	9.61304		MS5	679.3		MS5	14.1907
C6	147.9		C6	36.4685		C4	925.1		C3	33.4778		MS5	709.6		MS5	8.54492
C6	182.2		C6	62.6526		C4	387.4		C3	51.0559		MS5	3397		MS5	10.1318
C6	1046.9		C6	40.7715		C4	2123		C3	19.3787		MS5	194		MS5	13.6414
C6	35.4		C6	71.3196		C4	100.2		C3	66.8945		MS5	420.3		MS5	12.6038
C6	271.3		C6	30.0903		C4	514		C4	27.71		MS5	1536.3		MS5	11.1694
C6	134.9		C6	20.9351		C4	1076.6		C4	9.27734		MS5	113.7		MS5	17.1814
C6	524.1		C6	19.7449		C4	4222.6		C4	10.5591		MS5	221.9		MS5	12.146
C6	273.9		C6	33.02		C4	207.4		C4	11.5356		MS5	282.9		MS5	22.9492
C6	75		C6	37.9639		C4	1929.7		C4	35.4004		MS5	2447		MS5	59.7534
C6	161.3		C6	12.0544		C4	632.2		C4	11.6272		MS5	1963.3		MS5	10.8337
C6	145.5		C6	18.5852		C4	1321.6		C4	11.1694		MS5	242.7		MS5	9.09424
C6	190.5		C6	56.427		C4	111		C4	8.78906		MS5	1659.7		MS5	14.3127
C6	187.5		C6	34.8511		C4	833.8		C4	11.2305		MS5	214.5		MS5	12.4512
C6	20.1		C6	8.3313		C4	1266		C4	11.2915		MS5	755.1		MS5	31.8909
C6	927		C6	19.4397		C4	3201.8		C4	10.6812		MS5	1450.2		MS5	13.9771
C6	608.2		C6	58.075		C4	142.1		C4	10.498		MS5	183.9		MS5	27.5574
C6	909.6		C6	70.7092		C4	175.2		C4	9.24682		MS5	3520.2		MS5	12.2681
C6	210.5		C6	44.0369		C4	6819.5		C4	14.1602		MS5	2386.5		MS5	63.1103
C6	349.6		C6	14.1907		C4	1652.6		C4	12.4207		MS5	166.4		MS5	12.0544
C6	242.7		C6	70.9839		C4	341.4		C4	10.8948		MS5	2283.3		MS5	9.09424
C6	129.2		C6	32.7454		C4	1242.5		C4	8.72803		MS5	437.6		MS5	41.5344
C6	184.8		C6	11.6882		C4	5373.9		C4	12.4207		MS5	5674.9		MS5	16.7541
C6	541.2		C6	45.2576		C4	3793.1		C4	9.94873		MS5	294		MS5	16.51
C6	397.7		C6	21.4233		C4	1654.4		C4	10.376		MS5	3295.4		MS5	8.17871
C6	83.5		C6	14.4348		C4	2308.5		C4	10.3455		MS5	11158.2		MS5	21.9727
C6	102.9		C6	16.8152		C4	1813.2		C4	8.08716		MS5	2396.8		MS5	13.7634
C6	247.6		C6	13.092		C4	121.2		C4	22.0032		MS5	746.7		MS5	12.1155
C6	198.4		C6	29.8767		C4	264.3		C4	28.4424		MS5	8694.3		MS5	10.9863
C6	82.8		C6	72.9675		C4	1046.8		C4	20.05		MS5	1538.1		MS5	24.9329
C6	132.7		C6	11.5662		C4	1435.4		C4	10.6201		MS5	2905.4		MS5	10.437
C6	54.2		C6	30.304		C4	1298.5		C4	11.0474		MS5	9517.5		MS5	10.437
C6	213.3		C6	11.9018		C4	2226		C4	9.61304		MS5	1248		MS5	18.1274
C6	1788.6		C6	40.5579		C4	98.5		C4	12.2681		MS5	1429.1		MS5	13.031
C6	74.1		C6	59.1431		C4	7600.8		C4	9.39941		MS5	9622.7		MS5	12.6038
C6	140.4		C6	43.1519		C4	1109.2		C4	9.12476		MS5	1761.4		MS5	8.54492
C6	80		C6	42.8772		C4	154		C4	12.8479		MS5	2958.3		MS5	8.14819
C6	40.5		C6	71.1975		C4	355.6		C4	13.9465		MS6	185.3		MS5	8.97217
C6	187.1		C6	44.4641		C4	8454.8		C4	9.79614		MS6	18.6		MS5	10.7117
C6	302.1		C6	27.0386		C4	1509.3		C4	10.4675		MS6	45.5		MS5	8.36181
C6	166		C6	13.916		C4	1776.8		C4	9.64355		MS6	1458		MS5	8.02612
C6	42.7		C6	16.2048		C4	2516.8		C4	10.8032		MS6	1410.1		MS5	10.7117
C6	138.3		C6	17.6086		C4	3400.2		C4	11.322		MS6	236.5		MS5	12.5427
C6	170.1		C6	67.9016		C4	765.5		C4	9.58252		MS6	292		MS5	9.52148
C6	344.6		C6	8.14819		C4	765.5		C4	9.0332		MS6	206.7		MS5	35.7056
C6	58.6		C6	25.3296		C4	4420		C4	11.3831		MS6	1042.3		MS5	17.9748
C6	274.5		C6	12.1155		C4	1913		C4	8.60596		MS6	703.1		MS5	47.8516
C6	47.4		C6	15.8386		C4	908.5		C4	10.8643		MS6	217.6		MS5	8.02612
C6	291.3		C6	23.0408		C4	3507.7		C4	10.0708		MS6	281.9		MS5	9.33838
C6	144.7		C6	44.4641		C4	212.9		C4	15.0146		MS6	771.1		MS5	11.0168
C6	78.7		C6	61.554		C4	1380.4		C4	21.5454		MS6	1432		MS5	12.6648
C6	506.6		C6	61.4929		C4	1675.7		C4	14.6179		MS6	168.4		MS5	11.4136
C6	412		C6	8.60596		C4	748.3		C4	12.1155		MS6	2352.4		MS5	19.9585
C6	19.9		C6	36.4075		C4	157.9		C4	12.7258		MS6	2115.1		MS5	8.5144
C6	51		C6	42.8162		C4	901		C4	8.45337		MS6	49		MS5	18.7683
C6	238.7		C6	28.8696		C4	1158.5		C4	16.0217		MS6	631.1		MS5	20.2026
C6	291.4		C6	24.5361		C4	660.9		C4	9.79614		MS6	699.5		MS5	9.552
C6	144.5		C6	48.0347		C4	180.4		C4	11.9018		MS6	3386.4		MS6	11.7798
C6	25.4		C6	9.24682		C4	788.9		C4	14.1602		MS6	845.3		MS6	12.97
C6	205.2		C6	21.698		C4	1948.5		C4	8.05664		MS6	178.7		MS6	9.21631
C6	47.2		C6	45.0439		C4	2183.9		C4	11.9934		MS6	242.4		MS6	9.33838
C6	263.8		C6	18.8293		C4	4291.9		C4	17.0288		MS6	153.4		MS6	14.1296
C6	694.9		C6	12.3596		C5	219.8		C4	11.1694		MS6	2143.6		MS6	11.7798
C6	479.3		C6	19.9585		C5	331.8		C4	10.7117		MS6	119.9		MS6	11.6272
C6	729.9		C6	68.4204		C5	318.7		C4	14.679		MS6	315.8		MS6	25.4822
C6	91.1		C6	28.3203		C5	64.5		C4	12.085		MS6	381.8		MS6	10.1929
C6	107.1		C6	31.5857		C5	329.3		C4	10.3149		MS6	452.3		MS6	11.1389
C6	176.2		C6	37.4756		C5	714.5		C4	10.1318		MS6	14		MS6	9.33838
C6	138.3		C6	23.2239		C5	821.6		C4	8.60596		MS6	201.6		MS6	10.8948
C6	72.3		C6	17.3035		C5	824.5		C5	11.4441		MS6	251.4		MS6	13.855
C6	720.7		C6	73.4558		C5	218.4		C5	9.46045		MS6	754.9		MS6	76.8127
C6	76.9		C6	22.1252		C5	585.8		C5	13.4277		MS6	1978.3		MS6	17.3645
C6	112.1		C6	59.4788		C5	1980.9		C5	13.8855		MS6	229		MS6	10.7422
C6	207.3		C6	8.57544		C5	770.5		C5	8.97217		MS6	637.4		MS6	14.4959
C6	89.2		C6	25.2686		C5	1208.6		C5	31.3721		MS6	234.6		MS6	20.9961
C6	312.1		C6	17.273		C5	840		C5	8.05664		MS6	1680.9		MS6	15.4419
C6	63.1		C6	17.9748		C5	707.6		C5	15.0146		MS6	205.5		MS6	9.91821
C6	30.3		C6	34.5764		C5	825.7		C5	9.85718		MS6	2195		MS6	18.4326
C6	437.2		C6	34.6069		C5	1007.7		C5	15.7165		MS6	287		MS6	20.9656
C6	64		C6	20.3247		C5	933.7		C5	8.69751		MS6	345.8		MS6	11.9324
C6	119.8		C6	32.3486		C5	641.6		C5	10.4675		MS6	33.5		MS6	11.9629
C6	207.9		C6	16.6931		C5	516.6		C5	14.4043		MS6	1881.7		MS6	18.1274
C6	108		C6	28.1372		C5	780.1		C5	17.4866		MS6	1554.7		MS6	14.2517
C6	120.5		C6	22.6746		C5	856.5		C5	10.3455		MS6	511.7		MS6	62.1338
C6	332.3		C6	77.8503		C5	690.6		C5	21.5149		MS6	632.8		MS6	13.3667
C6	306.4		C6	44.8608		C5	243.3		C5	8.3313		MS6	4233.9		MS6	14.2517
C6	285.6		C6	13.5803		C5	1203.6		C5	17.3035		MS6	1566.3		MS6	16.7541
C6	30		C6	41.2292		C5	1692.8		C5	20.9351		MS6	1183.9		MS6	19.043
C6	466.5		C6	22.1252		C5	147.4		C5	18.4631		MS6	127.6		MS6	55.9387
C6	286.3		C6	28.1677		C5	561.6		C5	8.17871		MS6	1029.9		MS6	9.15527
C6	64.1		C6	41.7786		C5	218.7		C5	8.42285		MS6	927.3		MS6	10.9558
C6	452.3		C6	73.1811		C5	1520.7		C5	13.7939		MS6	1656.6		MS6	12.8174
C6	94		C6	30.8533		C5	806.3		C5	8.75854		MS6	1231.9		MS6	9.64355
C6	28.1		C6	70.5566		C5	283.9		C5	28.5645		MS6	510		MS6	64.0869
C6	109		C6	23.8342		C5	520.7		C5	9.52148		MS6	1948.6		MS6	22.4609
C6	117.1		C6	38.8794		C5	159.7		C5	20.5994		MS6	1318.1		MS6	18.5547
C6	542.8		C6	47.5769		C5	284.6		C5	30.9143		MS6	273		MS6	10.9558
C6	39.9		C6	18.8599		C5	1138.5		C5	14.6179		MS6	811.6		MS6	21.9116
C6	79		C6	16.7541		C5	100.4		C5	25.6958		MS6	501.8		MS6	17.1204
C6	527.7		C6	27.832		C5	1340.4		C5	10.2844		MS6	1238.5		MS6	18.9819
C6	1187.9		C6	18.0664		C5	94.7		C5	8.17871		MS6	2302.2		MS6	18.0969
C6	295.4		C6	15.2893		C5	1653.5		C5	12.207		MS6	937.5		MS6	9.49097
C6	113.2		C6	34.5764		C5	355.4		C5	51.3306		MS6	1298		MS6	20.5689
C6	194.5		C6	60.4858		C5	655.3		C5	14.801		MS6	2592.3		MS6	11.7493
C6	142.3		C6	72.052		C5	295.8		C5	13.9771		MS6	692.4		MS6	11.1389
C6	556.5		C6	78.0945		C5	130.5		C5	10.1929		MS6	4080.9		MS6	16.2659
C6	85.6		C6	44.3725		C5	1789.7		C5	11.1084		MS6	62.7		MS6	11.4441
C6	439.4		C6	18.28		C5	1075.3		C5	9.67407		MS6	601.1		MS6	12.0239
C6	335		C6	59.967		C5	316.7		C5	8.45337		MS6	268.6		MS6	66.7419
C6	877.1		C6	16.1438		C5	105.2		C5	16.2659		MS6	1084.9		MS6	11.261
C6	134		C6	62.9272		C5	492.4		C5	13.8245		MS6	118.7		MS6	23.8953
C6	30.1		C6	29.4189		C5	1191.9		C5	9.3689		MS6	2711.6		MS6	13.031
C6	224.3		C6	20.2026		C5	155.5		C5	10.2844		MS6	384.6		MS6	13.1836
C6	434.8		C6	64.1174		C5	871.4		C5	27.4658		MS6	34.8		MS6	10.8337
C6	45.9		C6	50.1099		C5	124.2		C5	9.39941		MS6	1921.5		MS6	12.97
C6	144.5		C6	31.25		C5	710.1		C5	22.583		MS6	1224.2		MS6	64.5447
C6	59.6		C6	23.6511		C5	288.9		C5	10.9863		MS6	1237.6		MS6	15.4114
C6	106.3		C6	18.219		C5	1084.2		C5	19.043		MS6	29.5		MS6	15.2893
C6	84.4		C6	62.1948		C5	1932.3		C5	9.15527		MS6	365.4		MS6	9.94873
C6	232		C6	10.0708		C5	759.7		C5	14.3127		MS6	765.1		MS6	11.1999
C6	25.2		C6	20.3247		C5	72.7		C5	15.0146		MS6	2688.9		MS6	12.0239
C6	141.3		C6	64.6667		C5	610.5		C5	9.15527		MS6	1163.7		MS6	13.092
C6	50.2		C6	75.9277		C5	2200.5		C5	31.8604		MS6	379.6		MS6	13.7329
C6	50.1		C6	38.6047		C5	779.7		C5	22.7051		MS6	1500.6		MS6	17.273
C6	284.6		C6	15.686		C5	1524.7		C5	10.2844		MS6	1187.6		MS6	9.58252
C6	47		C6	39.6728		C5	180.5		C5	10.8032		MS6	1733.6		MS6	15.3503
C6	49.7		C6	38.1775		C5	392.7		C5	11.0779		MS6	852		MS6	10.8948
C6	63.6		C6	43.1519		C5	344.3		C5	8.63647		MS6	505.1		MS6	56.9153
C6	104.8		C6	17.1204		C5	402.3		C5	14.0381		MS6	459.7		MS6	13.1836
C6	121		C6	16.3269		C5	181		C5	8.36181		MS6	942.4		MS6	11.6882
C6	80		C6	27.2217		C5	690.7		C5	11.9324		MS6	255.9		MS6	19.4397
C6	35.3		C6	54.5959		C5	200.9		C5	10.5591		MS6	632.8		MS6	20.1111
C6	162.5		C6	19.6533		C5	1979		C5	12.6648		MS6	1944.5		MS6	10.5896
C6	26.5		C6	46.7529		C5	653		C5	16.1133		MS6	1984.2		MS6	14.8315
C6	434		C6	66.2231		C5	242.1		C5	22.3694		MS6	1116.5		MS6	14.679
C6	158		C6	30.2124		C5	1563.2		C5	24.1089		MS6	442		MS6	56.6711
C6	267.7		C6	19.6533		C5	309.3		C5	68.6035		MS6	1605.4		MS6	8.94165
C6	706.8		C6	12.8174		C5	271.1		C5	9.24682		MS6	666.8		MS6	55.3284
C6	13.8		C6	76.9958		C5	150.2		C5	10.7422		MS6	833.7		MS6	10.2844
C6	126.8		C6	8.8501		C5	111		C5	27.1912		MS6	853.8		MS6	16.9983
C6	75.5		C6	21.759		C5	691.9		C5	10.1318		MS6	2295.8		MS6	9.97925
C6	94.6		C6	40.2222		C5	865.8		C5	11.322		MS6	1399.8		MS6	12.6343
C6	439.5		C6	37.8418		C5	980.1		C5	31.5857		MS6	5097.5		MS6	11.322
C6	274.5		C6	10.5896		C5	261		C5	12.5427		MS6	834.9		MS6	16.3879
C6	441.5		C6	31.2805		C5	214.2		C5	19.7449		MS6	2339.9		MS6	12.0544
C6	166.4		C6	60.5469		C5	347.5		C5	13.6108		MS6	99.3		MS6	15.2283
C6	284.4		C6	18.158		C5	1035.9		C5	13.7939		MS6	362.8		MS6	9.67407
C6	36.1		C6	36.377		C5	329.3		C5	27.3132		MS6	1362.9		MS6	10.7727
C6	334.6		C6	27.4963		C5	672.1		C5	23.9563		MS6	3086.6		MS6	54.5044
C6	64.2		C6	23.7732		C5	1155.3		C5	38.8794		MS7	3352.1		MS6	55.7861
C6	268.1		C6	18.3411		C5	1730		C5	19.4702		MS7	119.4		MS6	53.1921
C6	97		C6	16.4795		C5	150		C5	9.42993		MS7	243.7		MS6	18.9514
C6	29.6		C6	12.7869		C5	1022.2		C5	8.63647		MS7	6744.4		MS6	9.79614
C6	285.2		C6	42.4805		C5	408.5		C5	10.8948		MS7	6217.5		MS6	11.6272
C7	127.2		C6	16.2048		C5	654.2		C5	26.8555		MS7	8722.8		MS6	16.6321
C7	148.7		C6	33.6609		C5	499.7		C5	16.6931		MS7	7502.2		MS6	17.6086
C7	167.4		C6	13.1836		C5	1654.7		C5	14.0381		MS7	645.5		MS6	24.5972
C7	316.1		C6	36.9263		C5	504		C5	9.24682		MS7	8259.7		MS6	15.625
C7	192.2		C6	16.9372		C5	2260.1		C5	12.97		MS7	5924.3		MS6	9.42993
C7	206.4		C6	24.1394		C5	394.5		C5	11.9934		MS7	1976.7		MS6	9.61304
C7	31.6		C6	36.56		C5	842.7		C5	11.2305		MS7	1116.3		MS6	11.5051
C7	139.9		C6	22.0947		C5	646.5		C5	17.9138		MS7	6493.5		MS6	9.85718
C7	116.6		C6	56.7932		C5	516.7		C5	8.14819		MS7	3893.2		MS6	10.3149
C7	45.9		C7	12.3596		C5	148.7		C5	8.63647		MS7	5200.8		MS6	9.18579
C7	63.9		C7	8.57544		C5	44.2		C5	11.4441		MS7	2938.6		MS6	19.928
C7	207.8		C7	12.6648		C5	978.4		C5	12.7258		MS7	4255.5		MS6	16.5405
C7	380.5		C7	18.6462		C5	703.7		C5	11.261		MS7	926		MS6	17.7918
C7	194.5		C7	9.09424		C5	829.3		C5	38.7878		MS7	3324.4		MS6	16.6626
C7	600.2		C7	36.6821		C5	752.5		C5	31.7688		MS7	14472.5		MS6	9.06372
C7	27.9		C7	21.4233		C5	577.4		C5	16.4185		MS7	17161.5		MS6	9.0332
C7	233.8		C7	26.9165		C5	874.4		C5	11.7188		MS7	1271.2		MS7	14.9841
C7	103.4		C7	26.5808		C5	76.9		C5	12.4512		MS7	2628.4		MS7	11.5356
C7	54.5		C7	33.1726		C5	56.4		C5	10.9253		MS7	1909.9		MS7	9.79614
C7	220.9		C7	77.301		C5	332.5		C5	12.7258		MS7	1069.5		MS7	8.30078
C7	389.9		C7	15.564		C5	271.4		C5	20.9961		MS7	667.1		MS7	13.4582
C7	183.2		C7	50.293		C5	1420		C5	11.5356		MS7	1689		MS7	14.2517
C7	251.4		C7	19.5923		C5	570.6		C5	16.9678		MS8	6519.4		MS7	12.4207
C7	448.7		C7	15.1672		C5	3676.6		C5	10.7727		MS8	794.7		MS7	10.7727
C7	36.2		C7	13.2141		C5	1465.8		C5	9.49097		MS8	3352		MS7	9.33838
C7	544.3		C7	43.4265		C5	174.9		C5	41.8701		MS8	5583.4		MS7	13.4888
C7	341.8		C7	15.6555		C5	186.7		C5	15.8386		MS8	5034		MS7	8.57544
C7	38		C7	14.2822		C5	290.8		C5	13.6414		MS8	2370.7		MS7	8.36181
C7	119.7		C7	9.70459		C5	1311.1		C5	10.5896		MS8	595.9		MS7	10.6201
C7	69.1		C7	26.825		C5	427.2		C5	16.7847		MS8	164.1		MS7	13.3057
C7	18.1		C7	15.5335		C5	281.2		C5	29.1443		MS8	326		MS7	8.42285
C7	40.9		C7	32.3486		C5	714.1		C5	24.8718		MS8	590.7		MS7	39.6118
C7	53.9		C7	12.9395		C5	502.9		C5	10.6201		MS8	1060.8		MS7	9.33838
C7	51.8		C7	11.8408		C5	334.2		C5	17.1509		MS8	381.9		MS7	8.78906
C7	59.1		C7	31.0669		C5	368.3		C5	13.855		MS8	2852.5		MS7	34.3017
C7	69.4		C7	32.898		C5	92.7		C5	8.5144		MS8	2677.1		MS7	14.3738
C7	41.7		C7	29.1138		C5	690.9		C5	12.1765		MS8	5445		MS7	13.3362
C7	78.4		C7	55.4809		C5	213.1		C5	14.5569		MS8	1143.6		MS7	10.4065
C7	320.1		C7	56.7322		C5	1259.4		C5	26.0925		MS8	3152.6		MS7	11.6882
C7	39.2		C7	25.238		C5	675.5		C5	11.0168		MS8	166.8		MS7	8.39233
C7	33.5		C7	49.9267		C5	73.8		C5	11.5662		MS8	806.1		MS7	9.18579
C7	171.5		C7	22.5525		C5	2374.4		C5	10.3455		MS8	4650.8		MS7	12.2376
C7	622.6		C7	42.1448		C5	493		C5	10.6201		MS8	836.3		MS7	12.5122
C7	193.3		C7	9.82666		C5	23.8		C5	13.4582		MS8	4145.1		MS7	8.17871
C7	148.1		C7	50.8728		C5	92.4		C5	11.6272		MS8	2667.5		MS8	15.8386
C7	630		C7	18.6157		C5	443.2		C5	57.2815		MS8	1681		MS8	11.7188
C7	60.5		C7	44.0674		C5	45.3		C5	9.49097		MS8	5289.1		MS8	8.48389
C7	126.7		C7	54.657		C5	924.2		C5	16.2659		MS8	4340.2		MS8	8.57544
C7	840.2		C7	23.407		C5	986.7		C5	59.7534		MS8	1122.8		MS8	9.85718
C7	45.5		C7	28.1067		C5	251.1		C5	10.9863		MS8	2150.3		MS8	8.48389
C7	166.6		C7	60.3027		C5	534.2		C5	30.4871		MS8	3285.2		MS8	10.8948
C7	1422.2		C7	23.1018		C5	681.8		C5	12.9395		MS8	9520		MS8	27.0996
C7	488.3		C7	48.4314		C5	45.9		C5	11.1694		MS8	927.8		MS8	10.5896
C7	50.9		C7	23.6511		C5	662.8		C5	60.6384		MS8	1054.1		MS8	12.5732
C7	416.9		C7	10.8032		C5	397.7		C5	9.94873		MS8	512		MS8	13.7939
C7	91.6		C7	12.0544		C5	175		C5	10.0708		MS8	7266.7		MS8	9.46045
C7	75.7		C7	9.3689		C5	846.6		C5	14.7705		MS8	971.1		MS8	10.9863
C7	271.9		C7	20.4468		C5	165.1		C5	27.1301		MS8	1194.9		MS8	9.24682
C7	1101.1		C7	29.7546		C5	227.2		C5	29.2969		MS8	3375.9		MS8	19.989
C7	76.5		C7	9.12476		C5	1259.2		C5	14.5264		MS8	1556.9		MS8	10.2539
C7	72.3		C7	45.6543		C5	84.8		C5	34.1797		MS8	7373.3		MS8	9.88769
C7	187.8		C7	48.9807		C5	84.9		C5	9.552		MS8	8280.4		MS8	10.0708
C7	1514.8		C7	37.7502		C5	974.4		C5	12.0239		MS8	49		MS8	10.0708
C7	137.5		C7	14.3433		C5	361.8		C5	40.6494					MS8	15.2588
C7	14.7		C7	33.5693		C5	714.9		C5	11.5051					MS8	17.0898
C7	83.6		C7	64.9719		C5	16.2		C5	10.5591					MS8	8.48389
C7	26		C7	27.0996		C5	1115		C5	10.7117					MS8	8.60596
C7	67.9		C7	10.7422		C5	83.3		C5	9.552					MS8	9.42993
C7	28.6		C7	61.8591		C5	774.8		C5	45.99					MS8	12.7258
C7	222.8		C7	10.5591		C5	521.6		C5	8.36181					MS8	23.9563
C7	199.4		C7	10.3149		C5	1489.3		C5	15.4114					MS8	14.0076
C7	549		C7	32.5012		C5	1607.2		C5	12.6953					MS8	8.14819
C7	347		C7	41.5344		C5	1145.3		C5	16.3879					MS8	12.7869
C7	382.4		C7	14.5264		C5	1579.9		C5	8.97217					MS8	30.9753
C7	332.2		C7	10.0098		C5	151.2		C5	45.8679					MS8	10.0708
C7	136.6		C7	8.57544		C5	338.9		C5	8.94165					MS8	11.0474
C7	522.4		C7	54.1687		C5	560.2		C5	13.6719					MS8	14.3433
C7	1146.5		C7	28.0151		C5	75.4		C5	15.1367					MS8	10.7727
C7	1352.6		C7	14.9231		C5	398.4		C5	41.4124					MS8	8.66699
C7	125		C7	14.6179		C5	341.3		C5	11.3525					MS8	13.3972
C7	351.2		C7	10.0708		C5	198.3		C5	22.1252					MS8	14.2212
C7	21.5		C7	10.376		C5	1580.6		C5	8.17871					MS8	9.58252
C7	29.1		C7	14.2517		C5	484.1		C5	29.8462					MS8	12.2681
C7	113.2		C7	29.6936		C5	268.9		C5	8.23974					MS8	8.63647
C7	916.7		C7	14.0686		C6	208.2		C5	16.2354					MS8	11.2915
C7	89.8		C7	15.5029		C6	255.8		C5	32.0129					MS8	12.5427
C7	852.5		C7	16.6016		C6	91.8		C5	12.6343
C7	427.9		C7	22.2473		C6	90.7		C5	39.032
C7	549.6		C7	11.4136		C6	105.7		C5	13.1226
C7	159.1		C7	21.3623		C6	14.9		C5	9.21631
C7	50.2		C7	16.9983		C6	253.4		C5	10.6812
C7	108		C7	19.043		C6	317.5		C5	9.21631
C7	1207.2		C7	22.4609		C6	109.2		C5	14.0076
C7	401.1		C7	11.6272		C6	51.9		C6	24.8108
C7	517.4		C7	22.8882		C6	71.4		C6	44.0674
C7	679.9		C7	11.8713		C6	221.3		C6	39.4897
C7	134.2		C7	10.5896		C6	658.2		C6	11.0779
C7	1027.8		C7	18.8599		C6	579.6		C6	9.70459
C7	29.3		C7	25.1465		C6	37.7		C6	9.30786
C7	40.5		C7	9.46045		C6	215.8		C6	17.3035
C7	50		C7	19.3787		C6	30.5		C6	14.801
C7	183.3		C7	30.1819		C6	103.2		C6	12.7563
C7	43.9		C7	10.1929		C6	571.2		C6	37.9639
C7	84.8		C7	38.8794		C6	33.6		C6	24.0784
C7	51		C7	13.1836		C6	23		C6	10.1318
C7	691		C7	11.2305		C6	30.5		C6	18.0054
C7	34.6		C7	24.2004		C6	115		C6	11.8103
C7	684		C7	12.5732		C6	70.6		C6	12.97
C7	958.9		C7	11.7798		C6	74.6		C6	47.2412
C7	34.4		C7	40.2222		C6	462.7		C6	30.2734
C7	326.2		C7	47.4243		C6	280		C6	20.3857
C7	296.8		C7	36.9568		C6	43.1		C6	12.1765
C7	48		C7	20.7214		C6	397		C6	9.73511
C7	627.5		C7	33.9661		C6	69.8		C6	23.0408
C7	1209.1		C7	17.0898		C6	110		C6	11.0474
C7	29.7		C7	17.1814		C6	328.6		C6	34.668
C7	53.3		C7	41.6565		C6	546.7		C6	31.6772
C7	49.8		C7	23.2239		C6	275.7		C6	20.7214
C7	78		C7	16.6626		C6	753.4		C6	10.2539
C7	52.3		C7	72.1741		C6	199.5		C6	9.58252
C7	79.9		C7	15.0452		C6	168.3		C6	14.9536
C7	184.9		C7	13.8245		C6	148.8		C6	17.5781
C7	47.5		C7	61.4624		C6	85.9		C6	14.7705
C7	57.5		C7	28.3203		C6	95.1		C6	12.8784
C7	204		C7	14.9536		C6	607.7		C6	22.3694
C7	231.5		C7	74.9817		C6	81.1		C6	38.0249
C7	1514.3		C7	46.7529		C6	146.1		C6	12.8784
C7	633.7		C7	55.9387		C6	370.8		C6	10.8337
C7	25.3		C7	31.1584		C6	241.5		C6	12.1765
C7	225.7		C7	43.9453		C6	264.2		C6	27.4658
C7	123.1		C7	50.5371		C6	629.7		C6	9.12476
C7	113.2		C7	38.7573		C6	114.3		C6	9.76562
C7	39.5		C7	65.8569		C6	159.5		C6	24.0479
C7	147.8		C7	48.0347		C6	226.1		C6	30.4565
C7	580.9		C7	14.5569		C6	506.7		C6	31.0059
C7	93.2		C7	25.4211		C6	169.5		C6	9.552
C7	148.6		C7	20.5383		C6	512.9		C6	30.7007
C7	69.4		C7	19.7754		C6	356.3		C6	11.3831
C7	19.9		C7	72.6929		C6	734		C6	18.5547
C7	181.8		C7	13.6108		C6	465.9		C6	9.94873
C7	32.1		C7	48.3093		C6	230.6		C6	26.9165
C7	328.4		C7	37.1704		C6	180.5		C6	10.376
C7	178.5		C7	26.2451		C6	198.7		C6	12.5427
C7	283.6		C7	25.7568		C6	298.9		C6	12.9395
C7	1177.8		C7	22.3694		C6	25.7		C6	37.5366
C7	257.4		C7	22.0337		C6	76.7		C6	11.322
C7	393.6		C7	21.6675		C6	114.3		C6	30.4565
C7	372.1		C7	40.6799		C6	20		C6	14.0381
C7	265.9		C7	47.5159		C6	115.7		C6	9.73511
C7	141.5		C7	50.354		C6	252.1		C6	31.8604
C7	131.3		C7	34.2102		C6	115.5		C6	19.928
C7	138.9		C7	26.947		C6	573.3		C6	26.3367
C7	41.9		C7	55.1147		C6	65.2		C6	55.3894
C7	953.6		C7	14.7705		C6	214.1		C6	24.8108
C7	512.4		C7	18.219		C6	408.3		C6	25.1465
C7	927.3		C7	28.2593		C6	244		C6	26.3367
C7	414.4		C7	69.9768		C6	298.6		C6	54.4739
C7	171		C7	32.3181		C6	35.1		C6	23.468
C7	25.5		C7	8.39233		C6	335.6		C6	28.2288
C7	28.2		C7	24.7803		C6	123.8		C6	12.8174
C7	80.1		C7	22.0032		C6	25.5		C6	9.18579
C7	300.5		C7	23.4375		C6	417.6		C6	12.5732
C7	943.3		C7	42.4194		C6	178.5		C6	12.5122
C7	240.6		C7	11.2915		C6	139.7		C6	11.5662
C7	422.2		C7	12.1155		C6	177.5		C6	27.7405
C7	521.1		C7	11.9018		C6	114.2		C6	15.4724
C7	342.5		C7	49.7131		C6	57.6		C6	11.8713
C7	281.8		C7	16.6931		C6	259.9		C6	38.5437
C7	16.3		C7	47.3022		C6	401.5		C6	66.8335
C7	86.7		C7	8.60596		C6	1004.2		C6	13.3972
C7	60.1		C7	15.1062		C6	154.2		C6	10.437
C7	269.3		C7	25.6043		C6	20.1		C6	9.21631
C7	56.7		C7	25.6348		C6	658.9		C6	31.0974
C7	176.4		C7	18.7073		C6	65.8		C6	11.8408
C7	36.7		C7	10.6506		C6	79		C6	10.8948
C7	157.6		C7	13.9771		C6	135.9		C6	10.5591
C7	63.8		C7	39.4592		C6	502.9		C6	25.5127
C7	115.8		C7	43.7622		C6	167.4		C6	13.7329
C7	298.3		C7	48.3093		C6	77.6		C6	11.6882
C7	465.5		C7	18.6768		C6	104.4		C6	9.76562
C7	419.5		C7	8.05664		C6	186.5		C6	34.8816
C7	1120.8		C7	42.572		C6	68.3		C6	16.571
C7	373		C7	9.91821		C6	180.8		C6	9.46045
C7	98.3		C7	43.396		C6	25.2		C6	13.7024
C7	225.9		C7	28.4119		C6	127.2		C6	11.5967
C7	455.2		C7	25.4211		C6	47		C6	10.1929
C7	1608.5		C7	9.70459		C6	47.8		C6	13.1226
C7	287.2		C7	13.6108		C6	10		C6	16.2048
C7	1780.4		C7	37.5061		C6	34.3		C6	13.1226
C7	80		C7	12.97		C6	98.4		C6	11.4441
C7	27.9		C7	13.7939		C6	9		C6	15.0146
C7	39.1		C7	24.8718		C6	24.6		C6	34.3628
C7	35.2		C7	10.8948		C6	300.4		C6	11.9018
C7	196.1		C7	32.3181		C6	84.5		C6	26.001
C7	72.3		C7	23.8647		C6	81.9		C6	11.4441
C7	696.7		C7	21.8506		C6	50.1		C6	19.3787
C7	388.8		C7	61.7981		C6	53.5		C6	9.30786
C7	94		C7	19.1956		C6	104		C6	21.7895
C7	747.1		C7	43.396		C6	691.2		C6	15.4419
C7	96.1		C7	35.5835		C6	208.4		C6	12.0239
C7	66.5		C7	23.7122		C6	47.1		C6	23.2849
C7	16.1		C7	49.2859		C6	74.4		C6	20.813
C7	148.6		C7	12.6343		C6	55.7		C6	10.2539
C7	83.1		C7	40.2832		C6	171		C6	56.5185
C7	14.9		C7	21.2402		C6	557.3		C6	37.0178
C7	992.1		C7	10.1318		C6	63.7		C6	34.1492
C7	357		C7	17.4561		C6	52.8		C6	40.0391
C7	262.2		C7	13.4582		C6	364.2		C6	10.9253
C7	696.6		C7	41.626		C6	75.8		C6	35.6445
C7	587.9		C7	42.6025		C6	58.5		C6	9.24682
C7	762.4		C7	11.1999		C6	166.2		C6	10.1929
C7	61.9		C7	35.8582		C6	166.3		C6	37.6892
C7	129.6		C7	39.978		C6	96.5		C6	17.0288
C7	110.7		C7	9.21631		C6	150.9		C6	28.717
C7	50.8		C7	29.5105		C6	150.1		C6	14.5264
C7	976.6		C7	15.8691		C6	39.9		C6	48.6145
C7	903		C7	64.3005		C6	26.2		C6	32.2571
C7	986.9		C7	35.8582		C6	256.7		C6	15.3503
C7	577.5		C7	14.3433		C6	110.7		C6	9.15527
C7	75.2		C7	20.3247		C6	106.7		C6	10.1623
C7	37.5		C7	47.699		C6	239.5		C6	33.5999
C7	412.7		C7	22.7051		C6	24		C6	13.9465
C7	552.8		C7	37.9944		C6	215.8		C6	14.8926
C7	89.3		C7	25.0244		C6	84.2		C6	11.6577
C7	66.7		C7	30.304		C6	67.9		C6	33.5388
C7	27		C7	24.5056		C6	305.6		C6	41.4124
C7	47.6		C7	14.7705		C6	73.7		C6	29.3579
C7	68		C7	26.2756		C6	154.9		C6	9.49097
C7	422.5		C7	21.8506		C6	44.5		C6	15.5945
C7	2684.5		C7	12.4207		C6	100.7		C6	10.2234
C7	346.6		C7	66.8335		C6	165.7		C6	11.6272
C7	74.4		C7	33.6914		C6	176.1		C6	10.7422
C7	49.3		C7	13.2446		C6	246.9		C6	48.6755
C7	76.8		C7	17.6392		C6	247.5		C6	12.4207
C7	24.4		C7	24.8108		C6	412.9		C6	57.312
C7	36.6		C7	8.45337		C6	153.9		C6	21.2402
C7	32.6		C7	14.3127		C6	217.7		C6	9.52148
C7	134.1		C7	19.3481		C6	21.6		C6	14.0381
C7	685.5		C7	12.97		C6	264.2		C6	29.7241
C7	225		C7	25.4822		C6	421		C6	10.7422
C7	1153.6		C7	17.7918		C6	140.1		C6	12.8174
C7	269.8		C7	9.91821		C6	50.4		C6	19.5923
C7	58.7		C7	15.5335		C6	255.9		C6	29.8462
C7	571.3		C7	16.2659		C6	50.4		C6	11.8408
C7	156.8		C7	49.469		C6	81.2		C6	35.4309
C7	483.9		C7	16.2964		C6	87.8		C6	18.6768
C7	99.1		C7	17.5781		C6	288.8		C6	9.12476
C7	23.3		C7	15.8386		C6	91.8		C6	28.9001
C7	72.6		C7	13.4277		C6	847.1		C6	21.3623
C7	252.3		C7	50.6592		C6	24.1		C6	35.9802
C7	191.5		C7	16.9067		C6	39		C6	11.0779
C7	375.8		C7	20.6909		C6	66.3		C6	12.4512
C7	77.3		C7	21.2402		C6	89.4		C6	20.752
C7	67.2		C7	15.625		C6	25.5		C6	18.4631
C7	601.2		C7	59.2957		C6	65.2		C6	10.0403
C7	340.9		C7	15.0146		C6	24.4		C6	53.1616
C7	895.4		C7	23.2544		C6	65.9		C6	11.4746
C7	426.1		C7	10.1623		C6	67.5		C6	27.8931
C7	197.8		C7	51.4526		C6	61.2		C6	59.6924
C7	962.6		C7	14.3127		C6	83.2		C6	25.4211
C7	121		C7	36.8957		C6	18.7		C6	51.5442
C7	178.7		C7	30.8533		C6	18.5		C6	76.3855
C7	320.9		C7	50.415		C6	230.7		C6	49.2249
C7	432		C7	42.9382		C6	20.9		C6	50.5676
C7	108.5		C7	29.4189		C6	284.8		C6	43.335
C7	969.9		C7	19.104		C6	165		C6	10.8032
C7	326.1		C7	24.7803		C6	84.6		C6	36.2244
C7	147.7		C7	30.6091		C6	24.4		C6	67.2913
C7	121.8		C7	66.5283		C6	47.8		C6	54.0466
C7	57.5		C7	30.304		C6	42.7		C6	16.4185
C7	40.3		C7	23.4375		C6	117.8		C6	52.0935
C7	54.3		C7	44.7693		C6	16.3		C6	39.1235
C7	345.3		C7	28.3203		C6	141.6		C6	9.18579
C7	87.8		C7	10.7422		C6	156.9		C6	16.7847
C7	1339.1		C7	50.8728		C6	172.2		C6	9.76562
C7	1323.8		C7	46.6309		C6	47.4		C6	9.06372
C7	531.9		C7	36.9873		C6	119.3		C6	58.3191
C7	30.9		C7	11.6577		C6	569.9		C6	20.5689
C7	28.7		C7	45.0134		C6	240.4		C6	21.4539
C7	38.6		C7	15.8691		C6	36.3		C6	13.3972
C7	37.6		C7	33.3557		C6	19		C6	9.12476
C7	338.2		C7	14.2822		C6	23.9		C6	13.1836
C7	112.4		C7	24.0784		C6	183.8		C6	25.7263
C7	767.8		C7	18.3105		C6	93.3		C6	65.5823
C7	630.1		C7	36.6211		C6	146.2		C6	29.602
C7	836.5		C7	32.0434		C6	8.6		C6	10.1623
C7	1349.9		C7	11.1389		C6	158		C6	11.9629
C7	213.4		C7	9.0332		C6	345.4		C6	21.9421
C7	306.6		C7	48.3704		C6	45.5		C6	13.7024
C7	50.7		C7	38.6047		C6	59.5		C6	43.2434
C7	36.4		C7	31.6162		C6	474		C6	16.9067
C7	63.1		C7	19.5923		C6	260.2		C6	19.0125
C7	16.8		C7	14.0076		C6	25.5		C6	17.3035
C7	44.1		C7	42.7246		C6	21.7		C6	11.1084
C7	208.4		C7	11.5662		C6	53.2		C6	12.4512
C7	278.4		C7	51.9714		C6	93.5		C6	28.9612
C7	331.9		C7	18.7073		C6	30.8		C6	11.1084
C7	41.3		C7	9.61304		C6	23.2		C6	13.0615
C7	1081.6		C7	36.56		C6	52		C6	28.7476
C7	819		C7	20.4773		C6	97		C6	20.8435
C7	1215.9		C7	9.70459		C6	40.1		C6	17.334
C7	150.1		C7	28.717		C6	171.8		C6	51.5137
C7	92.1		C7	26.3977		C6	143.3		C6	10.7727
C7	23.6		C7	49.8047		C6	122.5		C6	15.0757
C7	269.3		C7	72.8454		C6	974.3		C6	14.4653
C7	130		C7	30.8838		C6	70.2		C6	9.18579
C7	758.4		C7	34.668		C6	710.8		C6	16.3879
C7	920.6		C7	11.8408		C6	296.7		C6	11.5051
C7	286.6		C7	15.564		C6	310.1		C6	14.2517
C7	891.2		C7	10.376		C6	115.6		C6	13.8855
C7	50.2		C7	20.4773		C6	195.5		C6	11.261
C7	29.1		C7	37.5061		C6	589.1		C6	22.3694
C7	61.2		C7	8.63647		C6	83.3		C6	11.5967
C7	210.5		C7	47.1802		C6	62.5		C6	27.71
C7	52.7		C7	52.185		C6	25		C6	10.7117
C7	339.7		C7	19.3481		C6	160.6		C6	41.9617
C7	318		C7	54.0771		C6	83.4		C6	10.8032
C7	750.5		C7	50.415		C6	94.7		C6	10.8948
C7	54		C7	9.94873		C6	234.7		C6	17.7918
C7	109.5		C7	15.6555		C6	227.6		C6	12.9089
C7	160.1		C7	10.1929		C6	219.4		C6	11.3525
C7	273.9		C7	28.7781		C6	545.9		C6	13.092
C7	1393.7		C7	59.4482		C6	169.9		C6	10.3455
C7	897.5		C7	24.7497		C6	47.8		C6	12.6648
C7	424		C7	47.5769		C6	82.2		C6	32.9895
C7	922.8		C7	49.9267		C6	330.2		C6	12.0239
C7	649.6		C7	48.645		C6	61		C6	16.1133
C7	583.1		C7	36.9873		C6	171.3		C6	36.5906
C7	633.3		C7	49.1028		C6	306.7		C6	11.7493
C7	248.5		C7	36.6516		C6	160.8		C6	13.8245
C7	51		C7	39.8254		C6	341.9		C6	9.76562
C7	174		C7	51.0559		C6	103		C6	31.7383
C7	156.2		C7	22.8271		C6	26.2		C6	19.4092
C7	170.8		C7	11.0168		C6	187.9		C6	48.5535
C7	80.3		C7	8.94165		C6	87.3		C6	9.82666
C7	64.8		C7	10.0098		C6	28.9		C6	12.0544
C7	82.8		C7	10.5591		C6	131		C6	20.3552
C7	426.1		C7	10.1929		C6	308.2		C6	14.8926
C7	144.2		C7	9.97925		C6	149.7		C6	11.1999
C7	726.7		C7	36.1328		C6	482.6		C6	9.00268
C7	30.1		C7	38.0859		C6	117.4		C6	14.0991
C7	1869.8		C7	28.7476		C6	120.7		C6	27.71
C7	943		C7	35.4309		C6	686.3		C6	44.1284
C7	2171		C7	19.7143		C6	128.5		C6	33.905
C7	38.1		C7	11.6577		C6	95.6		C6	10.0708
C7	25.6		C7	36.6211		C6	49.6		C6	67.1997
C7	66.7		C7	24.5056		C6	267.6		C6	61.7676
C7	50		C7	16.2048		C6	104.9		C6	29.5105
C7	44		C7	18.8904		C6	41.6		C6	13.7939
C7	155.5		C7	13.9771		C6	344.6		C6	19.8975
C7	41.6		C7	26.0315		C6	83.2		C6	21.5759
C7	89.8		C7	20.9351		C6	274.5		C6	10.5896
C7	20.1		C7	15.2588		C6	385.8		C6	9.06372
C7	91.5		C7	66.1926		C6	87.4		C6	9.3689
C7	232.1		C7	23.0408		C6	24.8		C6	52.7649
C7	127.7		C7	27.6489		C6	70		C6	14.0991
C7	60.6		C7	62.7441		C6	346.8		C6	9.67407
C7	110.4		C7	44.4641		C6	186.6		C6	12.1765
C7	45		C7	37.4756		C6	152.2		C6	49.8657
C7	425.7		C7	17.4561		C6	53.8		C6	19.0125
C7	1547.3		C7	35.675		C6	76.3		C6	10.437
C7	459.1		C7	11.1694		C6	202.4		C6	57.6782
C7	66.3		C7	48.3093		C6	16.3		C6	73.7305
C7	78.5		C7	50.5371		C6	33.3		C6	27.9541
C7	140.1		C7	27.71		C6	77.1		C6	44.3725
C7	164.4		C7	24.3835		C6	27.1		C6	61.2488
C8	44.6		C7	40.1917		C6	126.7		C6	44.8303
C8	80.3		C7	32.1655		C6	53.9		C6	15.1672
C8	69.6		C7	24.4446		C6	113		C6	25.3296
C8	123		C7	18.3716		C6	51.9		C6	30.7617
C8	39.1		C7	38.2996		C6	106.6		C6	42.5415
C8	118.5		C7	60.73		C6	303.2		C6	10.7117
C8	149.6		C7	56.427		C6	272.1		C6	10.8948
C8	90.1		C7	67.6269		C6	313.1		C6	16.0217
C8	38.6		C7	44.8303		C6	62.5		C6	26.0315
C8	63.1		C7	20.6604		C6	109.9		C6	59.1125
C8	166.2		C8	59.7839		C6	205.8		C6	11.8713
C8	48.4		C8	45.0134		C6	87.8		C6	15.1367
C8	19.5		C8	28.0456		C6	150.9		C6	9.91821
C8	18.3		C8	57.0374		C6	255.1		C6	14.8926
C8	63.7		C8	25.116		C6	95.4		C6	61.7981
C8	61.1		C8	31.9824		C6	71.4		C6	19.7449
C8	29.6		C8	23.8953		C6	112.8		C6	13.0005
C8	52		C8	12.4207		C6	40.1		C6	10.8032
C8	616.4		C8	26.5808		C6	101.4		C6	14.0991
[truncated: 10,937 more rows]

## Sheet: Figure 6
CUMULATIVE MEAN AMPLITUDE
Infant Control		Infant MS		Juvenile Control		Juvenile MS		Adult Control		Adult MS
8.02612		8.08716		8.02612		8.02612		8.02612		8.02612
8.02612		8.10242		8.04138		8.02612		8.02612		8.02612
8.0363		8.12785		8.04647		8.02612		8.02612		8.02612
8.04138		8.14819		8.04901		8.02612		8.02612		8.03375
8.05664		8.1604		8.05664		8.02612		8.02612		8.03833
8.06681		8.16854		8.06173		8.02612		8.03121		8.04138
8.0828		8.18307		8.06536		8.02612		8.03484		8.04356
8.0986		8.20923		8.06808		8.02994		8.03757		8.04901
8.11768		8.23296		8.0702		8.0329		8.03969		8.05325
8.14209		8.255		8.07495		8.03528		8.04138		8.05664
8.16206		8.28413		8.07883		8.03722		8.04554		8.05941
8.18125		8.30841		8.08207		8.03884		8.04901		8.06173
8.21157		8.3313		8.08716		8.04021		8.05194		8.06368
8.23757		8.3531		8.09152		8.04356		8.05446		8.06536
8.26212		8.37199		8.09733		8.04647		8.05664		8.06681
8.28361		8.39233		8.10432		8.05283		8.05855		8.06999
8.30257		8.41029		8.11049		8.05843		8.06203		8.0728
8.32282		8.42624		8.11768		8.06342		8.06512		8.07699
8.34093		8.44213		8.12571		8.06788		8.06788		8.08073
8.36029		8.45795		8.13293		8.0719		8.07037		8.0841
8.38071		8.47226		8.13947		8.07553		8.07263		8.08861
8.39927		8.48527		8.14681		8.08022		8.07606		8.09271
8.41887		8.49715		8.15483		8.0845		8.0792		8.09644
8.43684		8.50805		8.16345		8.0897		8.08207		8.09987
8.45337		8.52173		8.17261		8.09448		8.08472		8.10303
8.46863		8.53436		8.18106		8.0989		8.08833		8.10711
8.48389		8.54718		8.18888		8.10298		8.09168		8.11089
8.49806		8.56563		8.19615		8.10678		8.09479		8.11549
8.5123		8.58386		8.20291		8.11136		8.09768		8.11978
8.52559		8.60087		8.21025		8.11564		8.1014		8.12378
8.53901		8.62171		8.2171		8.11964		8.10488		8.12752
8.55255		8.64601		8.22353		8.1234		8.10909		8.13103
8.56527		8.66884		8.22957		8.12785		8.11305		8.13525
8.57903		8.69033		8.23616		8.13204		8.11678		8.13922
8.59288		8.71059		8.24236		8.13598		8.12029		8.14296
8.60935		8.73057		8.24822		8.14056		8.12361		8.14734
8.62493		8.7503		8.25377		8.14489		8.12757		8.15149
8.64049		8.76979		8.25982		8.1498		8.13133		8.15542
8.65838		8.78906		8.26557		8.15445		8.13489		8.15915
8.67996		8.80737		8.27179		8.15887		8.13827		8.16269
8.70123		8.82479		8.27771		8.16308		8.14149		8.1668
8.72149		8.84283		8.28334		8.16708		8.14529		8.17072
8.74151		8.86074		8.29013		8.1709		8.1489		8.17516
8.76132		8.87853		8.29662		8.17524		8.15235		8.1794
8.78025		8.89757		8.30282		8.17939		8.15565		8.18413
8.79901		8.91644		8.30874		8.18335		8.15947		8.18866
8.81763		8.93581		8.31442		8.18715		8.16313		8.19364
8.83611		8.955		8.32049		8.19143		8.16663		8.19842
8.85508		8.97341		8.32631		8.19553		8.17061		8.203
8.87329		8.99109		8.33191		8.19946		8.17444		8.20801
8.89198		9.00807		8.33788		8.20324		8.17811		8.21342
8.91055		9.02557		8.34362		8.20747		8.18223		8.21862
8.92841		9.04357		8.34972		8.21153		8.18619		8.22362
8.94843		9.06146		8.3556		8.21544		8.19001		8.22901
8.96773		9.07926		8.36181		8.21922		8.19425		8.2342
8.98688		9.09642		8.36835		8.22285		8.19833		8.2392
9.0059		9.11351		8.37467		8.2269		8.2028		8.24403
9.02426		9.13002		8.38076		8.2308		8.20712		8.24869
9.04251		9.147		8.38716		8.23509		8.2113		8.25319
9.06016		9.16443		8.39335		8.23924		8.21533		8.25755
9.07823		9.18179		8.39934		8.24325		8.21973		8.26176
9.09571		9.19859		8.40562		8.24762		8.22399		8.26583
9.11361		9.21485		8.41171		8.25186		8.22812		8.27026
9.13143		9.23109		8.41808		8.25596		8.23212		8.27455
9.14917		9.24729		8.42426		8.25993		8.23599		8.27871
9.16683		9.26486		8.43025		8.26425		8.23974		8.28275
9.18442		9.28235		8.43651		8.26844		8.24385		8.28712
9.20239		9.29933		8.4426		8.27295		8.24782		8.29136
9.21985		9.31626		8.4485		8.27734		8.25169		8.29547
9.23723		9.33271		8.45424		8.2816		8.25544		8.29947
9.25499		9.34869		8.45982		8.28574		8.25952		8.30336
9.27226		9.36508		8.46566		8.28976		8.26348		8.30714
9.28947		9.38144		8.47176		8.29367		8.26734		8.31123
9.30662		9.39776		8.47811		8.29789		8.2715		8.31563
9.32373		9.41447		8.48429		8.302		8.27555		8.32031
9.34079		9.43194		8.49031		8.306		8.2795		8.32487
9.35819		9.44895		8.49657		8.3099		8.28374		8.32932
9.37555		9.46632		8.50267		8.31369		8.28787		8.33404
9.39285		9.48324		8.509		8.31778		8.2919		8.33864
9.41009		9.49974		8.51517		8.32176		8.29582		8.34312
9.42729		9.51621		8.52118		8.32602		8.29965		8.34788
9.44407		9.53228		8.52706		8.33093		8.30339		8.35251
9.46082		9.54832		8.53316		8.33571		8.30703		8.35703
9.47752		9.56399		8.53911		8.34038		8.31095		8.36181
9.4942		9.57965		8.54492		8.34494		8.31478		8.36648
9.51084		9.59494		8.55095		8.34939		8.31852		8.37104
9.5271		9.61023		8.55685		8.3541		8.32218		8.37585
9.54368		9.62517		8.56399		8.35869		8.32575		8.38054
9.56023		9.64012		8.57098		8.36319		8.32924		8.38547
9.57675		9.65508		8.57781		8.36758		8.33265		8.3903
9.59325		9.66971		8.58483		8.37188		8.33599		8.39502
9.60972		9.68435		8.59202		8.37641		8.33959		8.39996
9.62616		9.69868		8.59906		8.38085		8.34311		8.4048
9.64258		9.714		8.60628		8.38519		8.34656		8.40954
9.65865		9.72964		8.61367		8.38944		8.35025		8.41418
9.67471		9.74496		8.62121		8.39361		8.35387		8.41904
9.69075		9.76028		8.62861		8.39768		8.35741		8.42379
9.70646		9.7759		8.63585		8.40167		8.36088		8.42846
9.72216		9.79121		8.64325		8.4059		8.36459		8.43302
9.73755		9.80682		8.65051		8.41034		8.36822		8.4375
9.75263		9.82243		8.65762		8.41469		8.37179		8.44189
9.76742		9.83773		8.6649		8.41896		8.37528		8.44619
9.78281		9.85303		8.67203		8.42315		8.379		8.4507
9.7979		9.86833		8.67932		8.42725		8.38265		8.45513
9.813		9.88334		8.68646		8.43128		8.38623		8.45947
9.8281		9.89864		8.69348		8.43523		8.38974		8.46373
9.84292		9.91393		8.70036		8.43911		8.39319		8.4682
9.85887		9.92952		8.70712		8.44291		8.39657		8.47258
9.87481		9.94509		8.71403		8.44693		8.39989		8.47717
9.89047		9.96038		8.72109		8.45087		8.40315		8.48194
9.90611		9.97567		8.72803		8.45474		8.40663		8.48663
9.92175		9.99069		8.73484		8.45882		8.41004		8.49124
9.93739		10.0054		8.74153		8.46282		8.4134		8.49604
9.95355		10.0199		8.7481		8.46675		8.41669		8.50075
9.96996		10.0344		8.75456		8.47062		8.41993		8.50538
9.98609		10.0487		8.76091		8.47468		8.42338		8.50993
10.0019		10.063		8.76715		8.47867		8.42676		8.51466
10.018		10.0778		8.77354		8.48259		8.43009		8.51932
10.0339		10.0929		8.77983		8.48671		8.43337		8.52389
10.0494		10.1082		8.78601		8.49075		8.43658		8.52864
10.0647		10.1238		8.79234		8.49473		8.44		8.53332
10.0801		10.1391		8.79857		8.49889		8.44336		8.53792
10.0951		10.1544		8.80494		8.50299		8.44667		8.54244
10.1107		10.1695		8.81121		8.50702		8.44992		8.54689
10.126		10.1846		8.81738		8.51098		8.45337		8.55127
10.141		10.1994		8.8237		8.51489		8.45676		8.55558
10.1563		10.2147		8.82991		8.51921		8.4601		8.55982
10.1717		10.2298		8.83603		8.52346		8.46338		8.56423
10.1867		10.2447		8.84205		8.52765		8.46685		8.56858
10.2023		10.26		8.84822		8.53177		8.47027		8.57286
10.2178		10.2756		8.85452		8.53584		8.47364		8.5773
10.2331		10.2911		8.86119		8.53984		8.47695		8.58168
10.2484		10.3064		8.86777		8.54377		8.48044		8.58599
10.2639		10.3218		8.87424		8.54788		8.48389		8.59024
10.2795		10.3371		8.88084		8.55193		8.48728		8.59443
10.295		10.3526		8.88735		8.55614		8.49062		8.59877
10.3103		10.368		8.89376		8.56029		8.49391		8.60306
10.3256		10.3833		8.90007		8.56438		8.49737		8.60728
10.3406		10.3986		8.9063		8.56841		8.50079		8.61144
10.3557		10.4137		8.91266		8.5726		8.50416		8.61555
10.3706		10.4286		8.91892		8.57674		8.50748		8.61959
10.3852		10.4437		8.9251		8.58081		8.51075		8.62379
10.3999		10.4586		8.93119		8.58504		8.51398		8.62794
10.4143		10.4735		8.93741		8.58921		8.51737		8.63202
10.4286		10.4882		8.94354		8.59333		8.52072		8.63605
10.4429		10.5031		8.94959		8.5976		8.52402		8.64003
10.4574		10.518		8.95556		8.6018		8.52727		8.64395
10.4719		10.5331		8.96165		8.60616		8.53049		8.64802
10.4866		10.5482		8.96766		8.61046		8.53366		8.65204
10.5013		10.5632		8.9738		8.61491		8.53678		8.65601
10.5158		10.5781		8.97985		8.61929		8.54007		8.65992
10.5302		10.5928		8.98602		8.62362		8.54331		8.66378
10.5443		10.6074		8.99231		8.6279		8.54652		8.66779
10.5583		10.6221		8.99872		8.63211		8.54968		8.67175
10.5723		10.6369		9.00505		8.63628		8.5528		8.67565
10.5865		10.6514		9.01129		8.64058		8.55607		8.67951
10.6007		10.666		9.01765		8.64483		8.55931		8.68351
10.6149		10.6804		9.02412		8.64903		8.5625		8.68746
10.6291		10.6946		9.03071		8.65336		8.56565		8.69137
10.6432		10.7088		9.0374		8.65765		8.56876		8.69522
10.6575		10.7229		9.04401		8.66187		8.57203		8.69922
10.6715		10.7367		9.05053		8.66624		8.57525		8.70316
10.6856		10.7504		9.05698		8.67074		8.57843		8.70706
10.6996		10.7643		9.06353		8.67518		8.58158		8.71091
10.7135		10.7784		9.07001		8.67957		8.58469		8.7149
10.7275		10.7927		9.07659		8.6839		8.58776		8.71883
10.7415		10.8069		9.08309		8.68837		8.59097		8.72291
10.7554		10.8214		9.0897		8.69279		8.59415		8.72694
10.7693		10.8359		9.09622		8.69715		8.59729		8.73092
10.7831		10.8508		9.10285		8.70146		8.60039		8.73485
10.7968		10.8657		9.10941		8.70572		8.60346		8.73891
10.8105		10.8806		9.11588		8.70993		8.60649		8.74293
10.8242		10.8955		9.12246		8.71409		8.60948		8.7469
10.8378		10.9104		9.12896		8.71838		8.61244		8.751
10.8512		10.9255		9.13539		8.72262		8.61537		8.75506
10.8648		10.9404		9.14175		8.72681		8.61827		8.75906
10.8782		10.9553		9.14803		8.73096		8.62113		8.76303
10.8915		10.9702		9.15424		8.73506		8.62413		8.76694
10.9048		10.9853		9.16073		8.73911		8.6271		8.77082
10.918		11.0006		9.16714		8.74329		8.63003		8.77482
10.9314		11.0157		9.17348		8.74742		8.63293		8.77878
10.9449		11.0306		9.17975		8.7515		8.6358		8.78269
10.9585		11.0457		9.18612		8.75554		8.63864		8.78656
10.9719		11.061		9.19242		8.75954		8.64145		8.79039
10.9852		11.0762		9.19866		8.76349		8.64439		8.79417
10.9985		11.0913		9.20482		8.7674		8.6473		8.79792
11.0116		11.1064		9.21109		8.77144		8.65018		8.80163
11.0248		11.1214		9.21728		8.77559		8.65303		8.80546
11.0378		11.1362		9.22357		8.7797		8.65585		8.80925
11.0509		11.1511		9.2298		8.78392		8.65864		8.81299
11.064		11.1661		9.23596		8.7881		8.6614		8.81686
11.0769		11.1809		9.24222		8.79224		8.66413		8.82069
11.0897		11.196		9.24841		8.79649		8.66683		8.82448
11.1027		11.211		9.25453		8.8007		8.66967		8.82823
11.1158		11.2258		9.2606		8.80487		8.67247		8.83194
11.1291		11.2406		9.2666		8.80915		8.67524		8.83577
11.1425		11.2553		9.27254		8.81338		8.67799		8.83956
11.1557		11.2698		9.27858		8.81757		8.68071		8.84347
11.1688		11.2841		9.28455		8.82173		8.68355		8.84734
11.1819		11.2985		9.29047		8.82583		8.68637		8.85116
11.1955		11.3128		9.29647		8.8299		8.68916		8.85496
11.2093		11.3269		9.30242		8.83393		8.69192		8.85871
11.2233		11.3411		9.30831		8.83807		8.69465		8.86242
11.237		11.3552		9.31414		8.84217		8.69736		8.8661
11.2509		11.3692		9.32007		8.84623		8.70004		8.8699
11.2645		11.3832		9.32593		8.85024		8.70269		8.87365
11.2784		11.3971		9.33174		8.85437		8.70532		8.87737
11.2921		11.4109		9.3375		8.85846		8.70793		8.88105
11.306		11.425		9.3432		8.86251		8.7105		8.8847
11.3197		11.439		9.34899		8.86666		8.7132		8.88832
11.3333		11.4531		9.35472		8.87078		8.71588		8.8919
11.3472		11.467		9.3604		8.87486		8.71853		8.89559
11.3611		11.4809		9.36603		8.87889		8.72115		8.89924
11.3751		11.4951		9.37161		8.8829		8.72375		8.90286
11.389		11.5094		9.37713		8.887		8.72632		8.90645
11.4033		11.5235		9.38274		8.89107		8.72887		8.91
11.4174		11.5378		9.38844		8.8951		8.73154		8.91366
11.4315		11.552		9.39409		8.89909		8.73419		8.91729
11.4456		11.5662		9.39983		8.90319		8.73681		8.92089
11.4598		11.5803		9.40552		8.90725		8.7394		8.92445
11.4742		11.595		9.41115		8.91127		8.74211		8.92812
11.489		11.6102		9.41687		8.91526		8.7448		8.93175
11.5038		11.6253		9.42281		8.91921		8.74746		8.93535
11.5185		11.6403		9.42884		8.92312		8.7501		8.93892
11.5332		11.6554		9.43481		8.92714		8.75271		8.9426
11.5481		11.6707		9.44073		8.93112		8.7553		8.94624
11.5629		11.6862		9.4466		8.9352		8.75787		8.94985
11.5778		11.7016		9.45255		8.93924		8.76042		8.95343
11.5927		11.7169		9.45845		8.94325		8.76308		8.95711
11.6074		11.7322		9.46443		8.94722		8.76571		8.96076
11.6222		11.7474		9.47036		8.95116		8.76832		8.96437
11.6371		11.7627		9.47636		8.9552		8.77091		8.96796
11.652		11.7778		9.48232		8.9592		8.77347		8.97164
11.667		11.793		9.48836		8.96317		8.77602		8.9753
11.6821		11.808		9.49434		8.96723		8.77867		8.97892
11.6972		11.823		9.50041		8.97126		8.7813		8.98251
11.7121		11.838		9.50642		8.97539		8.78391		8.98607
11.727		11.853		9.51238		8.97948		8.7865		8.98961
11.7424		11.868		9.51829		8.98353		8.78906		8.99324
11.7582		11.8829		9.52428		8.98755		8.79161		8.99684
11.774		11.8979		9.53035		8.99167		8.79413		9.00041
11.7899		11.9131		9.53636		8.99575		8.79663		9.00395
11.8057		11.9282		9.54233		8.9998		8.79911		9.00746
11.8213		11.9433		9.54837		9.00394		8.80157		9.01094
11.8375		11.9583		9.55437		9.00804		8.80401		9.01464
11.8535		11.9732		9.56031		9.01224		8.80643		9.01831
11.8695		11.9882		9.56633		9.0164		8.80883		9.02196
11.8854		12.0036		9.57231		9.02065		8.81133		9.02557
11.9012		12.0191		9.57835		9.02487		8.81382		9.02928
11.9175		12.0347		9.58435		9.02905		8.81628		9.03296
11.9336		12.0506		9.5903		9.0332		8.81873		9.03661
11.9497		12.0668		9.59632		9.03744		8.82115		9.04023
11.9657		12.0832		9.6023		9.04165		8.82368		9.04382
11.9815		12.0995		9.60823		9.04582		8.82619		9.0475
11.9974		12.1157		9.61411		9.04996		8.82868		9.05115
12.0131		12.1319		9.62007		9.05418		8.83114		9.05478
12.0288		12.1481		9.62598		9.05838		8.83359		9.05838
12.0445		12.1642		9.63184		9.06254		8.83602		9.06194
12.0605		12.1803		9.63766		9.06678		8.83843		9.06549
12.0765		12.1963		9.64344		9.07111		8.84082		9.069
12.0924		12.2123		9.64928		9.07541		8.8432		9.07272
12.1083		12.2282		9.65508		9.07968		8.84555		9.07642
12.1241		12.2442		9.66108		9.08391		8.84789		9.08008
12.1402		12.2601		9.66702		9.08811		8.85021		9.08372
12.1567		12.276		9.67292		9.09228		8.85252		9.08733
12.1731		12.2919		9.67889		9.09653		8.85492		9.09091
12.1894		12.3084		9.68493		9.10075		8.8573		9.09447
12.2058		12.3252		9.69092		9.10506		8.85966		9.09799
12.222		12.342		9.6971		9.10933		8.86201		9.10161
12.2381		12.3588		9.70323		9.11356		8.86434		9.1052
12.2548		12.3755		9.70932		9.11777		8.86665		9.10876
12.2714		12.392		9.71547		9.12195		8.86906		9.1123
12.2882		12.4089		9.72169		9.12621		8.87145		9.11581
12.3056		12.4258		9.72787		9.13044		8.87382		9.1193
12.3233		12.4426		9.734		9.13463		8.87617		9.12287
12.3409		12.4596		9.74019		9.1388		8.87851		9.12641
12.3585		12.4764		9.74634		9.14293		8.88083		9.12993
12.3762		12.4932		9.75245		9.14715		8.88325		9.13343
12.3939		12.5099		9.75851		9.15144		8.88565		9.1369
12.4114		12.5265		9.76464		9.15571		8.88803		9.14045
12.4291		12.5429		9.77073		9.15994		8.89039		9.14398
12.4468		12.5594		9.77677		9.16426		8.89274		9.14748
12.4647		12.5758		9.78277		9.16854		8.89506		9.15096
12.4823		12.5922		9.78873		9.17279		8.89738		9.15452
12.5		12.6084		9.79475		9.17712		8.89967		9.15806
12.5175		12.6247		9.80073		9.18141		8.90195		9.16157
12.5352		12.6414		9.80678		9.18568		8.90422		9.16506
12.5527		12.658		9.81278		9.18992		8.90658		9.16852
12.5701		12.6749		9.81874		9.19413		8.90891		9.17206
12.5878		12.6918		9.82466		9.19842		8.91124		9.17558
12.6059		12.7088		9.83064		9.20267		8.91354		9.17908
12.6241		12.7259		9.83659		9.20701		8.91583		9.18255
12.6426		12.7429		9.84249		9.21131		8.91811		9.1861
12.6612		12.7599		9.84846		9.21569		8.92037		9.18963
12.6797		12.7767		9.85438		9.22003		8.92262		9.19313
12.6983		12.7935		9.86027		9.22435		8.92495		9.19661
12.7169		12.8102		9.86612		9.22864		8.92726		9.20017
12.7356		12.8272		9.87192		9.2329		8.92957		9.20371
12.7541		12.8443		9.87779		9.23713		8.93185		9.20722
12.7727		12.8613		9.88363		9.24143		8.93412		9.21071
12.7914		12.8784		9.88942		9.24581		8.93638		9.21428
12.8101		12.8957		9.89527		9.25016		8.93862		9.21782
12.829		12.9131		9.90109		9.25448		8.94094		9.22134
12.8477		12.9303		9.90697		9.25877		8.94326		9.22494
12.8665		12.9475		9.91281		9.26314		8.94555		9.22851
12.8852		12.9646		9.91861		9.26747		8.94783		9.23207
12.9039		12.9816		9.92437		9.27178		8.9501		9.23559
12.9224		12.9986		9.9301		9.27615		8.95235		9.2392
12.9411		13.0157		9.93589		9.2805		8.95469		9.24278
12.9597		13.0327		9.94174		9.28492		8.95701		9.24643
12.9782		13.0496		9.94755		9.28941		8.95931		9.25006
12.9969		13.0666		9.95333		9.29387		8.9616		9.25377
13.0154		13.0836		9.95907		9.2983		8.96398		9.25745
13.0339		13.1006		9.96477		9.30271		8.96634		9.26121
13.0524		13.1178		9.97043		9.30709		8.96868		9.26494
13.0709		13.1349		9.97616		9.31143		8.97101		9.26865
13.0892		13.152		9.98185		9.31585		8.97332		9.27243
13.1076		13.1691		9.9876		9.32024		8.97562		9.27619
13.126		13.1863		9.99331		9.3246		8.97791		9.27993
13.1444		13.2035		9.99899		9.32903		8.98018		9.28364
13.1628		13.221		10.0046		9.33343		8.98244		9.28742
13.1812		13.2383		10.0103		9.338		8.98477		9.29118
13.1999		13.2556		10.016		9.34253		8.9871		9.29492
13.2186		13.2729		10.0216		9.34704		8.9894		9.29863
13.2373		13.2902		10.0273		9.35152		8.9917		9.30241
13.2562		13.3075		10.033		9.35607		8.99398		9.30617
13.2751		13.3254		10.0387		9.36059		8.99625		9.30991
13.2938		13.3432		10.0445		9.36508		8.9985		9.31363
13.3126		13.3609		10.0504		9.36964		9.00074		9.31732
13.3313		13.3789		10.0563		9.37417		9.00305		9.32099
13.3499		13.3968		10.0621		9.37867		9.00536		9.32464
13.3687		13.4146		10.0679		9.38314		9.00765		9.32845
13.3874		13.4323		10.0738		9.38759		9.00992		9.33224
13.4061		13.45		10.0798		9.39201		9.01219		9.336
13.4247		13.4678		10.0856		9.39641		9.01444		9.33974
13.4433		13.4856		10.0916		9.40087		9.01667		9.34346
13.4624		13.5033		10.0975		9.40539		9.01889		9.34716
13.4817		13.5211		10.1034		9.40989		9.0211		9.35093
13.5011		13.5389		10.1092		9.41436		9.0233		9.35467
13.5204		13.5568		10.1151		9.41889		9.02548		9.35848
13.5395		13.5747		10.121		9.4234		9.02774		9.36227
13.5585		13.5926		10.1268		9.42797		9.02999		9.36604
13.5776		13.6105		10.1326		9.4326		9.03222		9.36979
13.5968		13.6282		10.1385		9.43721		9.03444		9.37351
13.6161		13.646		10.1444		9.44178		9.03665		9.37721
13.6357		13.6638		10.1503		9.44642		9.03885		9.38098
13.6553		13.6816		10.1561		9.45104		9.04103		9.38473
13.675		13.6995		10.1619		9.45562		9.04329		9.38845
13.6946		13.7173		10.1678		9.46019		9.04553		9.39216
13.7142		13.7352		10.1736		9.46472		9.04776		9.39593
13.7336		13.753		10.1795		9.46932		9.04998		9.39967
13.7529		13.7707		10.1853		9.47397		9.05219		9.4034
13.7728		13.7883		10.1911		9.4786		9.05438		9.40711
13.7929		13.8059		10.197		9.48321		9.05656		9.41079
13.813		13.8236		10.2028		9.48779		9.05882		9.41454
13.8338		13.8412		10.2087		9.49242		9.06106		9.41827
13.8546		13.859		10.2146		9.49704		9.06329		9.42198
13.8752		13.8767		10.2205		9.50162		9.06551		9.42567
13.8959		13.8944		10.2264		9.50618		9.06771		9.42942
13.9167		13.9122		10.2324		9.5108		9.06991		9.43315
13.9377		13.9302		10.2383		9.5154		9.07209		9.43686
13.9588		13.9482		10.2441		9.51997		9.07426		9.44072
13.98		13.9661		10.25		9.52451		9.07641		9.44456
14.001		13.9839		10.256		9.52903		9.07864		9.44838
14.0222		14.0019		10.2619		9.53361		9.08086		9.45217
14.0433		14.0206		10.2678		9.53816		9.08306		9.45595
14.0649		14.0392		10.2737		9.54277		9.08526		9.4597
14.0866		14.058		10.2796		9.54736		9.08744		9.46343
14.1084		14.0769		10.2855		9.552		9.08961		9.46723
14.1304		14.0957		10.2914		9.55662		9.09184		9.47101
14.1526		14.1146		10.2972		9.56121		9.09407		9.47476
14.1747		14.1334		10.303		9.56587		9.09629		9.47858
14.1972		14.1521		10.3089		9.57049		9.09849		9.48237
14.2198		14.1708		10.3147		9.57509		9.10068		9.48615
14.2424		14.1895		10.3205		9.57975		9.10286		9.48991
14.2651		14.2081		10.3263		9.58438		9.10503		9.49364
14.288		14.2268		10.3321		9.589		9.10727		9.49744
14.311		14.2454		10.3379		9.59366		9.1095		9.50122
14.3353		14.264		10.3437		9.5983		9.11171		9.50498
14.3595		14.2827		10.3495		9.60292		9.11391		9.50879
14.3838		14.3014		10.3552		9.60759		9.1161		9.51259
14.4081		14.3202		10.361		9.61224		9.11828		9.51637
14.4325		14.3389		10.3667		9.61694		9.12045		9.52013
14.4569		14.3575		10.3724		9.62162		9.12269		9.52387
14.4813		14.3761		10.3781		9.62635		9.12491		9.52774
14.5057		14.3946		10.3839		9.63106		9.12713		9.5316
14.5302		14.413		10.3896		9.63575		9.12933		9.53544
14.555		14.4314		10.3953		9.64049		9.13152		9.53926
14.5799		14.45		10.401		9.6452		9.13378		9.54306
14.6048		14.4685		10.4067		9.64989		9.13602		9.54692
14.6298		14.487		10.4124		9.65456		9.13826		9.55075
14.6547		14.5056		10.4181		9.6592		9.14048		9.55457
14.68		14.524		10.4237		9.66382		9.14277		9.55845
14.7053		14.5425		10.4294		9.6685		9.14505		9.5623
14.7307		14.5611		10.4351		9.67314		9.14732		9.56614
14.7562		14.5798		10.4407		9.67785		9.14957		9.57003
14.7818		14.599		10.4464		9.68253		9.15181		9.57391
14.8073		14.6184		10.452		9.68718		9.15405		9.57784
14.834		14.6385		10.4577		9.69189		9.15627		9.58175
14.8608		14.6587		10.4633		9.69658		9.15848		9.58565
14.8876		14.6788		10.469		9.70132		9.16068		9.58952
14.9142		14.699		10.4746		9.70603		9.16294		9.59345
14.9408		14.7192		10.4802		9.71072		9.16519		9.59736
14.9676		14.7394		10.4859		9.71539		9.16743		9.60125
14.9944		14.7596		10.4915		9.72004		9.16967		9.60512
15.0222		14.7798		10.4971		9.72473		9.17188		9.60905
15.0505		14.8005		10.5028		9.72941		9.17409		9.61296
15.0788		14.8212		10.5085		9.73413		9.17629		9.61685
15.1075		14.8421		10.5142		9.73884		9.17855		9.62072
15.1362		14.8629		10.5199		9.74352		9.1808		9.62465
15.165		14.8837		10.5256		9.74825		9.18304		9.62863
15.1938		14.9044		10.5312		9.75296		9.18527		9.63259
15.2241		14.9252		10.5368		9.75764		9.18749		9.63661
15.2548		14.9459		10.5424		9.76231		9.1897		9.64061
15.2865		14.9667		10.5481		9.76695		9.19189		9.64458
15.3192		14.9875		10.5537		9.77164		9.19415		9.64854
15.352		15.0084		10.5593		9.77638		9.1964		9.65248
15.3862		15.0295		10.5649		9.7811		9.19864		9.65648
15.4207		15.0505		10.5706		9.7858		9.20087		9.66045
15.4551		15.0715		10.5762		9.79047		9.20308		9.66441
15.4895		15.0929		10.5819		9.7952		9.20529		9.66842
15.524		15.1144		10.5876		9.7999		9.20749		9.67241
15.5585		15.1359		10.5932		9.80458		9.20967		9.67638
15.5932		15.1573		10.5989		9.80924		9.21185		9.68033
15.6279		15.1789		10.6046		9.81388		9.21408		9.68427
15.663		15.2006		10.6103		9.81849		9.21631		9.68818
15.6991		15.2223		10.616		9.82309		9.21852		9.69215
15.7368		15.244		10.6218		9.82766		9.22073		9.6961
15.7744		15.2656		10.6275		9.83228		9.22299		9.70004
15.8128		15.2873		10.6332		9.83695		9.22525		9.70395
15.851		15.3089		10.639		9.8416		9.22749		9.70785
15.8908		15.3305		10.6448		9.84623		9.22973		9.71172
15.9307		15.3521		10.6506		9.8509		9.23195		9.71565
15.9712		15.3736		10.6563		9.85556		9.23424		9.71957
16.0121		15.395		10.6621		9.86026		9.23651		9.72346
16.0529		15.4164		10.6678		9.86495		9.23878		9.72734
16.0939		15.4378		10.6735		9.86961		9.24103		9.7312
16.1369		15.4592		10.6792		9.87432		9.24327		9.73511
16.1806		15.4805		10.6849		9.879		9.2455		9.739
16.2256		15.5018		10.6907		9.88367		9.24773		9.74294
16.2708		15.5231		10.6964		9.88832		9.25001		9.74687
16.3171		15.5446		10.7021		9.89294		9.25228		9.75085
16.3653		15.5661		10.7078		9.89754		9.25454		9.75481
16.4134		15.5877		10.7135		9.90213		9.25679		9.75875
16.4619		15.6092		10.7192		9.90676		9.2591		9.76267
16.5102		15.6308		10.7249		9.91137		9.2614		9.76658
16.5609		15.6525		10.7305		9.91596		9.26369		9.77047
16.6113		15.6742		10.7362		9.9206		9.26597		9.77441
16.6615		15.6964		10.7419		9.92521		9.26824		9.7784
16.7134		15.7184		10.7476		9.92988		9.27049		9.78238
16.7657		15.7408		10.7533		9.93452		9.27274		9.78633
16.8198		15.7631		10.759		9.93914		9.27498		9.79027
16.8739		15.7853		10.7647		9.94381		9.27721		9.79425
16.9293		15.8076		10.7704		9.94846		9.27949		9.79823
16.9864		15.83		10.776		9.95309		9.28177		9.80218
17.0445		15.8524		10.7817		9.9577		9.28403		9.80618
17.1024		15.8747		10.7873		9.96235		9.28629		9.81016
17.1619		15.897		10.793		9.96699		9.28854		9.81413
17.2219		15.9193		10.7986		9.9716		9.29077		9.81808
17.2842		15.9417		10.8042		9.97626		9.293		9.82202
17.3471		15.9641		10.8097		9.9809		9.29522		9.826
17.4101		15.9866		10.8153		9.98559		9.29742		9.82996
17.4742		16.0091		10.8209		9.99025		9.29969		9.83391
17.5383		16.0316		10.8265		9.99497		9.30194		9.83784
17.604		16.0547		10.8321		9.99966		9.30419		9.84175
17.6695		16.0779		10.8377		10.0044		9.30642		9.84565
17.7348		16.1009		10.8434		10.0091		9.30864		9.84953
17.8		16.124		10.8491		10.0138		9.31086		9.85346
17.8649		16.1473		10.8548		10.0185		9.31307		9.85737
17.9308		16.1707		10.8605		10.0233		9.31526		9.86127
17.9971		16.1948		10.8662		10.028		9.31745		9.86515
18.065		16.2188		10.8719		10.0327		9.31963		9.86907
18.133		16.2429		10.8775		10.0374		9.32186		9.87298
18.2021		16.267		10.8832		10.0421		9.32409		9.87694
18.2714		16.2914		10.8888		10.0468		9.3263		9.88088
18.3406		16.3157		10.8945		10.0515		9.3285		9.88481
18.4109		16.3404		10.9001		10.0562		9.3307		9.88872
18.4836		16.365		10.9057		10.061		9.33289		9.89261
18.5561		16.3908		10.9113		10.0657		9.33513		9.89649
18.6283		16.4165		10.917		10.0704		9.33736		9.90035
18.701		16.4422		10.9226		10.0751		9.33958		9.90419
18.7736		16.4682		10.9282		10.0798		9.3418		9.90808
18.8483		16.4941		10.9338		10.0845		9.344		9.91196
18.9244		16.5203		10.9395		10.0892		9.3462		9.91582
19.0017		16.5469		10.9451		10.0939		9.34838		9.91966
19.0786		16.5736		10.9507		10.0986		9.35056		9.92355
19.1553		16.6004		10.9563		10.1032		9.35273		9.92742
19.2316		16.6275		10.962		10.1078		9.35489		9.93128
19.3079		16.6544		10.9677		10.1124		9.35704		9.93512
19.3856		16.6817		10.9734		10.1171		9.35924		9.93895
19.4631		16.7091		10.9791		10.1217		9.36144		9.94276
19.5405		16.7365		10.9847		10.1263		9.36362		9.94662
19.6182		16.7644		10.9904		10.1309		9.3658		9.95046
19.6963		16.7923		10.996		10.1355		9.36797		9.95429
19.7748		16.8203		11.0016		10.1402		9.37013		9.9581
19.8535		16.8483		11.0074		10.1448		9.37228		9.96196
19.933		16.8764		11.0131		10.1495		9.37442		9.9658
20.0128		16.9044		11.0188		10.1541		9.37662		9.96963
20.0929		16.9325		11.0245		10.1589		9.3788		9.97344
20.1732		16.9606		11.0302		10.1636		9.38098		9.97723
20.2531		16.9888		11.0358		10.1683		9.38315		9.98107
20.3353		17.017		11.0415		10.1731		9.38531		9.9849
20.4199		17.0458		11.0471		10.1779		9.38746		9.98871
20.5049		17.0758		11.0528		10.1826		9.3896		9.99251
20.5937		17.1057		11.0585		10.1874		9.39174		9.99635
20.6849		17.1356		11.0641		10.1921		9.39392		10.0002
20.7765		17.1657		11.0698		10.1968		9.3961		10.004
20.8692		17.196		11.0755		10.2016		9.39827		10.0078
20.9616		17.2262		11.0811		10.2064		9.40043		10.0116
21.0544		17.2569		11.0868		10.2113		9.40258		10.0154
21.1473		17.2875		11.0925		10.2162		9.40473		10.0193
21.2404		17.318		11.0981		10.221		9.40686		10.0231
21.3352		17.3484		11.1037		10.2258		9.40905		10.0269
21.4324		17.3789		11.1093		10.2307		9.41123		10.0307
21.5295		17.4099		11.1149		10.2355		9.4134		10.0345
21.6263		17.4408		11.1205		10.2404		9.41556		10.0383
21.7229		17.4716		11.1261		10.2452		9.41777		10.0421
21.8215		17.5032		11.1317		10.25		9.41997		10.0459
21.9197		17.5348		11.1374		10.2547		9.42217		10.0496
22.0194		17.5664		11.143		10.2595		9.42436		10.0534
22.1199		17.598		11.1487		10.2643		9.42653		10.0572
22.2225		17.6297		11.1543		10.2691		9.4287		10.0609
22.3249		17.6624		11.16		10.2739		9.43086		10.0647
22.4276		17.6955		11.1657		10.2788		9.43302		10.0685
22.5307		17.7286		11.1714		10.2836		9.43516		10.0723
22.635		17.7621		11.177		10.2885		9.43736		10.076
22.739		17.7957		11.1827		10.2933		9.43954		10.0798
22.8426		17.8293		11.1883		10.2982		9.44172		10.0835
22.9499		17.8635		11.194		10.3031		9.44389		10.0873
		17.8982		11.1997		10.308		9.44605		10.0911
		17.9337		11.2053		10.3129		9.44826		10.0948
		17.9691		11.2109		10.3178		9.45047		10.0986
		18.0047		11.2165		10.3227		9.45266		10.1023
		18.0403		11.2221		10.3276		9.45485		10.1061
		18.0758		11.2276		10.3325		9.45703		10.1098
		18.1113		11.2332		10.3375		9.4592		10.1136
		18.147		11.2388		10.3425		9.46136		10.1173
		18.1827		11.2444		10.3475		9.46351		10.1211
		18.2188		11.2499		10.3525		9.46566		10.1249
		18.2553		11.2555		10.3575		9.4678		10.1287
		18.2922		11.2611		10.3625		9.46998		10.1325
		18.3309		11.2667		10.3675		9.47216		10.1362
		18.3695		11.2722		10.3725		9.47433		10.14
		18.4084		11.2778		10.3775		9.47649		10.1438
		18.448		11.2833		10.3826		9.47865		10.1476
		18.4882		11.2888		10.3876		9.48079		10.1513
		18.5291		11.2943		10.3927		9.48299		10.1551
		18.5699		11.2999		10.3977		9.48517		10.1588
		18.6114		11.3054		10.4027		9.48735		10.1626
		18.6533		11.3109		10.4077		9.48952		10.1665
		18.6953		11.3165		10.4127		9.49169		10.1704
		18.7378		11.322		10.4177		9.49384		10.1743
		18.7821		11.3276		10.4228		9.49599		10.1782
		18.8265		11.3331		10.4278		9.49818		10.1822
		18.8714		11.3387		10.4329		9.50037		10.1861
		18.9163		11.3442		10.4379		9.50255		10.19
		18.9612		11.3497		10.4431		9.50472		10.1939
		19.0077		11.3552		10.4483		9.50688		10.1978
		19.0543		11.3606		10.4534		9.50904		10.2017
		19.1007		11.3662		10.4586		9.51118		10.2056
		19.1475		11.3717		10.4638		9.51332		10.2095
		19.1946		11.3772		10.469		9.51546		10.2133
		19.2424		11.3827		10.4742		9.51758		10.2173
		19.2905		11.3882		10.4794		9.5197		10.2212
		19.3395		11.3937		10.4847		9.52181		10.2251
		19.3886		11.3992		10.49		9.52396		10.2289
		19.4386		11.4047		10.4954		9.52611		10.2329
		19.4892		11.4102		10.5008		9.52825		10.2368
		19.5414		11.4157		10.5063		9.53039		10.2407
		19.5952		11.4212		10.5117		9.53251		10.2445
		19.65		11.4267		10.5172		9.53463		10.2484
		19.7058		11.4322		10.5226		9.53674		10.2523
		19.7621		11.4377		10.5281		9.53885		10.2561
		19.8211		11.4432		10.5336		9.54094		10.26
		19.8807		11.4488		10.539		9.54303		10.2639
		19.944		11.4543		10.5445		9.54511		10.2677
		20.0073		11.4599		10.5499		9.54724		10.2716
		20.0708		11.4654		10.5553		9.54936		10.2754
		20.1401		11.4709		10.5607		9.55147		10.2793
		20.2108		11.4764		10.5662		9.55358		10.2832
		20.2862		11.482		10.5717		9.55568		10.287
		20.3615		11.4875		10.5772		9.55777		10.2908
		20.4367		11.493		10.5827		9.55985		10.2947
		20.5127		11.4986		10.5882		9.56193		10.2985
		20.593		11.5042		10.5938		9.564		10.3024
		20.68		11.5098		10.5993		9.56606		10.3062
		20.7743		11.5154		10.6049		9.56812		10.31
				11.5211		10.6104		9.57022		10.3139
				11.5267		10.616		9.57231		10.3177
				11.5323		10.6215		9.5744		10.3215
				11.5379		10.627		9.57648		10.3254
				11.5435		10.6325		9.57855		10.3292
				11.5491		10.6381		9.58061		10.3331
				11.5547		10.6436		9.58267		10.3369
				11.5603		10.6491		9.58472		10.3407
				11.5659		10.6546		9.58677		10.3445
				11.5714		10.6602		9.58886		10.3483
				11.577		10.6657		9.59094		10.3521
				11.5826		10.6713		9.59301		10.356
				11.5881		10.6768		9.59508		10.3598
				11.5937		10.6823		9.59714		10.3636
				11.5992		10.6878		9.5992		10.3675
				11.6048		10.6934		9.60124		10.3714
				11.6105		10.699		9.60328		10.3752
				11.6161		10.7046		9.60537		10.3791
				11.6219		10.7102		9.60745		10.3829
				11.6276		10.7158		9.60952		10.3867
				11.6333		10.7214		9.61158		10.3905
				11.639		10.727		9.61364		10.3944
				11.6448		10.7326		9.61569		10.3982
				11.6505		10.7381		9.61773		10.4021
				11.6562		10.7438		9.61977		10.406
				11.662		10.7494		9.6218		10.4099
				11.6678		10.755		9.62387		10.4138
				11.6736		10.7606		9.62594		10.4177
				11.6794		10.7662		9.628		10.4216
				11.6852		10.7717		9.63005		10.4255
				11.6909		10.7773		9.6321		10.4294
				11.6967		10.7829		9.63414		10.4332
				11.7025		10.7885		9.63617		10.4371
				11.7083		10.7941		9.6382		10.441
				11.714		10.7997		9.64022		10.4449
				11.7198		10.8053		9.64223		10.4488
				11.7256		10.8109		9.64429		10.4527
				11.7315		10.8166		9.64634		10.4566
				11.7373		10.8222		9.64838		10.4606
				11.7432		10.8279		9.65042		10.4645
				11.749		10.8335		9.65245		10.4684
				11.7549		10.8393		9.65447		10.4723
				11.7607		10.845		9.65649		10.4762
				11.7666		10.8508		9.6585		10.4802
				11.7724		10.8566		9.6605		10.4842
				11.7782		10.8623		9.66255		10.4882
				11.7841		10.8681		9.66459		10.4921
				11.7899		10.8738		9.66662		10.4961
				11.7958		10.8796		9.66865		10.5001
				11.8016		10.8855		9.67067		10.5041
				11.8074		10.8914		9.67273		10.508
				11.8133		10.8973		9.67479		10.512
				11.8192		10.9032		9.67684		10.516
				11.8251		10.9091		9.67888		10.52
				11.8309		10.915		9.68092		10.524
				11.8368		10.921		9.68295		10.5279
				11.8428		10.9271		9.68497		10.5318
				11.8487		10.9332		9.68703		10.5358
				11.8546		10.9393		9.68909		10.5397
				11.8605		10.9454		9.69115		10.5436
				11.8664		10.9515		9.69319		10.5475
				11.8724		10.9576		9.69523		10.5515
				11.8783		10.9637		9.69731		10.5554
				11.8842		10.9698		9.69938		10.5594
				11.8902		10.9759		9.70145		10.5633
				11.8962		10.982		9.70351		10.5673
				11.9021		10.9881		9.70557		10.5713
				11.9081		10.9942		9.70762		10.5752
				11.914		11.0002		9.70971		10.5792
				11.92		11.0063		9.71179		10.5831
				11.926		11.0123		9.71387		10.5871
				11.9321		11.0184		9.71593		10.591
				11.9382		11.0244		9.718		10.595
				11.9442		11.0305		9.72006		10.5989
				11.9503		11.0365		9.72211		10.6029
				11.9563		11.0425		9.72415		10.6068
				11.9623		11.0486		9.72619		10.6107
				11.9684		11.0546		9.72827		10.6147
				11.9744		11.0606		9.73034		10.6187
				11.9805		11.0665		9.73241		10.6226
				11.9866		11.0725		9.73447		10.6265
				11.9926		11.0785		9.73652		10.6304
				11.9987		11.0845		9.73861		10.6344
				12.0047		11.0905		9.7407		10.6383
				12.0108		11.0965		9.74278		10.6422
				12.0169		11.1025		9.74486		10.6461
				12.0231		11.1085		9.74692		10.6501
				12.0293		11.1145		9.74903		10.654
				12.0354		11.1207		9.75113		10.6579
				12.0416		11.1269		9.75323		10.6619
				12.0477		11.1331		9.75532		10.6659
				12.0539		11.1392		9.7574		10.6699
				12.0601		11.1454		9.75948		10.6738
				12.0663		11.1516		9.76155		10.6778
				12.0724		11.1578		9.76361		10.6818
				12.0786		11.1641		9.76567		10.6858
				12.0849		11.1703		9.76772		10.6897
				12.0911		11.1766		9.76977		10.6937
				12.0974		11.1828		9.77181		10.6977
				12.1037		11.189		9.77384		10.7017
				12.1101		11.1952		9.77591		10.7056
				12.1164		11.2015		9.77798		10.7096
				12.1227		11.2077		9.78004		10.7136
				12.129		11.2139		9.7821		10.7176
				12.1353		11.2201		9.78419		10.7216
				12.1416		11.2263		9.78628		10.7256
				12.1479		11.2326		9.78836		10.7296
				12.1542		11.2388		9.79043		10.7336
				12.1606		11.245		9.7925		10.7376
				12.1669		11.2513		9.79461		10.7416
				12.1733		11.2575		9.79671		10.7456
				12.1797		11.2637		9.7988		10.7495
				12.186		11.27		9.80089		10.7535
				12.1925		11.2763		9.80298		10.7575
				12.1991		11.2825		9.80505		10.7614
				12.2056		11.2888		9.80712		10.7655
				12.2122		11.295		9.80923		10.7695
				12.2188		11.3012		9.81133		10.7734
				12.2254		11.3075		9.81343		10.7774
				12.232		11.3137		9.81552		10.7814
				12.2386		11.32		9.81761		10.7854
				12.2452		11.3263		9.81969		10.7894
				12.2518		11.3326		9.82176		10.7933
				12.2585		11.3389		9.82383		10.7973
				12.2651		11.3453		9.82589		10.8013
				12.2719		11.3516		9.82799		10.8053
				12.2786		11.358		9.83008		10.8092
				12.2854		11.3644		9.83216		10.8133
				12.2921		11.3708		9.83425		10.8172
				12.2989		11.3772		9.83632		10.8212
				12.3056		11.3837		9.83839		10.8252
				12.3124		11.3902		9.84045		10.8292
				12.3191		11.3967		9.84251		10.8332
				12.3259		11.4033		9.84456		10.8372
				12.3327		11.4099		9.84661		10.8412
				12.3394		11.4164		9.84865		10.8452
				12.3463		11.4231		9.85073		10.8492
				12.3531		11.4298		9.8528		10.8532
				12.36		11.4365		9.85487		10.8572
				12.3668		11.4433		9.85693		10.8612
				12.3737		11.45		9.85898		10.8652
				12.3805		11.4567		9.86103		10.8692
				12.3874		11.4635		9.86311		10.8732
				12.3943		11.4703		9.86519		10.8772
				12.4012		11.4771		9.86727		10.8812
				12.4081		11.4839		9.86933		10.8852
				12.415		11.4907		9.8714		10.8892
				12.4219		11.4977		9.87349		10.8932
				12.4288		11.5045		9.87559		10.8971
				12.4356		11.5115		9.87767		10.9011
				12.4425		11.5184		9.87975		10.9051
				12.4494		11.5253		9.88183		10.9091
				12.4562		11.5323		9.88394		10.9131
				12.463		11.5394		9.88605		10.9171
				12.4698		11.5465		9.88815		10.921
				12.4766		11.5536		9.89024		10.925
				12.4835		11.5607		9.89233		10.9289
				12.4902		11.5678		9.89441		10.9329
				12.4971		11.575		9.89649		10.9368
				12.5039		11.5821		9.89856		10.9408
				12.5107		11.5892		9.90063		10.9448
				12.5176		11.5963		9.90269		10.9488
				12.5244		11.6034		9.90474		10.9528
				12.5313		11.6105		9.90683		10.9567
				12.5381		11.6176		9.90892		10.9608
				12.545		11.6247		9.911		10.9648
				12.5519		11.6318		9.91307		10.9688
				12.5588		11.6389		9.91514		10.9727
				12.5657		11.6459		9.9172		10.9767
				12.5726		11.653		9.91926		10.9807
				12.5795		11.6602		9.92131		10.9848
				12.5863		11.6673		9.92336		10.9888
				12.5932		11.6745		9.9254		10.9929
				12.6001		11.6817		9.92747		10.9969
				12.607		11.6889		9.92955		11.0009
				12.6139		11.6961		9.93161		11.005
				12.6208		11.7033		9.93367		11.009
				12.6277		11.7106		9.93572		11.013
				12.6346		11.7179		9.93777		11.017
				12.6415		11.7252		9.93982		11.0211
				12.6484		11.7325		9.94186		11.0251
				12.6553		11.7398		9.94393		11.0291
				12.6623		11.7471		9.94599		11.0331
				12.6692		11.7545		9.94806		11.0371
				12.6761		11.7618		9.95011		11.0411
				12.683		11.7692		9.95216		11.0451
				12.6899		11.7766		9.95421		11.0491
				12.6968		11.7839		9.95625		11.0531
				12.7037		11.7913		9.95833		11.0571
				12.7107		11.7987		9.96039		11.0611
				12.7176		11.8061		9.96246		11.0651
				12.7246		11.8134		9.96452		11.0691
				12.7315		11.8208		9.96657		11.0731
				12.7385		11.8283		9.96862		11.0771
				12.7455		11.8358		9.97066		11.0811
				12.7524		11.8434		9.9727		11.0851
				12.7594		11.8509		9.97477		11.0891
				12.7663		11.8585		9.97684		11.0931
				12.7733		11.8661		9.9789		11.0971
				12.7802		11.8737		9.98099		11.1011
				12.7871		11.8814		9.98308		11.105
				12.7941		11.8891		9.98517		11.109
				12.801		11.8968		9.98724		11.113
				12.8079		11.9045		9.98932		11.117
				12.8148		11.9122		9.99138		11.121
				12.8218		11.9199		9.99349		11.1249
				12.8287		11.9275		9.99558		11.1289
				12.8357		11.9352		9.99767		11.1329
				12.8426		11.9429		9.99976		11.1368
				12.8495		11.9506		10.0018		11.1408
				12.8564		11.9583		10.0039		11.1448
				12.8633		11.966		10.006		11.1488
				12.8703		11.9738		10.008		11.1528
				12.8772		11.9815		10.0101		11.1568
				12.8842		11.9892		10.0122		11.1608
				12.8912		11.9969		10.0143		11.1647
				12.8982		12.0046		10.0164		11.1687
				12.9052		12.0123		10.0184		11.1727
				12.9122		12.0201		10.0205		11.1767
				12.9191		12.0278		10.0226		11.1806
				12.9261		12.0356		10.0246		11.1846
				12.9331		12.0433		10.0267		11.1885
				12.9401		12.0511		10.0288		11.1925
				12.947		12.0589		10.0309		11.1965
				12.954		12.0668		10.033		11.2004
				12.9609		12.0746		10.0351		11.2044
				12.9679		12.0825		10.0371		11.2083
				12.9748		12.0904		10.0392		11.2123
				12.9818		12.0983		10.0413		11.2163
				12.9889		12.1062		10.0434		11.2203
				12.9959		12.1142		10.0455		11.2243
				13.003		12.1221		10.0476		11.2283
				13.0101		12.1301		10.0497		11.2323
				13.0172		12.1382		10.0517		11.2363
				13.0244		12.1462		10.0538		11.2402
				13.0315		12.1543		10.0559		11.2442
				13.0387		12.1623		10.0579		11.2482
				13.0459		12.1703		10.06		11.2521
				13.0532		12.1783		10.0621		11.2561
				13.0604		12.1863		10.0642		11.2601
				13.0676		12.1942		10.0663		11.264
				13.0749		12.2023		10.0683		11.268
				13.0821		12.2103		10.0704		11.2719
				13.0893		12.2185		10.0725		11.2759
				13.0965		12.2266		10.0746		11.2799
				13.1037		12.2347		10.0767		11.2839
				13.111		12.2429		10.0788		11.2878
				13.1183		12.2511		10.0808		11.2918
				13.1256		12.2592		10.083		11.2957
				13.1329		12.2674		10.0851		11.2997
				13.1402		12.2756		10.0872		11.3037
				13.1475		12.2838		10.0892		11.3077
				13.1548		12.292		10.0913		11.3117
				13.1621		12.3003		10.0934		11.3157
				13.1695		12.3086		10.0955		11.3197
				13.1768		12.3168		10.0976		11.3237
				13.1842		12.325		10.0997		11.3277
				13.1916		12.3333		10.1018		11.3317
				13.1991		12.3415		10.1039		11.3358
				13.2065		12.3497		10.106		11.3398
				13.214		12.3579		10.108		11.3438
				13.2214		12.3661		10.1101		11.3478
				13.2289		12.3743		10.1122		11.3518
				13.2364		12.3825		10.1143		11.3558
				13.2439		12.3907		10.1164		11.3598
				13.2514		12.3989		10.1185		11.3638
				13.259		12.407		10.1205		11.3679
				13.2665		12.4152		10.1226		11.3719
				13.274		12.4235		10.1247		11.3759
				13.2816		12.4317		10.1268		11.3799
				13.2893		12.44		10.1289		11.3839
				13.2969		12.4483		10.131		11.3879
				13.3045		12.4567		10.1331		11.3919
				13.3121		12.465		10.1352		11.3959
				13.3198		12.4734		10.1373		11.3999
				13.3274		12.4817		10.1393		11.404
				13.3351		12.4901		10.1414		11.408
				13.3427		12.4985		10.1435		11.412
				13.3503		12.507		10.1456		11.416
				13.3579		12.5155		10.1477		11.42
				13.3655		12.5239		10.1498		11.424
				13.3731		12.5324		10.1519		11.428
				13.3807		12.5409		10.154		11.432
				13.3884		12.5493		10.156		11.436
				13.396		12.5578		10.1581		11.44
				13.4037		12.5663		10.1602		11.444
				13.4114		12.5747		10.1623		11.448
				13.4192		12.5831		10.1644		11.4519
				13.4269		12.5916		10.1665		11.4559
				13.4347		12.6		10.1685		11.4599
				13.4425		12.6085		10.1706		11.4639
				13.4503		12.6171		10.1727		11.4678
				13.4581		12.6256		10.1748		11.4718
				13.466		12.6341		10.1769		11.4758
				13.4738		12.6426		10.179		11.4797
				13.4816		12.6513		10.1811		11.4837
				13.4894		12.6599		10.1832		11.4877
				13.4972		12.6685		10.1853		11.4916
				13.505		12.6772		10.1874		11.4955
				13.5127		12.6858		10.1894		11.4995
				13.5205		12.6945		10.1915		11.5035
				13.5282		12.7032		10.1936		11.5075
				13.536		12.7119		10.1957		11.5115
				13.5437		12.7206		10.1978		11.5154
				13.5514		12.7293		10.1998		11.5194
				13.5592		12.738		10.2019		11.5234
				13.5669		12.7467		10.204		11.5274
				13.5746		12.7554		10.2061		11.5313
				13.5823		12.7641		10.2082		11.5353
				13.59		12.7728		10.2103		11.5393
				13.5978		12.7815		10.2123		11.5433
				13.6055		12.7902		10.2144		11.5473
				13.6132		12.7989		10.2165		11.5512
				13.621		12.8077		10.2186		11.5552
				13.6288		12.8165		10.2207		11.5591
				13.6365		12.8252		10.2228		11.5631
				13.6443		12.834		10.2249		11.5671
				13.652		12.8427		10.227		11.5711
				13.6597		12.8515		10.2291		11.5751
				13.6675		12.8603		10.2312		11.5791
				13.6752		12.869		10.2333		11.5831
				13.683		12.8778		10.2354		11.587
				13.6907		12.8866		10.2375		11.591
				13.6984		12.8954		10.2397		11.595
				13.7062		12.9042		10.2418		11.599
				13.7139		12.9131		10.2439		11.603
				13.7216		12.9219		10.246		11.6069
				13.7294		12.9308		10.2481		11.6109
				13.7373		12.9398		10.2502		11.6149
				13.7453		12.9486		10.2523		11.6189
				13.7532		12.9576		10.2544		11.6229
				13.7612		12.9665		10.2565		11.627
				13.7691		12.9754		10.2586		11.631
				13.777		12.9843		10.2607		11.635
				13.7849		12.9933		10.2628		11.6391
				13.7929		13.0023		10.2649		11.6431
				13.8008		13.0114		10.267		11.6472
				13.8087		13.0204		10.2691		11.6512
				13.8166		13.0295		10.2712		11.6552
				13.8246		13.0387		10.2733		11.6593
				13.8325		13.0478		10.2754		11.6633
				13.8404		13.057		10.2775		11.6674
				13.8483		13.0661		10.2796		11.6714
				13.8562		13.0754		10.2817		11.6754
				13.864		13.0846		10.2838		11.6795
				13.8719		13.0938		10.2859		11.6836
				13.8798		13.1031		10.288		11.6876
				13.8876		13.1124		10.2901		11.6917
				13.8955		13.1217		10.2922		11.6957
				13.9034		13.131		10.2944		11.6998
				13.9114		13.1403		10.2965		11.7038
				13.9194		13.1496		10.2986		11.7079
				13.9273		13.159		10.3007		11.712
				13.9353		13.1683		10.3028		11.7161
				13.9433		13.1776		10.305		11.7201
				13.9513		13.1869		10.3071		11.7242
				13.9594		13.1963		10.3092		11.7282
				13.9674		13.2056		10.3113		11.7323
				13.9755		13.215		10.3135		11.7364
				13.9837		13.2245		10.3156		11.7404
				13.9918		13.2339		10.3177		11.7445
				13.9999		13.2434		10.3198		11.7486
				14.008		13.2529		10.3219		11.7526
				14.0161		13.2625		10.3241		11.7566
				14.0242		13.272		10.3262		11.7607
				14.0324		13.2815		10.3284		11.7648
				14.0405		13.291		10.3305		11.7688
				14.0487		13.3006		10.3326		11.7729
				14.0568		13.3103		10.3347		11.7769
				14.0649		13.32		10.3368		11.7811
				14.0731		13.3297		10.339		11.7852
				14.0812		13.3394		10.3411		11.7893
				14.0894		13.3492		10.3432		11.7934
				14.0975		13.359		10.3453		11.7975
				14.1056		13.3688		10.3474		11.8016
				14.1137		13.3786		10.3495		11.8058
				14.1219		13.3884		10.3517		11.8099
				14.13		13.3982		10.3538		11.8141
				14.1381		13.408		10.3559		11.8182
				14.1462		13.4178		10.3581		11.8223
				14.1543		13.4276		10.3602		11.8265
				14.1625		13.4374		10.3623		11.8306
				14.1706		13.4472		10.3644		11.8348
				14.1787		13.457		10.3665		11.8389
				14.1868		13.4669		10.3687		11.8431
				14.1949		13.4768		10.3708		11.8473
				14.2031		13.4866		10.3729		11.8514
				14.2112		13.4965		10.375		11.8556
				14.2194		13.5063		10.3771		11.8598
				14.2275		13.5162		10.3793		11.864
				14.2357		13.5261		10.3814		11.8681
				14.2439		13.536		10.3835		11.8723
				14.252		13.546		10.3856		11.8764
				14.2602		13.5561		10.3877		11.8805
				14.2685		13.5662		10.3898		11.8847
				14.2767		13.5762		10.3919		11.8888
				14.2849		13.5864		10.394		11.893
				14.2931		13.5966		10.3961		11.8971
				14.3013		13.6068		10.3982		11.9012
				14.3095		13.617		10.4002		11.9054
				14.3177		13.6272		10.4024		11.9096
				14.3259		13.6375		10.4045		11.9138
				14.334		13.6477		10.4066		11.918
				14.3422		13.6579		10.4086		11.9223
				14.3504		13.6681		10.4107		11.9265
				14.3586		13.6783		10.4128		11.9307
				14.3668		13.6885		10.4149		11.935
				14.375		13.6989		10.417		11.9392
				14.3832		13.7093		10.4191		11.9434
				14.3915		13.7197		10.4212		11.9477
				14.3998		13.7301		10.4233		11.9519
				14.4081		13.7405		10.4254		11.9561
				14.4164		13.7509		10.4275		11.9604
				14.4247		13.7614		10.4296		11.9646
				14.433		13.7718		10.4316		11.9689
				14.4414		13.7822		10.4337		11.9731
				14.4497		13.7926		10.4358		11.9773
				14.458		13.8031		10.4379		11.9816
				14.4663		13.8137		10.44		11.9858
				14.4747		13.8243		10.442		11.9901
				14.483		13.835		10.4441		11.9943
				14.4913		13.8456		10.4462		11.9986
				14.4996		13.8562		10.4483		12.0029
				14.508		13.8669		10.4504		12.0072
				14.5163		13.8775		10.4524		12.0114
				14.5246		13.8881		10.4545		12.0157
				14.5329		13.8987		10.4565		12.02
				14.5412		13.9094		10.4586		12.0243
				14.5495		13.92		10.4607		12.0285
				14.5578		13.9307		10.4628		12.0328
				14.5661		13.9414		10.4649		12.0371
				14.5744		13.952		10.4669		12.0414
				14.5828		13.9627		10.469		12.0457
				14.5912		13.9734		10.4711		12.05
				14.5996		13.9841		10.4731		12.0543
				14.6079		13.9947		10.4752		12.0586
				14.6163		14.0053		10.4773		12.0629
				14.6247		14.016		10.4794		12.0672
				14.6331		14.0267		10.4815		12.0715
				14.6415		14.0373		10.4836		12.0757
				14.65		14.048		10.4857		12.08
				14.6584		14.0587		10.4878		12.0843
				14.6668		14.0693		10.4899		12.0886
				14.6753		14.08		10.492		12.0929
				14.6838		14.0908		10.4941		12.0972
				14.6923		14.1016		10.4962		12.1015
				14.7008		14.1125		10.4983		12.1058
				14.7093		14.1233		10.5004		12.1101
				14.7178		14.1341		10.5025		12.1144
				14.7263		14.1448		10.5046		12.1186
				14.7348		14.1556		10.5067		12.1229
				14.7433		14.1664		10.5089		12.1272
				14.7519		14.1773		10.511		12.1316
				14.7605		14.1881		10.5131		12.1359
				14.7692		14.1989		10.5152		12.1402
				14.7778		14.2097		10.5172		12.1445
				14.7864		14.2205		10.5194		12.1489
				14.7952		14.2314		10.5215		12.1532
				14.8039		14.2423		10.5236		12.1575
				14.8126		14.2532		10.5257		12.1618
				14.8213		14.2641		10.5278		12.1661
				14.83		14.275		10.5299		12.1705
				14.8387		14.2859		10.532		12.1748
				14.8476		14.2968		10.5341		12.1791
				14.8565		14.3077		10.5362		12.1834
				14.8654		14.3186		10.5383		12.1877
				14.8744		14.3294		10.5404		12.192
				14.8833		14.3403		10.5425		12.1964
				14.8924		14.3511		10.5446		12.2007
				14.9014		14.362		10.5467		12.205
				14.9105		14.3728		10.5488		12.2093
				14.9195		14.3837		10.5508		12.2136
				14.9286		14.3947		10.5529		12.2179
				14.9376		14.4057		10.5551		12.2222
				14.9467		14.4167		10.5572		12.2265
				14.9557		14.4276		10.5593		12.2309
				14.9649		14.4387		10.5613		12.2352
				14.974		14.4497		10.5634		12.2396
				14.9832		14.4608		10.5655		12.2439
				14.9923		14.4718		10.5676		12.2482
				15.0015		14.483		10.5697		12.2525
				15.0107		14.4942		10.5718		12.2568
				15.0199		14.5055		10.5739		12.2611
				15.0291		14.5167		10.576		12.2654
				15.0383		14.528		10.5781		12.2698
				15.0475		14.5394		10.5802		12.2742
				15.0567		14.5507		10.5823		12.2785
				15.0659		14.562		10.5844		12.2829
				15.0751		14.5732		10.5864		12.2873
				15.0843		14.5845		10.5885		12.2917
				15.0935		14.5958		10.5906		12.296
				15.1027		14.6071		10.5927		12.3004
				15.1118		14.6185		10.5948		12.3048
				15.121		14.6297		10.5969		12.3092
				15.1303		14.6411		10.599		12.3135
				15.1395		14.6524		10.6011		12.3179
				15.1488		14.6638		10.6031		12.3223
				15.1581		14.6752		10.6052		12.3266
				15.1674		14.6866		10.6073		12.331
				15.1768		14.698		10.6094		12.3354
				15.1863		14.7095		10.6115		12.3398
				15.1957		14.7209		10.6136		12.3442
				15.2051		14.7323		10.6157		12.3486
				15.2145		14.7438		10.6178		12.353
				15.2239		14.7553		10.6199		12.3574
				15.2333		14.7668		10.622		12.3618
				15.2427		14.7783		10.624		12.3662
				15.2521		14.7897		10.6261		12.3706
				15.2616		14.8012		10.6282		12.375
				15.2711		14.8127		10.6303		12.3794
				15.2805		14.8241		10.6324		12.3838
				15.29		14.8356		10.6344		12.3882
				15.2995		14.8472		10.6365		12.3926
				15.3091		14.8589		10.6386		12.397
				15.3186		14.8705		10.6407		12.4014
				15.3281		14.8822		10.6428		12.4059
				15.3377		14.8938		10.6449		12.4103
				15.3472		14.9057		10.647		12.4147
				15.3569		14.9175		10.649		12.4191
				15.3665		14.9294		10.6511		12.4234
				15.3762		14.9414		10.6532		12.4278
				15.386		14.9534		10.6553		12.4322
				15.3957		14.9654		10.6574		12.4367
				15.4054		14.9775		10.6595		12.4411
				15.4151		14.9895		10.6615		12.4455
				15.4248		15.0015		10.6636		12.45
				15.4345		15.0135		10.6657		12.4545
				15.4443		15.0255		10.6677		12.4589
				15.454		15.0375		10.6698		12.4634
				15.4639		15.0496		10.6719		12.4678
				15.4737		15.0616		10.674		12.4723
				15.4835		15.0736		10.6761		12.4768
				15.4933		15.0859		10.6781		12.4812
				15.503		15.0982		10.6802		12.4857
				15.5128		15.1105		10.6823		12.4901
				15.5227		15.1228		10.6843		12.4946
				15.5325		15.1351		10.6864		12.499
				15.5424		15.1475		10.6885		12.5034
				15.5524		15.1599		10.6906		12.5079
				15.5624		15.1723		10.6926		12.5123
				15.5724		15.1847		10.6947		12.5168
				15.5823		15.1971		10.6968		12.5212
				15.5923		15.2095		10.6989		12.5257
				15.6023		15.2219		10.701		12.5301
				15.6124		15.2344		10.7031		12.5345
				15.6224		15.247		10.7051		12.539
				15.6326		15.2596		10.7073		12.5434
				15.6427		15.2722		10.7094		12.5479
				15.6529		15.2848		10.7115		12.5523
				15.6631		15.2974		10.7136		12.5567
				15.6733		15.3101		10.7157		12.5612
				15.6835		15.3227		10.7178		12.5657
				15.6938		15.3356		10.7199		12.5701
				15.704		15.3485		10.722		12.5746
				15.7142		15.3616		10.7241		12.579
				15.7245		15.3747		10.7262		12.5835
				15.7347		15.3878		10.7283		12.588
				15.7449		15.4009		10.7304		12.5925
				15.7551		15.414		10.7325		12.597
				15.7654		15.4271		10.7346		12.6014
				15.7757		15.4402		10.7367		12.606
				15.786		15.4534		10.7388		12.6105
				15.7963		15.4666		10.7409		12.615
				15.8067		15.4798		10.743		12.6195
				15.817		15.493		10.7451		12.6241
				15.8273		15.5062		10.7472		12.6286
				15.8377		15.5195		10.7494		12.6331
				15.8481		15.5327		10.7515		12.6377
				15.8585		15.546		10.7536		12.6422
				15.8689		15.5594		10.7557		12.6468
				15.8793		15.5728		10.7578		12.6514
				15.8897		15.5863		10.7599		12.656
				15.9001		15.5998		10.762		12.6606
				15.9105		15.6134		10.7641		12.6651
				15.9209		15.627		10.7662		12.6697
				15.9313		15.6407		10.7683		12.6743
				15.9416		15.6544		10.7705		12.6788
				15.952		15.6681		10.7726		12.6834
				15.9624		15.682		10.7747		12.6881
				15.9728		15.6958		10.7769		12.6927
				15.9833		15.7097		10.779		12.6973
				15.9938		15.7236		10.7811		12.7019
				16.0043		15.7374		10.7833		12.7066
				16.0148		15.7513		10.7854		12.7112
				16.0253		15.7652		10.7875		12.7159
				16.0358		15.779		10.7897		12.7205
				16.0463		15.7928		10.7918		12.7251
				16.0569		15.8067		10.794		12.7298
				16.0674		15.8206		10.7962		12.7344
				16.078		15.8344		10.7984		12.739
				16.0886		15.8484		10.8006		12.7436
				16.0993		15.8624		10.8027		12.7483
				16.1099		15.8764		10.8049		12.753
				16.1206		15.8904		10.8071		12.7576
				16.1313		15.9045		10.8093		12.7623
				16.142		15.9186		10.8115		12.767
				16.1527		15.9328		10.8137		12.7717
				16.1634		15.9469		10.8158		12.7763
				16.1742		15.9611		10.818		12.781
				16.185		15.9753		10.8202		12.7857
				16.1957		15.9894		10.8224		12.7904
				16.2065		16.0037		10.8245		12.7951
				16.2172		16.018		10.8267		12.7998
				16.2279		16.0323		10.8289		12.8045
				16.2386		16.0467		10.8311		12.8092
				16.2494		16.061		10.8332		12.814
				16.2602		16.0755		10.8354		12.8187
				16.271		16.09		10.8376		12.8234
				16.2819		16.1045		10.8397		12.8282
				16.2927		16.1189		10.8419		12.8329
				16.3036		16.1335		10.8441		12.8377
				16.3145		16.1481		10.8463		12.8424
				16.3253		16.1627		10.8485		12.8472
				16.3362		16.1773		10.8506		12.852
				16.3472		16.192		10.8528		12.8568
				16.3582		16.2067		10.855		12.8615
				16.3691		16.2214		10.8572		12.8663
				16.3801		16.236		10.8594		12.8711
				16.3911		16.2507		10.8615		12.8758
				16.402		16.2654		10.8637		12.8806
				16.413		16.2801		10.8659		12.8853
				16.424		16.2948		10.8681		12.8901
				16.435		16.3095		10.8703		12.8949
				16.4459		16.3242		10.8725		12.8996
				16.457		16.3389		10.8747		12.9044
				16.4679		16.3537		10.8768		12.9091
				16.479		16.3686		10.879		12.9139
				16.49		16.3834		10.8813		12.9187
				16.501		16.3982		10.8835		12.9235
				16.5121		16.4131		10.8857		12.9284
				16.5232		16.4281		10.8879		12.9332
				16.5342		16.443		10.8902		12.938
				16.5453		16.4579		10.8924		12.9428
				16.5563		16.4728		10.8946		12.9476
				16.5674		16.4877		10.8969		12.9524
				16.5784		16.5026		10.8991		12.9573
				16.5894		16.5175		10.9014		12.9621
				16.6005		16.5326		10.9036		12.9669
				16.6116		16.5476		10.9059		12.9717
				16.6228		16.5626		10.9081		12.9765
				16.6339		16.5777		10.9103		12.9814
				16.6451		16.5928		10.9126		12.9862
				16.6563		16.6079		10.9148		12.991
				16.6675		16.623		10.9171		12.9958
				16.6787		16.6381		10.9193		13.0006
				16.69		16.6532		10.9216		13.0055
				16.7014		16.6684		10.9238		13.0103
				16.7127		16.6836		10.9261		13.0152
				16.7241		16.6988		10.9283		13.02
				16.7354		16.714		10.9306		13.0249
				16.7467		16.7293		10.9328		13.0298
				16.7581		16.7446		10.935		13.0346
				16.7694		16.7599		10.9373		13.0395
				16.7808		16.7752		10.9395		13.0444
				16.7921		16.7906		10.9418		13.0493
				16.8036		16.8059		10.944		13.0541
				16.8151		16.8212		10.9462		13.059
				16.8266		16.8365		10.9485		13.0639
				16.8381		16.8519		10.9508		13.0688
				16.8497		16.8674		10.953		13.0737
				16.8612		16.8829		10.9553		13.0786
				16.8727		16.8984		10.9575		13.0834
				16.8843		16.914		10.9598		13.0883
				16.8959		16.9295		10.962		13.0932
				16.9075		16.945		10.9643		13.0981
				16.9192		16.9605		10.9665		13.103
				16.9309		16.976		10.9688		13.1078
				16.9427		16.9916		10.9711		13.1127
				16.9544		17.0072		10.9733		13.1176
				16.9661		17.0228		10.9755		13.1226
				16.9779		17.0384		10.9778		13.1275
				16.9897		17.054		10.98		13.1325
				17.0015		17.0696		10.9823		13.1375
				17.0133		17.0853		10.9846		13.1424
				17.0252		17.101		10.9868		13.1474
				17.037		17.1167		10.9891		13.1524
				17.0488		17.1324		10.9913		13.1573
				17.0606		17.148		10.9936		13.1623
				17.0725		17.1638		10.9958		13.1673
				17.0843		17.1796		10.9981		13.1723
				17.0961		17.1953		11.0004		13.1773
				17.1081		17.2112		11.0026		13.1823
				17.12		17.227		11.0049		13.1873
				17.132		17.2429		11.0072		13.1923
				17.1439		17.2589		11.0094		13.1972
				17.1559		17.2748		11.0117		13.2022
				17.1679		17.291		11.0139		13.2072
				17.1798		17.3071		11.0162		13.2122
				17.1917		17.3232		11.0184		13.2172
				17.2037		17.3394		11.0207		13.2223
				17.2157		17.3555		11.0229		13.2273
				17.2278		17.3717		11.0252		13.2323
				17.2398		17.3878		11.0274		13.2373
				17.2519		17.404		11.0296		13.2423
				17.2641		17.4202		11.0319		13.2474
				17.2762		17.4365		11.0341		13.2524
				17.2884		17.4529		11.0364		13.2575
				17.3006		17.4693		11.0386		13.2625
				17.3127		17.4856		11.0408		13.2676
				17.3249		17.502		11.0431		13.2726
				17.3371		17.5184		11.0453		13.2777
				17.3492		17.5348		11.0475		13.2827
				17.3614		17.5513		11.0498		13.2878
				17.3737		17.5678		11.052		13.2929
				17.3861		17.5843		11.0542		13.298
				17.3985		17.6009		11.0564		13.3031
				17.4109		17.6176		11.0587		13.3082
				17.4233		17.6343		11.0609		13.3133
				17.4358		17.6509		11.0631		13.3185
				17.4482		17.6676		11.0654		13.3236
				17.4607		17.6843		11.0676		13.3288
				17.4731		17.7012		11.0698		13.3339
				17.4857		17.7181		11.072		13.339
				17.4982		17.7351		11.0743		13.3442
				17.5108		17.752		11.0765		13.3494
				17.5233		17.7691		11.0787		13.3545
				17.5359		17.7861		11.0809		13.3597
				17.5485		17.8033		11.0832		13.3649
				17.5611		17.8205		11.0854		13.37
				17.5738		17.8377		11.0876		13.3752
				17.5865		17.8549		11.0898		13.3803
				17.5992		17.8722		11.092		13.3855
				17.612		17.8894		11.0943		13.3907
				17.6249		17.9066		11.0965		13.3958
				17.6379		17.924		11.0987		13.401
				17.6508		17.9416		11.1009		13.4061
				17.6638		17.9594		11.1031		13.4113
				17.6767		17.9772		11.1053		13.4165
				17.6897		17.995		11.1075		13.4216
				17.7026		18.0128		11.1097		13.4268
				17.7156		18.0306		11.1119		13.432
				17.7286		18.0484		11.1142		13.4372
				17.7416		18.0662		11.1164		13.4425
				17.7546		18.0841		11.1186		13.4477
				17.7678		18.1019		11.1208		13.4529
				17.7811		18.1197		11.123		13.4581
				17.7944		18.1377		11.1252		13.4633
				17.8078		18.1556		11.1274		13.4685
				17.8211		18.1735		11.1296		13.4738
				17.8344		18.1916		11.1319		13.479
				17.8478		18.2095		11.1341		13.4842
				17.8612		18.2275		11.1363		13.4894
				17.8747		18.2455		11.1385		13.4946
				17.8881		18.2636		11.1407		13.4999
				17.9016		18.2816		11.1429		13.5052
				17.9151		18.2997		11.1451		13.5104
				17.9287		18.3178		11.1474		13.5157
				17.9422		18.336		11.1496		13.521
				17.9557		18.3542		11.1518		13.5263
				17.9693		18.3725		11.154		13.5316
				17.9829		18.3907		11.1562		13.5369
				17.9965		18.409		11.1584		13.5422
				18.0101		18.4273		11.1606		13.5475
				18.0237		18.4456		11.1629		13.5528
				18.0374		18.464		11.1651		13.5581
				18.051		18.4824		11.1673		13.5634
				18.0647		18.501		11.1695		13.5687
				18.0784		18.5197		11.1717		13.5741
				18.0921		18.5384		11.1739		13.5794
				18.1058		18.5571		11.1761		13.5847
				18.1196		18.5758		11.1784		13.59
				18.1334		18.5946		11.1806		13.5954
				18.1472		18.6133		11.1828		13.6007
				18.1609		18.6321		11.185		13.606
				18.1748		18.6509		11.1872		13.6114
				18.1886		18.6697		11.1894		13.6167
				18.2024		18.6885		11.1916		13.6221
				18.2164		18.7078		11.1938		13.6274
				18.2303		18.7271		11.196		13.6328
				18.2442		18.7468		11.1983		13.6382
				18.2583		18.7664		11.2005		13.6436
				18.2724		18.786		11.2028		13.649
				18.2865		18.8057		11.205		13.6545
				18.3008		18.8254		11.2072		13.6599
				18.315		18.8452		11.2095		13.6653
				18.3293		18.8651		11.2118		13.6708
				18.3435		18.885		11.214		13.6762
				18.3578		18.905		11.2162		13.6817
				18.3721		18.925		11.2185		13.6872
				18.3863		18.945		11.2207		13.6927
				18.4006		18.965		11.223		13.6982
				18.4148		18.985		11.2253		13.7037
				18.4291		19.0051		11.2275		13.7092
				18.4435		19.0253		11.2298		13.7147
				18.4578		19.0455		11.232		13.7201
				18.4722		19.0656		11.2343		13.7256
				18.4867		19.0857		11.2365		13.7311
				18.5014		19.106		11.2388		13.7366
				18.516		19.1262		11.241		13.7421
				18.5307		19.1465		11.2433		13.7476
				18.5453		19.1667		11.2456		13.7531
				18.56		19.1871		11.2479		13.7586
				18.5747		19.2075		11.2502		13.7642
				18.5895		19.228		11.2525		13.7697
				18.6044		19.2485		11.2547		13.7753
				18.6193		19.2689		11.257		13.7809
				18.6343		19.2895		11.2593		13.7865
				18.6494		19.31		11.2616		13.792
				18.6646		19.3306		11.2639		13.7976
				18.6799		19.3513		11.2662		13.8033
				18.6952		19.3719		11.2685		13.8089
				18.7106		19.3926		11.2707		13.8145
				18.7261		19.4132		11.273		13.8201
				18.7417		19.4339		11.2753		13.8257
				18.7573		19.455		11.2776		13.8313
				18.7731		19.476		11.2799		13.837
				18.7888		19.4971		11.2822		13.8427
				18.8046		19.5183		11.2845		13.8483
				18.8204		19.5396		11.2868		13.854
				18.8362		19.5609		11.2891		13.8597
				18.852		19.5822		11.2914		13.8653
				18.8679		19.6037		11.2937		13.871
				18.8838		19.6253		11.296		13.8767
				18.8998		19.6473		11.2983		13.8824
				18.9158		19.6695		11.3006		13.8881
				18.9318		19.6916		11.303		13.8938
				18.9478		19.7138		11.3053		13.8995
				18.9641		19.7361		11.3076		13.9052
				18.9804		19.7584		11.3099		13.9109
				18.9967		19.7807		11.3122		13.9166
				19.0129		19.8032		11.3145		13.9223
				19.0292		19.8257		11.3169		13.928
				19.0455		19.8484		11.3192		13.9338
				19.0618		19.8711		11.3215		13.9396
				19.0781		19.8938		11.3239		13.9454
				19.0945		19.9165		11.3262		13.9512
				19.111		19.9392		11.3285		13.957
				19.1274		19.9618		11.3308		13.9628
				19.1439		19.9846		11.3332		13.9686
				19.1604		20.0073		11.3355		13.9744
				19.1772		20.0304		11.3378		13.9803
				19.1941		20.0536		11.3401		13.9861
				19.2111		20.0768		11.3424		13.9919
				19.228		20.1		11.3447		13.9978
				19.2449		20.1233		11.3471		14.0036
				19.2618		20.1466		11.3494		14.0095
				19.2788		20.1701		11.3517		14.0153
				19.2958		20.1935		11.3541		14.0212
				19.3129		20.2171		11.3564		14.0271
				19.3305		20.2408		11.3587		14.033
				19.348		20.2646		11.361		14.0389
				19.3656		20.2886		11.3634		14.0448
				19.3832		20.3126		11.3657		14.0507
				19.401		20.3366		11.368		14.0566
				19.4187		20.3606		11.3703		14.0625
				19.4365		20.3845		11.3727		14.0684
				19.4544		20.4085		11.375		14.0743
				19.4724		20.4327		11.3773		14.0803
				19.4904		20.457		11.3797		14.0862
				19.5085		20.4813		11.382		14.0922
				19.5267		20.5056		11.3843		14.0981
				19.5451		20.5302		11.3867		14.104
				19.5637		20.5549		11.389		14.11
				19.5824		20.58		11.3914		14.116
				19.6011		20.6051		11.3937		14.1219
				19.6198		20.6303		11.396		14.1279
				19.6386		20.6554		11.3984		14.1339
				19.6575		20.6807		11.4007		14.1398
				19.6765		20.706		11.403		14.1458
				19.6957		20.7313		11.4054		14.1518
				19.7149		20.7566		11.4077		14.1577
				19.7343		20.782		11.41		14.1637
				19.7536		20.8075		11.4124		14.1697
				19.7731		20.833		11.4147		14.1756
				19.7927		20.8586		11.417		14.1816
				19.8123		20.8841		11.4194		14.1876
				19.832		20.9097		11.4217		14.1935
				19.8518		20.9352		11.424		14.1996
				19.8715		20.9608		11.4264		14.2056
				19.8913		20.9863		11.4287		14.2116
				19.9111		21.0121		11.4311		14.2176
				19.9309		21.0378		11.4334		14.2237
				19.9509		21.0636		11.4357		14.2298
				19.9709		21.0894		11.4381		14.2358
				19.9908		21.1152		11.4404		14.2419
				20.0108		21.141		11.4427		14.2479
				20.0308		21.1669		11.4451		14.254
				20.0511		21.1929		11.4474		14.26
				20.0715		21.2189		11.4498		14.2661
				20.0919		21.2449		11.4521		14.2722
				20.1125		21.2709		11.4545		14.2783
				20.133		21.2972		11.4568		14.2843
				20.1538		21.3234		11.4592		14.2904
				20.1747		21.3497		11.4615		14.2965
				20.1958		21.376		11.4639		14.3025
				20.217		21.4025		11.4662		14.3086
				20.2386		21.429		11.4686		14.3146
				20.2604		21.4555		11.4709		14.3207
				20.2822		21.4821		11.4733		14.3268
				20.3043		21.509		11.4757		14.3328
				20.3263		21.536		11.478		14.3389
				20.3486		21.5629		11.4804		14.3449
				20.3711		21.5899		11.4827		14.351
				20.3938		21.6169		11.4851		14.357
				20.4168		21.6441		11.4874		14.3631
				20.4401		21.6713		11.4898		14.3691
				20.4635		21.6986		11.4921		14.3752
				20.487		21.7259		11.4945		14.3812
				20.5109		21.7533		11.4968		14.3872
				20.5349		21.781		11.4992		14.3933
				20.5589		21.8087		11.5015		14.3994
				20.5828		21.8365		11.5039		14.4055
				20.6069		21.8644		11.5063		14.4117
				20.631		21.8923		11.5086		14.4178
				20.6552		21.9203		11.511		14.424
				20.6793		21.9485		11.5133		14.4301
				20.7036		21.9767		11.5156		14.4363
				20.7281		22.0049		11.518		14.4424
				20.7526		22.0333		11.5204		14.4486
				20.7772		22.062		11.5227		14.4548
				20.8017		22.0907		11.5251		14.4609
				20.8263		22.1194		11.5274		14.4671
				20.8509		22.1483		11.5298		14.4732
				20.8755		22.1772		11.5321		14.4794
				20.9003		22.2067		11.5345		14.4856
				20.9253		22.2363		11.5369		14.4918
				20.9503		22.2664		11.5393		14.498
				20.9754		22.2966		11.5416		14.5042
				21.0006		22.3269		11.544		14.5104
				21.0258		22.3571		11.5464		14.5165
				21.0511		22.3876		11.5487		14.5227
				21.0764		22.4185		11.5511		14.5289
				21.1021		22.4494		11.5535		14.5351
				21.1281		22.4807		11.5558		14.5413
				21.1543		22.5125		11.5582		14.5475
				21.1804		22.5443		11.5606		14.5537
				21.2067		22.5764		11.5629		14.5599
				21.2331		22.6084		11.5653		14.5662
				21.2596		22.6409		11.5677		14.5724
				21.2866		22.6736		11.57		14.5786
				21.3138		22.7065		11.5724		14.5849
				21.341		22.7397		11.5748		14.5911
				21.3682		22.7733		11.5772		14.5974
				21.3954		22.807		11.5795		14.6036
				21.4227		22.841		11.5819		14.6098
				21.4501		22.8753		11.5843		14.6161
				21.4775		22.9097		11.5867		14.6223
				21.5049		22.9442		11.589		14.6286
				21.5324		22.9786		11.5914		14.6348
				21.5601		23.0132		11.5938		14.641
				21.5878		23.0479		11.5961		14.6473
				21.6159		23.0826		11.5985		14.6536
				21.6447		23.1175		11.6009		14.6598
				21.6735		23.1528		11.6032		14.6661
				21.7023		23.1882		11.6056		14.6723
				21.7313		23.2237		11.608		14.6786
				21.7603		23.2592		11.6103		14.6848
				21.7893		23.2947		11.6127		14.6911
				21.8183		23.3301		11.6151		14.6974
				21.8481		23.3655		11.6174		14.7037
				21.8789		23.401		11.6198		14.7101
				21.91		23.4367		11.6222		14.7164
				21.9412		23.4726		11.6245		14.7228
				21.9727				11.6269		14.7291
				22.0042				11.6293		14.7355
				22.0357				11.6316		14.7419
				22.0672				11.634		14.7483
				22.099				11.6364		14.7547
				22.1309				11.6388		14.7611
				22.163				11.6411		14.7675
				22.1951				11.6435		14.7739
				22.2279				11.6459		14.7802
				22.2611				11.6483		14.7867
				22.2945				11.6507		14.7931
				22.328				11.6531		14.7995
				22.3615				11.6555		14.8059
				22.3952				11.6579		14.8123
				22.4293				11.6603		14.8187
				22.4635				11.6627		14.825
				22.4976				11.6651		14.8315
				22.5318				11.6675		14.8379
				22.566				11.67		14.8443
				22.6004				11.6724		14.8508
				22.6349				11.6748		14.8573
				22.6694				11.6772		14.8639
				22.7044				11.6796		14.8704
				22.7403				11.682		14.877
				22.7763				11.6845		14.8835
				22.8126				11.6869		14.8901
				22.849				11.6893		14.8967
								11.6917		14.9032
								11.6941		14.9098
								11.6965		14.9165
								11.6989		14.9231
								11.7014		14.9298
								11.7038		14.9365
								11.7062		14.9431
								11.7086		14.9498
								11.7111		14.9565
								11.7135		14.9632
								11.7159		14.9698
								11.7183		14.9765
								11.7208		14.9832
								11.7232		14.9899
								11.7256		14.9966
								11.7281		15.0033
								11.7305		15.0099
								11.7329		15.0167
								11.7354		15.0234
								11.7378		15.0302
								11.7403		15.0369
								11.7427		15.0437
								11.7452		15.0504
								11.7476		15.0572
								11.7501		15.064
								11.7525		15.0707
								11.755		15.0775
								11.7575		15.0843
								11.7599		15.0911
								11.7624		15.0979
								11.7648		15.1048
								11.7673		15.1116
								11.7698		15.1185
								11.7722		15.1254
								11.7747		15.1323
								11.7771		15.1392
								11.7796		15.1461
								11.782		15.153
								11.7845		15.1599
								11.787		15.1668
								11.7894		15.1737
								11.7919		15.1806
								11.7944		15.1875
								11.7968		15.1944
								11.7993		15.2013
								11.8018		15.2082
								11.8042		15.2152
								11.8067		15.2221
								11.8092		15.229
								11.8116		15.236
								11.8141		15.2429
								11.8166		15.2499
								11.8191		15.2568
								11.8216		15.2637
								11.8241		15.2706
								11.8266		15.2776
								11.8291		15.2846
								11.8315		15.2917
								11.834		15.2987
								11.8365		15.3058
								11.839		15.3128
								11.8415		15.3199
								11.844		15.327
								11.8465		15.3341
								11.849		15.3412
								11.8515		15.3483
								11.8539		15.3554
								11.8564		15.3625
								11.8589		15.3695
								11.8614		15.3766
								11.8639		15.3837
								11.8664		15.3909
								11.8689		15.398
								11.8714		15.4051
								11.8739		15.4122
								11.8764		15.4194
								11.8789		15.4265
								11.8814		15.4336
								11.8839		15.4408
								11.8865		15.4479
								11.889		15.4551
								11.8915		15.4622
								11.894		15.4694
								11.8965		15.4766
								11.899		15.4838
								11.9015		15.491
								11.904		15.4982
								11.9065		15.5055
								11.909		15.5127
								11.9115		15.5199
								11.914		15.5272
								11.9165		15.5344
								11.919		15.5417
								11.9215		15.549
								11.924		15.5564
								11.9266		15.5637
								11.9291		15.5711
								11.9316		15.5784
								11.9341		15.5858
								11.9366		15.5932
								11.9392		15.6005
								11.9417		15.6079
								11.9442		15.6153
								11.9467		15.6227
								11.9493		15.6301
								11.9518		15.6375
								11.9543		15.6449
								11.9568		15.6523
								11.9594		15.6599
								11.9619		15.6674
								11.9644		15.6749
								11.967		15.6825
								11.9695		15.69
								11.972		15.6976
								11.9746		15.7052
								11.9771		15.7128
								11.9797		15.7204
								11.9822		15.7281
								11.9847		15.7357
								11.9873		15.7433
								11.9898		15.751
								11.9923		15.7587
								11.9949		15.7664
								11.9974		15.7741
								11.9999		15.7819
								12.0024		15.7896
								12.005		15.7974
								12.0075		15.8053
								12.01		15.8131
								12.0126		15.821
								12.0151		15.8289
								12.0176		15.8368
								12.0201		15.8447
								12.0227		15.8526
								12.0252		15.8605
								12.0277		15.8684
								12.0303		15.8763
								12.0328		15.8843
								12.0353		15.8923
								12.0379		15.9003
								12.0404		15.9084
								12.0429		15.9164
								12.0455		15.9245
								12.048		15.9326
								12.0506		15.9407
								12.0531		15.9488
								12.0557		15.957
								12.0582		15.9651
								12.0607		15.9733
								12.0633		15.9815
								12.0658		15.9897
								12.0684		15.9979
								12.0709		16.0062
								12.0735		16.0144
								12.076		16.0227
								12.0785		16.0309
								12.0811		16.0392
								12.0836		16.0475
								12.0862		16.0557
								12.0887		16.064
								12.0913		16.0723
								12.0938		16.0806
								12.0964		16.089
								12.0989		16.0974
								12.1015		16.1057
								12.104		16.1141
								12.1066		16.1225
								12.1091		16.1309
								12.1117		16.1393
								12.1142		16.1477
								12.1168		16.1561
								12.1193		16.1645
								12.1219		16.1731
								12.1244		16.1816
								12.127		16.1902
								12.1295		16.1988
								12.1321		16.2073
								12.1346		16.2159
								12.1372		16.2245
								12.1397		16.2331
								12.1423		16.2417
								12.1448		16.2503
								12.1474		16.2589
								12.15		16.2675
								12.1525		16.2761
								12.1551		16.2848
								12.1577		16.2936
								12.1603		16.3023
								12.1629		16.3111
								12.1654		16.3199
								12.168		16.3286
								12.1706		16.3374
								12.1732		16.3462
								12.1758		16.355
								12.1784		16.3639
								12.181		16.3727
								12.1836		16.3817
								12.1862		16.3907
								12.1887		16.3998
								12.1913		16.4089
								12.1939		16.418
								12.1965		16.4271
								12.1991		16.4363
								12.2017		16.4455
								12.2043		16.4548
								12.2069		16.4641
								12.2095		16.4735
								12.2121		16.4829
								12.2147		16.4923
								12.2173		16.5017
								12.2199		16.5111
								12.2225		16.5206
								12.2251		16.53
								12.2277		16.5394
								12.2303		16.549
								12.2329		16.5585
								12.2355		16.5681
								12.2381		16.5777
								12.2408		16.5874
								12.2434		16.5971
								12.246		16.6068
								12.2486		16.6166
								12.2512		16.6264
								12.2538		16.6362
								12.2564		16.6462
								12.259		16.6561
								12.2616		16.666
								12.2643		16.6759
								12.2669		16.6859
								12.2695		16.6958
								12.2721		16.7058
								12.2747		16.7158
								12.2774		16.7258
								12.28		16.7358
								12.2826		16.7459
								12.2853		16.756
								12.2879		16.7662
								12.2905		16.7763
								12.2931		16.7865
								12.2958		16.7968
								12.2984		16.807
								12.301		16.8173
								12.3037		16.8276
								12.3063		16.8379
								12.3089		16.8483
								12.3116		16.8587
								12.3142		16.8692
								12.3169		16.8797
								12.3195		16.8903
								12.3222		16.9009
								12.3248		16.9115
								12.3274		16.9223
								12.3301		16.9331
								12.3327		16.944
								12.3354		16.9549
								12.338		16.9658
								12.3407		16.9767
								12.3433		16.9878
								12.3459		16.9988
								12.3486		17.01
								12.3512		17.0213
								12.3539		17.0326
								12.3565		17.0439
								12.3591		17.0554
								12.3618		17.0668
								12.3644		17.0783
								12.367		17.0897
								12.3696		17.1012
								12.3723		17.1126
								12.3749		17.1241
								12.3775		17.1357
								12.3802		17.1472
								12.3828		17.1588
								12.3855		17.1704
								12.3881		17.182
								12.3908		17.1937
								12.3934		17.2054
								12.3961		17.2171
								12.3988		17.2288
								12.4014		17.2406
								12.4041		17.2524
								12.4067		17.2641
								12.4094		17.2759
								12.412		17.2878
								12.4147		17.2996
								12.4173		17.3115
								12.4199		17.3235
								12.4226		17.3355
								12.4252		17.3475
								12.4279		17.3596
								12.4305		17.3716
								12.4331		17.3837
								12.4358		17.3958
								12.4384		17.4079
								12.4411		17.4201
								12.4437		17.4323
								12.4464		17.4446
								12.449		17.457
								12.4517		17.4695
								12.4543		17.4819
								12.457		17.4945
								12.4596		17.5071
								12.4623		17.52
								12.465		17.5329
								12.4676		17.5459
								12.4703		17.5589
								12.4729		17.5719
								12.4756		17.585
								12.4782		17.5981
								12.4809		17.6113
								12.4836		17.6245
								12.4862		17.6379
								12.4889		17.6513
								12.4915		17.6647
								12.4942		17.6782
								12.4969		17.6918
								12.4995		17.7054
								12.5022		17.719
								12.5049		17.7326
								12.5076		17.7464
								12.5103		17.7602
								12.513		17.7741
								12.5156		17.7882
								12.5183		17.8023
								12.521		17.8165
								12.5237		17.831
								12.5264		17.8455
								12.5291		17.8601
								12.5318		17.8748
								12.5345		17.8896
								12.5371		17.9047
[truncated: 2,295 more rows]
