# Supplementary material for: Maternal separation modifies spontaneous synaptic activity in the infralimbic cortex of stress-resilient male rats
Source: PLoS One. 2023 Nov 9;18(11):e0294151. doi: 10.1371/journal.pone.0294151 (PMC10635473; doi:10.1371/journal.pone.0294151)
Supplement: S2 Data — (XLSX) [file pone.0294151.s008.xlsx]

## Sheet: S1 fig
BODY WEIGHT						ADRENAL WEIGHT
Group	Id	Age	Body weight (g)	Arithmetic weight		Group	Id	Age	Adrenal weight (g)
Ctrl	1	PN16	33.71	1		Ctrl	1	PN16	0.29665
Ctrl	2	PN16	36	1		Ctrl	2	PN16	0.27222
Ctrl	3	PN16	36.84	1		Ctrl	3	PN16	0.13572
Ctrl	4	PN16	26	1		Ctrl	4	PN16	0.17692
Ctrl	5	PN16	36.76	1		Ctrl	5	PN16	0.16866
Ctrl	6	PN16	33.19	1		Ctrl	6	PN16	0.24706
Ctrl	7	PN16	36.88	1		Ctrl	7	PN16	0.2359
Ctrl	8	PN16	39.45	1		Ctrl	8	PN16	0.223067
Ctrl	9	PN16	31.79	1		Ctrl	9	PN16	0.12268
Ctrl	10	PN16	34.33	1		Ctrl	10	PN16	0.14565
Ctrl	11	PN16	31.9	1		Ctrl	11	PN16	0.14734
Ctrl	12	PN16	34.95	1		Ctrl	12	PN16	0.2432
Ctrl	13	PN16	32.16	1		Ctrl	13	PN16	0.17724
Ctrl	14	PN16	35.75	1		Ctrl	1	PN32	0.18574
Ctrl	1	PN22	54.2125	4		Ctrl	2	PN32	0.15602
Ctrl	2	PN22	61.23	2		Ctrl	3	PN32	0.14818
Ctrl	3	PN22	52.79	4		Ctrl	4	PN32	0.15336
Ctrl	4	PN22	51.75	2		Ctrl	5	PN32	0.14724
Ctrl	5	PN22	49.605	4		Ctrl	6	PN32	0.18027
Ctrl	6	PN22	51.9833	3		Ctrl	7	PN32	0.17959
Ctrl	7	PN22	44.075	4		Ctrl	8	PN32	0.15029
Ctrl	8	PN22	49.0267	3		Ctrl	9	PN32	0.19155
Ctrl	9	PN22	45.2667	3		Ctrl	10	PN32	0.15609
Ctrl	10	PN22	47.87	4		Ctrl	11	PN32	0.12381
Ctrl	11	PN22	60.465	4		Ctrl	12	PN32	0.14782
Ctrl	12	PN22	55.515	2		Ctrl	1	PN62	0.14881
Ctrl	13	PN22	56.452	5		Ctrl	2	PN62	0.1025
Ctrl	14	PN22	52.7125	4		Ctrl	3	PN62	0.10904
Ctrl	15	PN22	51.18	4		Ctrl	4	PN62	0.12997
Ctrl	16	PN22	55.88	3		Ctrl	5	PN62	0.1316
Ctrl	17	PN22	46.088	5		Ctrl	6	PN62	0.12569
Ctrl	18	PN22	52.7833	3		Ctrl	7	PN62	0.13539
Ctrl	19	PN22	51.1267	3		Ctrl	8	PN62	0.11787
Ctrl	20	PN22	55.64	3		Ctrl	9	PN62	0.14224
Ctrl	21	PN22	60.2375	4		Ctrl	10	PN62	0.15204
Ctrl	22	PN22	47.2133	3		Ctrl	11	PN62	0.134085
Ctrl	23	PN22	49.2833	3		MS	1	PN16	0.227273
Ctrl	24	PN22	46.1867	3		MS	2	PN16	0.255732
Ctrl	1	PN32	96.2	1		MS	3	PN16	0.281572
Ctrl	2	PN32	100.79	1		MS	4	PN16	0.161125
Ctrl	3	PN32	96.91	1		MS	5	PN16	0.1858
Ctrl	4	PN32	107.68	1		MS	6	PN16	0.17361
Ctrl	5	PN32	112.7	1		MS	7	PN16	0.1364
Ctrl	6	PN32	122.59	1		MS	8	PN16	0.23331
Ctrl	7	PN32	118.85	1		MS	9	PN16	0.16284
Ctrl	8	PN32	98.74	1		MS	10	PN16	0.11728
Ctrl	9	PN32	110.81	1		MS	11	PN16	0.13855
Ctrl	10	PN32	106.46	1		MS	12	PN16	0.17405
Ctrl	11	PN32	78.83	1		MS	13	PN16	0.113305
Ctrl	12	PN32	107.63	1		MS	1	PN32	0.25425
Ctrl	13	PN32	107.42	1		MS	3	PN32	0.24666
Ctrl	14	PN32	123.8	1		MS	4	PN32	0.21646
Ctrl	1	PN60	271.635	2		MS	5	PN32	0.14088
Ctrl	2	PN60	273.435	2		MS	6	PN32	0.17182
Ctrl	3	PN60	283	2		MS	7	PN32	0.17514
Ctrl	4	PN60	295.5	2		MS	8	PN32	0.14054
Ctrl	5	PN60	312.5	2		MS	9	PN32	0.1699
Ctrl	6	PN60	280	1		MS	10	PN32	0.16073
Ctrl	7	PN60	295	1		MS	11	PN32	0.20599
Ctrl	8	PN60	250	1		MS	12	PN32	0.15001
Ctrl	9	PN60	292	2		MS	13	PN32	0.13649
Ctrl	10	PN60	300.5	2		MS	14	PN32	0.10652
Ctrl	11	PN60	295	1		MS	15	PN32	0.12688
Ctrl	12	PN60	282	1		MS	1	PN62	0.128509
Ctrl	13	PN60	297.2	1		MS	2	PN62	0.137361
Ctrl	14	PN60	305	2		MS	3	PN62	0.12352
Ctrl	15	PN60	295.5	2		MS	4	PN62	0.130028
Ctrl	16	PN60	311	2		MS	5	PN62	0.122231
Ctrl	17	PN60	299.333	3		MS	6	PN62	0.138456
MS	1	PN16	29.07	1		MS	7	PN62	0.14126
MS	2	PN16	34.02	1		MS	8	PN62	0.125979
MS	3	PN16	35.87	1
MS	4	PN16	39.1	1
MS	5	PN16	36.06	1
MS	6	PN16	28.8	1
MS	7	PN16	25.66	1
MS	8	PN16	24.86	1
MS	9	PN16	30.09	1
MS	10	PN16	28.99	1
MS	11	PN16	32.48	1
MS	12	PN16	31.6	1
MS	13	PN16	36.2	1
MS	14	PN16	35.4	1
MS	1	PN22	46.87	4
MS	2	PN22	56.605	2
MS	3	PN22	51.345	4
MS	4	PN22	54.8325	4
MS	5	PN22	45.1467	3
MS	6	PN22	49.18	4
MS	7	PN22	35.25	4
MS	8	PN22	56.0675	4
MS	9	PN22	44.745	4
MS	10	PN22	50.9325	4
MS	11	PN22	40.34	3
MS	12	PN22	55.6833	3
MS	13	PN22	57.5333	3
MS	14	PN22	55.4333	3
MS	15	PN22	65.13	3
MS	16	PN22	41.2525	4
MS	17	PN22	35.19	3
MS	18	PN22	36.552	5
MS	19	PN22	42.74	1
MS	20	PN22	47.965	4
MS	21	PN22	43.2667	3
MS	22	PN22	52.68	1
MS	1	PN32	104.23	1
MS	2	PN32	112.87	1
MS	3	PN32	104.19	1
MS	4	PN32	72.53	1
MS	5	PN32	84.47	1
MS	6	PN32	118.73	1
MS	7	PN32	112.48	1
MS	8	PN32	134.48	1
MS	9	PN32	100.65	1
MS	10	PN32	94.57	1
MS	11	PN32	78.16	1
MS	12	PN32	96.66	1
MS	13	PN32	107.7	1
MS	14	PN32	102.33	1
MS	15	PN32	110.34	1
MS	1	PN60	302.5	2
MS	2	PN60	287	2
MS	3	PN60	310.5	2
MS	4	PN60	264	2
MS	5	PN60	285.08	1
MS	6	PN60	304	1
MS	7	PN60	288.5	2
MS	8	PN60	285	2
MS	9	PN60	288.8	2
MS	10	PN60	326.5	2
MS	11	PN60	284	3
MS	12	PN60	250.657	3
MS	13	PN60	310	2
MS	14	PN60	267	2
MS	15	PN60	290.5	2

## Sheet: S2 fig
TOTAL DISTANCE TRAVELED
Control group				MS group
ID	Age	Score		ID	Age	Score
1	Juvenile	2382.08		1	Juvenile	1158.55
2	Juvenile	1489.82		2	Juvenile	1237.52
3	Juvenile	1841.54		3	Juvenile	1577.82
4	Juvenile	1801.06		4	Juvenile	1618.41
5	Juvenile	1108.72		5	Juvenile	1817.54
6	Juvenile	1093.18		6	Juvenile	2500.94
7	Juvenile	1476.8		7	Juvenile	2237.74
8	Juvenile	1584.7		8	Juvenile	2371.8
9	Juvenile	3032.99		9	Juvenile	3058.61
10	Juvenile	2673.41		10	Juvenile	2736.27
11	Juvenile	2080.22		11	Juvenile	1954.75
12	Juvenile	1551.15		12	Juvenile	2204.43
13	Juvenile	2280.62		13	Juvenile	1384.13
14	Juvenile	1549.24		14	Juvenile	1261.87
15	Juvenile	1409.9		15	Juvenile	1678.48
				16	Juvenile	1469.93
1	Adult	1990.9		1	Adult	4142.03
2	Adult	2608.07		2	Adult	3266.77
3	Adult	2490.56		3	Adult	2593.83
4	Adult	3683.41		4	Adult	3126.41
5	Adult	2268.27		5	Adult	3290.51
6	Adult	2383.6		6	Adult	4318.86
7	Adult	3955.29		7	Adult	2206.11
8	Adult	2586.13		8	Adult	3574.2
9	Adult	2399.83		9	Adult	3146.03
10	Adult	3432.32		10	Adult	2329.63
11	Adult	3719.07		11	Adult	2888.71
12	Adult	2471.7		12	Adult	2749.44
13	Adult	2798.2		13	Adult	1981.08
14	Adult	2534.99
15	Adult	3446.35

## Sheet: S3 fig
TOTAL LIQUID INTAKE
Control group				MS group
ID	Age	Score		ID	Age	Score
Litter 1				Litter 1
Rat 1	Juvenile	0.0839966		Rat 1	Juvenile	0.153791
Rat 2	Juvenile	0.116026		Rat 2	Juvenile	0.140785
Litter 2				Litter 2
Rat 1	Juvenile	0.0874017		Rat 1	Juvenile	0.060338
Rat 2	Juvenile	0.0934051		Rat 2	Juvenile	0.0821023
Litter 3				Litter 3
Rat 1	Juvenile	0.0874796		Rat 1	Juvenile	0.0239559
Rat 2	Juvenile	0.0994461		Rat 2	Juvenile	0.0697472
Litter 4				Litter 4
Rat 1	Juvenile	0.086019		Rat 1	Juvenile	0.085458
Rat 2	Juvenile	0.0894432		Rat 2	Juvenile	0.0622441
Litter 5				Litter 5
Rat 1	Juvenile	0.125887		Rat 1	Juvenile	0.0878929
Rat 2	Juvenile	0.10703		Rat 2	Juvenile	0.0841221
Litter 6				Rat 3	Juvenile	0.0716444
Rat 1	Juvenile	0.0815722		Litter 6
Rat 2	Juvenile	0.0798031		Rat 1	Juvenile	13.1343
Litter 7				Rat 2	Juvenile	64.1703
Rat 1	Juvenile	0.0586769		Litter 7
Rat 2	Juvenile	0.098012		Rat 1	Juvenile	0.092649
Litter 8				Rat 2	Juvenile	0.103444
Rat 1	Juvenile	0.101908		Litter 8
Rat 2	Juvenile	0.106311		Rat 1	Juvenile	0.146128
Litter 9				Rat 2	Juvenile	0.117801
Rat 1	Juvenile	0.0890319		Litter 9
Rat 2	Juvenile	0.10044		Rat 1	Juvenile	0.140495
Litter 10				Rat 2	Juvenile	0.0505734
Rat 1	Juvenile	0.110345		Litter 10
Rat 2	Juvenile	0.0771429		Rat 1	Juvenile	0.117777
Rat 3	Juvenile	0.0993599		Rat 2	Juvenile	0.138908
Litter 11				Litter 11
Rat 1	Juvenile	0.0959866		Rat 1	Juvenile	0.108637
Rat 2	Juvenile	0.086194		Rat 2	Juvenile	0.122537
Litter 12				Litter 12
Rat 1	Juvenile	0.0731426		Rat 1	Juvenile	0.137248
Rat 2	Juvenile	0.0869508		Rat 2	Juvenile	0.0960214
Litter 13				Litter 13
Rat 1	Juvenile	0.115444		Rat 1	Juvenile	0.0820896
Rat 2	Juvenile	0.102812		Rat 2	Juvenile	0.0868658
Litter 14
Rat 1	Juvenile	0.119387
Rat 2	Juvenile	0.0902984
Litter 1				Litter 1
Rat 1	Adult	0.0405312		Rat 1	Adult	0.0593647
Rat 2	Adult	0.0597834		Rat 2	Adult	0.049579
Litter 2				Litter 2
Rat 1	Adult	0.0358455		Rat 1	Adult	0.0598141
Rat 2	Adult	0.0619015		Rat 2	Adult	0.0539576
Litter 3				Litter 3
Rat 1	Adult	0.0523954		Rat 1	Adult	0.0325185
Litter 4				Litter 4
Rat 1	Adult	0.0493633		Rat 1	Adult	0.0498621
Litter 5				Litter 5
Rat 1	Adult	0.0592776		Rat 1	Adult	0.0596565
Litter 6				Rat 2	Adult	0.0575092
Rat 1	Adult	0.061144		Litter 6
Litter 7				Rat 1	Adult	0.0639332
Rat 1	Adult	0.0658681		Rat 2	Adult	0.0653735
Litter 8				Litter 7
Rat 1	Adult	0.0456		Rat 1	Adult	0.0616524
				Rat 2	Adult	0.0582658

## Sheet: S4 fig
QUANTAL SIZE
Control group					MS group
ID	Age	Means			ID	Age	Means
1	Infant	44.7196			1	Infant	16.3435
2	Infant	13.4747			2	Infant	12.38
3	Infant	14.0381			3	Infant	12.044
4	Infant	12.8559			4	Infant	14.2548
5	Infant	13.104			5	Infant	14.2192
6	Infant	12.8131			6	Infant	11.6933
7	Infant	16.7384			7	Infant	17.4692
1	Adolescent	12.7823			1	Adolescent	29.8164
2	Adolescent	14.0899			2	Adolescent	12.0293
3	Adolescent	19.8517			3	Adolescent	28.388
4	Adolescent	13.202			4	Adolescent	19.2057
5	Adolescent	16.7401			5	Adolescent	11.5892
6	Adolescent	13.543			6	Adolescent	13.4218
7	Adolescent	12.6274			7	Adolescent	12.2733
8	Adolescent	13.2093			8	Adolescent	13.3719
1	Adult	11.6741			1	Adult	11.2492
2	Adult	13.3715			2	Adult	10.1104
3	Adult	17.3164			3	Adult	13.3124
4	Adult	11.0916			4	Adult	13.7369
5	Adult	12.019			5	Adult	14.0168
6	Adult	12.7874			6	Adult	16.4089
7	Adult	12.6256			7	Adult	13.7798
8	Adult	14.3598			8	Adult	11.9308
9	Adult	13.8202			9	Adult	13.6874
10	Adult	13.1398			10	Adult	16.8742

## Sheet: S5 fig
NUMBER OF ACTION POTENTIALS
Control group					MS group						Control group					MS group					Control group					MS group
Pulse	Age	Id	pA		Pulse	Age	Id	pA			Pulse	Age	Id	pA		Pulse	Age	Id	pA		Pulse	Age	Id	pA		Pulse	Age	Id	pA
P0	Infant	1	0		P0	Infant	1	0			P0	Juvenile	1	0		P0	Juvenile	1	0		P0	Adult	1	0		P0	Adult	1	0
P0	Infant	2	0		P0	Infant	2	0			P0	Juvenile	2	0		P0	Juvenile	2	0		P0	Adult	2	0		P0	Adult	2	0
P0	Infant	3	0		P0	Infant	3	0			P0	Juvenile	3	0		P0	Juvenile	3	0		P0	Adult	3	0		P0	Adult	3	0
P0	Infant	4	0		P0	Infant	4	0			P0	Juvenile	4	0		P0	Juvenile	4	0		P0	Adult	4	0		P0	Adult	4	0
P0	Infant	5	0		P0	Infant	5	0			P0	Juvenile	5	0		P0	Juvenile	5	0		P0	Adult	5	0		P0	Adult	5	0
P0	Infant	6	0		P0	Infant	6	0			P0	Juvenile	6	0		P0	Juvenile	6	0		P0	Adult	6	0		P0	Adult	6	0
P0	Infant	7	0		P0	Infant	7	0			P0	Juvenile	7	0		P0	Juvenile	7	0		P0	Adult	7	0		P0	Adult	7	0
P0	Infant	8	0		P0	Infant	8	0			P0	Juvenile	8	0		P0	Juvenile	8	0		P0	Adult	8	0		P0	Adult	8	0
P50	Infant	1	0		P0	Infant	9	0			P0	Juvenile	9	0		P0	Juvenile	9	0		P50	Adult	1	3		P0	Adult	9	0
P50	Infant	2	0		P0	Infant	10	0			P0	Juvenile	10	0		P0	Juvenile	10	0		P50	Adult	2	0		P0	Adult	10	0
P50	Infant	3	0		P50	Infant	1	1			P0	Juvenile	11	0		P0	Juvenile	11	0		P50	Adult	3	0		P0	Adult	11	0
P50	Infant	4	0		P50	Infant	2	1			P0	Juvenile	12	0		P0	Juvenile	12	0		P50	Adult	4	2		P50	Adult	1	1
P50	Infant	5	0		P50	Infant	3	0			P50	Juvenile	1	0		P0	Juvenile	13	0		P50	Adult	5	0		P50	Adult	2	0
P50	Infant	6	0		P50	Infant	4	0			P50	Juvenile	2	0		P0	Juvenile	14	0		P50	Adult	6	0		P50	Adult	3	1
P50	Infant	7	0		P50	Infant	5	0			P50	Juvenile	3	0		P0	Juvenile	15	0		P50	Adult	7	0		P50	Adult	4	0
P50	Infant	8	2		P50	Infant	6	0			P50	Juvenile	4	0		P50	Juvenile	1	0		P50	Adult	8	0		P50	Adult	5	5
P100	Infant	1	3		P50	Infant	7	0			P50	Juvenile	5	0		P50	Juvenile	2	0		P100	Adult	1	5		P50	Adult	6	0
P100	Infant	2	2		P50	Infant	8	0			P50	Juvenile	6	0		P50	Juvenile	3	4		P100	Adult	2	2		P50	Adult	7	0
P100	Infant	3	0		P50	Infant	9	0			P50	Juvenile	7	0		P50	Juvenile	4	0		P100	Adult	3	2		P50	Adult	8	0
P100	Infant	4	2		P50	Infant	10	0			P50	Juvenile	8	2		P50	Juvenile	5	0		P100	Adult	4	4		P50	Adult	9	1
P100	Infant	5	0		P100	Infant	1	4			P50	Juvenile	9	0		P50	Juvenile	6	1		P100	Adult	5	2		P50	Adult	10	0
P100	Infant	6	2		P100	Infant	2	4			P50	Juvenile	10	1		P50	Juvenile	7	0		P100	Adult	6	0		P50	Adult	11	1
P100	Infant	7	3		P100	Infant	3	1			P50	Juvenile	11	1		P50	Juvenile	8	0		P100	Adult	7	3		P100	Adult	1	3
P100	Infant	8	4		P100	Infant	4	2			P50	Juvenile	12	0		P50	Juvenile	9	0		P100	Adult	8	3		P100	Adult	2	2
P150	Infant	1	4		P100	Infant	5	1			P100	Juvenile	1	2		P50	Juvenile	10	0		P150	Adult	1	6		P100	Adult	3	3
P150	Infant	2	3		P100	Infant	6	3			P100	Juvenile	2	4		P50	Juvenile	11	0		P150	Adult	2	3		P100	Adult	4	1
P150	Infant	3	1		P100	Infant	7	0			P100	Juvenile	3	1		P50	Juvenile	12	0		P150	Adult	3	4		P100	Adult	5	7
P150	Infant	4	4		P100	Infant	8	3			P100	Juvenile	4	0		P50	Juvenile	13	0		P150	Adult	4	5		P100	Adult	6	0
P150	Infant	5	1		P100	Infant	9	2			P100	Juvenile	5	0		P50	Juvenile	14	1		P150	Adult	5	4		P100	Adult	7	1
P150	Infant	6	3		P100	Infant	10	1			P100	Juvenile	6	0		P50	Juvenile	15	0		P150	Adult	6	0		P100	Adult	8	2
P150	Infant	7	4		P150	Infant	1	6			P100	Juvenile	7	1		P100	Juvenile	1	0		P150	Adult	7	4		P100	Adult	9	2
P150	Infant	8	6		P150	Infant	2	5			P100	Juvenile	8	3		P100	Juvenile	2	1		P150	Adult	8	5		P100	Adult	10	4
P200	Infant	1	5		P150	Infant	3	3			P100	Juvenile	9	4		P100	Juvenile	3	7		P200	Adult	1	7		P100	Adult	11	3
P200	Infant	2	5		P150	Infant	4	3			P100	Juvenile	10	2		P100	Juvenile	4	1		P200	Adult	2	4		P150	Adult	1	5
P200	Infant	3	2		P150	Infant	5	3			P100	Juvenile	11	2		P100	Juvenile	5	0		P200	Adult	3	6		P150	Adult	2	4
P200	Infant	4	5		P150	Infant	6	4			P100	Juvenile	12	1		P100	Juvenile	6	3		P200	Adult	4	6		P150	Adult	3	5
P200	Infant	5	2		P150	Infant	7	1			P150	Juvenile	1	4		P100	Juvenile	7	0		P200	Adult	5	4		P150	Adult	4	1
P200	Infant	6	4		P150	Infant	8	4			P150	Juvenile	2	7		P100	Juvenile	8	1		P200	Adult	6	1		P150	Adult	5	7
P200	Infant	7	5		P150	Infant	9	3			P150	Juvenile	3	3		P100	Juvenile	9	3		P200	Adult	7	6		P150	Adult	6	0
P200	Infant	8	7		P150	Infant	10	2			P150	Juvenile	4	2		P100	Juvenile	10	0		P200	Adult	8	6		P150	Adult	7	3
P250	Infant	1	7		P200	Infant	1	7			P150	Juvenile	5	2		P100	Juvenile	11	2		P250	Adult	1	8		P150	Adult	8	4
P250	Infant	2	6		P200	Infant	2	5			P150	Juvenile	6	1		P100	Juvenile	12	0		P250	Adult	2	4		P150	Adult	9	3
P250	Infant	3	3		P200	Infant	3	4			P150	Juvenile	7	3		P100	Juvenile	13	0		P250	Adult	3	6		P150	Adult	10	5
P250	Infant	4	6		P200	Infant	4	4			P150	Juvenile	8	5		P100	Juvenile	14	3		P250	Adult	4	6		P150	Adult	11	4
P250	Infant	5	2		P200	Infant	5	4			P150	Juvenile	9	5		P100	Juvenile	15	1		P250	Adult	5	5		P200	Adult	1	6
P250	Infant	6	5		P200	Infant	6	6			P150	Juvenile	10	2		P150	Juvenile	1	1		P250	Adult	6	3		P200	Adult	2	6
P250	Infant	7	6		P200	Infant	7	2			P150	Juvenile	11	3		P150	Juvenile	2	2		P250	Adult	7	7		P200	Adult	3	6
P250	Infant	8	3		P200	Infant	8	6			P150	Juvenile	12	4		P150	Juvenile	3	6		P250	Adult	8	7		P200	Adult	4	3
					P200	Infant	9	5			P200	Juvenile	1	6		P150	Juvenile	4	3							P200	Adult	5	9
					P200	Infant	10	3			P200	Juvenile	2	9		P150	Juvenile	5	1							P200	Adult	6	2
					P250	Infant	1	8			P200	Juvenile	3	3		P150	Juvenile	6	4							P200	Adult	7	4
					P250	Infant	2	4			P200	Juvenile	4	4		P150	Juvenile	7	2							P200	Adult	8	6
					P250	Infant	3	5			P200	Juvenile	5	4		P150	Juvenile	8	3							P200	Adult	9	3
					P250	Infant	4	3			P200	Juvenile	6	2		P150	Juvenile	9	4							P200	Adult	10	6
					P250	Infant	5	5			P200	Juvenile	7	4		P150	Juvenile	10	1							P200	Adult	11	5
					P250	Infant	6	6			P200	Juvenile	8	6		P150	Juvenile	11	4							P250	Adult	1	7
					P250	Infant	7	2			P200	Juvenile	9	6		P150	Juvenile	12	2							P250	Adult	2	6
					P250	Infant	8	6			P200	Juvenile	10	4		P150	Juvenile	13	0							P250	Adult	3	7
					P250	Infant	9	6			P200	Juvenile	11	4		P150	Juvenile	14	5							P250	Adult	4	4
					P250	Infant	10	5			P200	Juvenile	12	6		P150	Juvenile	15	3							P250	Adult	5	6
											P250	Juvenile	1	7		P200	Juvenile	1	3							P250	Adult	6	3
											P250	Juvenile	2	9		P200	Juvenile	2	3							P250	Adult	7	5
											P250	Juvenile	3	4		P200	Juvenile	3	7							P250	Adult	8	7
											P250	Juvenile	4	5		P200	Juvenile	4	4							P250	Adult	9	5
											P250	Juvenile	5	5		P200	Juvenile	5	1							P250	Adult	10	7
											P250	Juvenile	6	4		P200	Juvenile	6	6							P250	Adult	11	5
											P250	Juvenile	7	5		P200	Juvenile	7	3
											P250	Juvenile	8	6		P200	Juvenile	8	4
											P250	Juvenile	9	7		P200	Juvenile	9	6
											P250	Juvenile	10	4		P200	Juvenile	10	2
											P250	Juvenile	11	5		P200	Juvenile	11	6
											P250	Juvenile	12	8		P200	Juvenile	12	3
																P200	Juvenile	13	2
																P200	Juvenile	14	6
																P200	Juvenile	15	4
																P250	Juvenile	1	4
																P250	Juvenile	2	4
																P250	Juvenile	3	5
																P250	Juvenile	4	5
																P250	Juvenile	5	1
																P250	Juvenile	6	7
																P250	Juvenile	7	4
																P250	Juvenile	8	5
																P250	Juvenile	9	7
																P250	Juvenile	10	3
																P250	Juvenile	11	7
																P250	Juvenile	12	4
																P250	Juvenile	13	4
																P250	Juvenile	14	6
																P250	Juvenile	15	5

## Sheet: S1 Table
MEMBRANE PROPERTIES
Group	Id	Age	Vm	Amplitude	Halfwidth	AHP	Threshold	dv.dt.max	dv.dt.min	Resistence	ISI	ratio.ISI	Sag.ratio
C	1	Infant	-60	58.61	2.24	1.8757	-51.71	88.2468	-28.7188	139.2	0.0372439	4.46094	0.0399
C	2	Infant	-63	55.84	2.67	-3.1044	-44.62	75.1294	-22.8708	181.4	0.0339213	3.97096	0.0322
C	3	Infant	-65	52.03	2.05	-8.2383	-36.09	74.0919	-28.1643	168.4	0.01468	NA	0.0286
C	4	Infant	-69	56.49	1.96	-8.9489	-42.32	82.9487	-29.508	321.6	0.0118807	1.37295	0.0143
C	5	Infant	-69	60.54	1.69	-12.4327	-38.74	110.622	-36.2649	195.2	0.0131752	NA	0.0335
C	6	Infant	-62	59.55	3.22	0.382489	-44.62	65.6378	-19.1121	194.6	0.00712606	2.40386	0.035
C	7	Infant	-70	62.16	2.28	-4.03539	-45.95	87.1032	-29.7663	208.8	0.0162338	2.32975	0.0492
C	8	Infant	-67	60.88	2.76	-4.22003	-54.35	74.2361	-20.5405	289.4	0.0113585	1.61598	0.005
C	1	Juvenile	-70	75.05	2.36	-2.3021	-46.5	126.555	-31.6473	166	0.0275406	3.80911	0.0123
C	2	Juvenile	-62	76.15	2.12	7.0255	-56.58	120.281	-37.7902	128	0.107181	3.36045	0.0622
C	3	Juvenile	-65	63.86	2.47	-0.9232	-52.38	91.324	-27.7415	123	0.0177179	NA	0.0388
C	4	Juvenile	-63	55.45	3.07	5.1423	-48.16	62.1186	-19.4968	95.8	0.0123533	4.55359	0.0313
C	5	Juvenile	-63	39.84	2.01	-1.4667	-36.05	64.7746	-21.3051	124	0.0092773	3.86325	0.06
C	6	Juvenile	-65	58.64	2	-3.35251	-40.45	99.844	-32.6544	90.4	0.0782473	NA	0.0507
C	7	Juvenile	-66	54.03	2.66	-4.2683	-42.18	67.5218	-22.3598	139.2	0.0203915	1.72376	0.0135
C	8	Juvenile	-66	49.37	3.02	3.3015	-46.61	57.8214	-16.7206	255.8	0.0107921	2.93343	0.0492
C	9	Juvenile	-66	70.9	2.49	-1.0841	-41.38	113.09	-26.3142	202.6	0.062461	3.33973	0.0309
C	10	Juvenile	-74	86.65	1.92	-9.7401	-55.14	163.455	-46.2185	249	0.00714541	NA	0.025
C	11	Juvenile	-63	64.55	2.13	-10.0914	-45.74	95.7862	-28.4499	188	0.00993838	2.18555	0.0619
C	12	Juvenile	-60	56.96	2.08	-2.61087	-45.65	87.346	-32.1975	136	0.0294551	3.0916	0.0449
C	1	Adult	-66	57.71	3.11	1.9073	-49	67.4437	-19.8879	226	0.0294985	1.89009	0.0173
C	2	Adult	-63	55.33	2.16	-0.9499	-48.85	83.7313	-27.8261	176	0.00654322	NA	0.0542
C	3	Adult	-61	83.79	2.53	3.5879	-55.47	122.679	-34.0163	117.2	0.0084674	2.02058	0.0299
C	4	Adult	-71	69.21	2.8	-1.4647	-57.81	89.9618	-26.5814	158	0.00922509	1.38608	0.0273
C	5	Adult	-71	70.87	3.04	-1.294	-46.92	97.033	-21.5663	96	0.0182916	2.75258	0.0269
C	6	Adult	-65	59.27	2.08	3.6643	-46.83	92.7052	-30.8705	74.6	0.0153728	NA	0.0288
C	7	Adult	-60	47.81	2.19	-2.68418	-43.55	74.0543	-23.5013	162.4	0.0473934	4.85483	0.05
C	8	Adult	-64	67.42	2.16	-3.49328	-46.22	102.456	-32.7421	74.4	0.0548246	4.22333	0.0648
MS	1	Infant	-62	55.78	2.42	-0.3124	-46.91	80.55	-24.5249	235.6	0.0353107	2.71655	0.0769
MS	2	Infant	-60	55.89	2.87	-5.6762	-41.88	77.3233	-19.2613	296.8	0.0199681	1.40505	0.0324
MS	3	Infant	-67	44.37	2.71	-14.6413	-31.07	40.7404	-19.103	262.4	0.0101667	1.5709	0.0057
MS	4	Infant	-70	54.48	2.3	-5.6104	-38.75	90.9893	-21.0084	264.2	0.013624	NA	0.0198
MS	5	Infant	-63	67.06	2.41	-1.48	-42.29	108.521	-27.0322	135.6	0.0285714	3.49102	0.0297
MS	6	Infant	-63	72.09	2.09	-5.63	-46.6	122.968	-35.3113	153.8	0.0178063	2.67388	0.0648
MS	7	Infant	-62	64.63	2.4	-6.92035	-42.45	81.2057	-26.0135	212.4	0.00618621	NA	0.0216
MS	8	Infant	-65	55.55	2.59	-2.28061	-44.15	67.6804	-23.9473	219.2	0.0141363	2.01891	0.0552
MS	9	Infant	-64	54.46	2.57	-3.27793	-41.96	69.4321	-23.6971	159.4	0.00983768	2.22129	0.0557
MS	10	Infant	-65	69.39	1.82	1.55276	-53.39	140.776	-37.7642	96.4	0.0084868	2.79761	0.0512
MS	1	Juvenile	-60	73.27	1.82	-2.4252	-48.68	148.346	-41.3105	106	0.0287604	NA	0.0374
MS	2	Juvenile	-70	57.15	2.72	-5.3973	-46.3	62.2605	-23.6737	116	0.00728385	NA	0.0236
MS	3	Juvenile	-61	77.99	2.71	3.3754	-62.21	102.873	-30.6164	180	0.0434783	2.01599	0.0533
MS	4	Juvenile	-60	67.32	2.09	-5.1717	-43.62	102.168	-36.2116	136	0.0197941	2.32268	0.0587
MS	5	Juvenile	-75	55.74	2.15	-6.5935	-37.44	64.6556	-30.6786	122	0.0226552	NA	0.0211
MS	6	Juvenile	-68	60.76	2.34	-6.5883	-43.91	84.0788	-28.0951	240	0.00939585	2.6955	0.0553
MS	7	Juvenile	-70	55.73	2.01	-15.9957	-32.15	82.7384	-31.4592	256.4	0.0243072	NA	0.0145
MS	8	Juvenile	-62	77.86	1.6	-3.2463	-47.23	161.121	-53.8439	138.6	0.0219394	4.21492	0.0468
MS	9	Juvenile	-62	58.52	2.53	4.973	-51.2	80.889	-25.5187	164.8	0.00932401	NA	0.0412
MS	10	Juvenile	-64	79.23	1.95	-2.7537	-50.02	150.462	-41.7102	169	0.0710732	NA	0.0302
MS	11	Juvenile	-62	75.4	1.7	1.1806	-54.48	148.472	-49.0016	90.2	0.00759705	NA	0.045
MS	12	Juvenile	-61	52.82	2.07	-6.5377	-41.81	77.9054	-28.25	126.4	0.1	3.7323	0.0321
MS	13	Juvenile	-64	47.29	2.12	1.3745	-40.92	67.4777	-23.7817	111.8	0.0210217	5.95309	0.0387
MS	14	Juvenile	-63	72.97	1.82	-6.365	-45.48	108.551	-42.7347	204.4	0.0148038	1.65727	0.0226
MS	15	Juvenile	-63	50.17	2.05	-7.196	-42.24	60.6107	-28.4432	200.8	0.0148038	1.51991	0.02
MS	1	Adult	-65	78.89	2.32	-6.3581	-47.08	146.516	-29.6443	158	0.0273523	1.75659	0.0314
MS	2	Adult	-69	64.15	2.43	-0.1116	-42.59	101.545	-26.3073	130	0.0164853	2.18129	0.018
MS	3	Adult	-66	60.97	3.01	-0.5531	-47.25	71.404	-21.6911	156.2	0.0215936	1.81622	0.0236
MS	4	Adult	-61	57.64	2.41	-0.3605	-42.47	82.9655	-25.1482	142.8	0.0358166	NA	0.0636
MS	5	Adult	-62	67.05	2.5	7.3909	-55.89	101.175	-28.0695	172.6	0.0986193	6.22781	0.1267
MS	6	Adult	-70	68.74	2.48	-7.2766	-41.65	81.1591	-32.8729	153.8	0.0102428	NA	0.0241
MS	7	Adult	-71	65.1	1.86	-10.9227	-42.41	111.563	-39.9673	197.2	0.0191498	4.05618	0.0304
MS	8	Adult	-68	67.32	1.69	-6.8594	-47.96	109.799	-45.9686	196.4	0.0124131	2.51233	0.0202
MS	9	Adult	-66	73	2.23	-12.8619	-46.78	109.924	-35.2184	348.4	0.00804052	2.23682	0.0084
MS	10	Adult	-69	61.82	2.24	1.29719	-42.15	96.2691	-26.7129	180.2	0.0708717	3.54948	0.021
MS	11	Adult	-60	56.57	3.13	-5.39146	-40	66.5592	-18.4726	274	0.0177778	2.17195	0.0305
